# Supplementary material for: The Nematicide Tioxazafen Disrupts Proteasome Function via Cytochrome P450 Bioactivation
Source: bioRxiv. 2026 Jul 16:2026.07.10.737828. Preprint. [Version 1] doi: 10.64898/2026.07.10.737828 (PMC13405185; doi:10.64898/2026.07.10.737828)
Supplement: Supplement 2 [file media-2.xlsx]

## Sheet: 1-Fig 1A-TXZ dose-response
				wild type										EMB-8 knock down
Strain	Stage	Condition	Trivial Name	Replicate	0	1.5625	3.125	6.25	12.5	25	50	100		Replicate	0	1.5625	3.125	6.25	12.5	25	50	100										(-) control									emb-8 knock down
N2 + L4440	L4/YA	wact-11	wact-11	1	54	47	41	46	12	0	0	0		1	1	0.87037	0.759259	0.851852	0.222222	0	0	0					Summary for Heat Map					[compound] (mM)									[compound] (mM)
				2	46	57	47	43	30	8	0	0		2	1	1.23913	1.02174	0.934783	0.652174	0.173913	0	0								compound	R	0	1.5625	3.125	6.25	12.5	25	50	100		0	1.5625	3.125	6.25	12.5	25	50	100
				3	47	46	46	49	44	13	3	0		3	1	0.978723	0.978723	1.04255	0.93617	0.276596	0.0638298	0								TXZ	-	1	0.966918	0.975882	1	0.989201	0.124537	0.0214308	0.0267		1	1	1	1	1	1	1	1
				AVG	49	50	44.6667	46	28.6667	7	1	0		AVG	1	1.02941	0.919907	0.943063	0.603522	0.15017	0.0212766	0								wact-2	4-Br	1	1	1	0.889965	0.443972	0.0466667	0.0333333	0.0237589		1	1	1	1	1	0.996825	1	0.978887
				SEM	2.17945	3.04138	1.60728	1.5	8.02081	3.27872	0.866025	0		SEM	0	0.0947664	0.070389	0.04781	0.179726	0.0699091	0.0184261	0								wact-180	3-CF3	1	1	1	0.999867	1	0.325736	0.0494648	0.272918		1	1	1	1	1	1	1	1
Strain	Stage	Condition	Trivial Name	Replicate	0	1.5625	3.125	6.25	12.5	25	50	100		Replicate	0	1.5625	3.125	6.25	12.5	25	50	100								wact-11	n/a	1	1	0.919907	0.943063	0.603522	0.15017	0.0212766	0		1	0.957137	0.963123	0.733278	0.342981	0.0483921	0.0201361	0.0133333
MJ69 + emb-8 RNAi	L4/YA	wact-11	wact-11	1	25	24	27	16	10	0	1	1		1	1	0.96	1.08	0.64	0.4	0	0.04	0.04
				2	44	41	41	39	16	1	0	0		2	1	0.931818	0.931818	0.886364	0.363636	0.0227273	0	0
				3	49	48	43	33	13	6	1	0		3	1	0.979592	0.877551	0.673469	0.265306	0.122449	0.0204082	0
				AVG	39.3333	37.6667	37	29.3333	13	2.33333	0.666667	0.333333		AVG	1	0.957137	0.963123	0.733278	0.342981	0.0483921	0.0201361	0.0133333																						1	0.9	0.8	0.7	0.6	0.5
				SEM	6.33114	6.17117	4.3589	5.96518	1.5	1.60728	0.288675	0.288675		SEM	0	0.0120076	0.0523961	0.0668142	0.0348411	0.032567	0.0100007	0.011547
Strain	Stage	Condition	Trivial Name	Replicate	0	1.5625	3.125	6.25	12.5	25	50	100		Replicate	0	1.5625	3.125	6.25	12.5	25	50	100
N2 + L4440	L4/YA	tioxazafen	tioxazafen	1	51	47	55	51	56	7	0	3		1	1	0.921569	1.07843	1	1.09804	0.137255	0	0.0588235
				2	46	47	42	47	40	5	1	0		2	1	1.02174	0.913043	1.02174	0.869565	0.108696	0.0217391	0
				3	47	45	44	48	47	6	2	1		3	1	0.957447	0.93617	1.02128	1	0.12766	0.0425532	0.0212766
				AVG	48	46.3333	47	48.6667	47.6667	6	1	1.33333		AVG	1	0.966918	0.975882	1.01434	0.989201	0.124537	0.0214308	0.0267										(-) control									emb-8 knock down
				SEM	1.32288	0.57735	3.5	1.04083	4.0104	0.5	0.5	0.763763		SEM	0	0.0253762	0.0447801	0.00620986	0.0573096	0.00726674	0.0106391	0.0148922					Summary for Heat Map					[compound] (mM)									[compound] (mM)
																														compound	R	0	1.5625	3.125	6.25	12.5	25	50	100		0	1.5625	3.125	6.25	12.5	25	50	100
Strain	Stage	Condition	Trivial Name	Replicate	0	1.5625	3.125	6.25	12.5	25	50	100		Replicate	0	1.5625	3.125	6.25	12.5	25	50	100								TXZ	-	1	0.966918	0.975882	1	0.989201	0.124537	0.0214308	0.0267		1	1	1	1	1	1	1	1
MJ69 + emb-8 RNAi	L4/YA	tioxazafen	tioxazafen	1	22	27	29	20	28	35	26	36		1	1	1.22727	1.31818	0.909091	1.27273	1.59091	1.18182	1.63636								wact-2	4-Br	1	1	1	0.889965	0.443972	0.0466667	0.0333333	0.0237589		1	1	1	1	1	0.996825	1	0.978887
				2	31	44	47	47	52	49	25	26		2	1	1.41935	1.51613	1.51613	1.67742	1.58065	0.806452	0.83871								wact-180	3-CF3	1	1	1	0.999867	1	0.325736	0.0494648	0.272918		1	1	1	1	1	1	1	1
				3	35	42	42	50	46	46	48	54		3	1	1.2	1.2	1.42857	1.31429	1.31429	1.37143	1.54286
				AVG	29.3333	37.6667	39.3333	39	42	43.3333	33	38.6667		AVG	1	1.28221	1.34477	1.2846	1.42148	1.49528	1.1199	1.33931								wact-11	n/a	1	1	0.919907	0.943063	0.603522	0.15017	0.0212766	0		1	0.957137	0.963123	0.733278	0.342981	0.0483921	0.0201361	0.0133333
				SEM	3.32916	4.64579	4.64579	8.26136	6.245	3.68556	6.5	7.0946		SEM	0	0.0597759	0.0798665	0.164066	0.111312	0.0784148	0.143766	0.218023
Strain	Stage	Condition	Trivial Name	Replicate	0	1.5625	3.125	6.25	12.5	25	50	100		Replicate	0	1.5625	3.125	6.25	12.5	25	50	100
N2 + L4440	L4/YA	wact-2	wact-2	1	47	49	45	43	25	0	0	1		1	1	1.04255	0.957447	0.914894	0.531915	0	0	0.0212766																						1	0.9	0.8	0.7	0.6	0.5
				2	50	42	43	29	0	2	0	0		2	1	0.84	0.86	0.58	0	0.04	0	0
				3	40	47	50	47	32	4	4	2		3	1	1.175	1.25	1.175	0.8	0.1	0.1	0.05
				AVG	45.6667	46	46	39.6667	19	2	1.33333	1		AVG	1	1.01918	1.02248	0.889965	0.443972	0.0466667	0.0333333	0.0237589
				SEM	2.5658	1.80278	1.80278	4.72582	8.4113	1	1.1547	0.5		SEM	0	0.0843591	0.101485	0.149141	0.203593	0.0251661	0.0288675	0.0125461
Strain	Stage	Condition	Trivial Name	Replicate	0	1.5625	3.125	6.25	12.5	25	50	100		Replicate	0	1.5625	3.125	6.25	12.5	25	50	100
MJ69 + emb-8 RNAi	L4/YA	wact-2	wact-2	1	31	19	34	35	36	31	29	22		1	1	0.612903	1.09677	1.12903	1.16129	1	0.935484	0.709677
				2	35	51	44	44	42	23	32	41		2	1	1.45714	1.25714	1.25714	1.2	0.657143	0.914286	1.17143
				3	36	41	46	49	50	48	47	38		3	1	1.13889	1.27778	1.36111	1.38889	1.33333	1.30556	1.05556
				AVG	34	37	41.3333	42.6667	42.6667	34	36	33.6667		AVG	1	1.06964	1.21056	1.2491	1.25006	0.996825	1.05178	0.978887
				SEM	1.32288	8.18535	3.21455	3.5473	3.51188	6.38357	4.82183	5.10718		SEM	0	0.213179	0.0495422	0.0581243	0.0608888	0.169053	0.110018	0.120117
Strain	Stage	Condition	Trivial Name	Replicate	0	1.5625	3.125	6.25	12.5	25	50	100		Replicate	0	1.5625	3.125	6.25	12.5	25	50	100
N2 + L4440	L4/YA	wact-180	wact-180	1	45	48	51	53	60	19	1	6		1	1	1.06667	1.13333	1.17778	1.33333	0.422222	0.0222222	0.133333
				2	51	49	52	53	41	15	2	15		2	1	0.960784	1.01961	1.03922	0.803922	0.294118	0.0392157	0.294118
				3	46	49	54	36	46	12	4	18		3	1	1.06522	1.17391	0.782609	1	0.26087	0.0869565	0.391304
				AVG	47.3333	48.6667	52.3333	47.3333	49	15.3333	2.33333	13		AVG	1	1.03089	1.10895	0.999867	1.04575	0.325736	0.0494648	0.272918
				SEM	1.60728	0.288675	0.763763	4.90748	4.92443	1.75594	0.763763	3.1225		SEM	0	0.0303586	0.0399949	0.100251	0.133827	0.0425984	0.0167811	0.0651428
Strain	Stage	Condition	Trivial Name	Replicate	0	1.5625	3.125	6.25	12.5	25	50	100		Replicate	0	1.5625	3.125	6.25	12.5	25	50	100
MJ69 + emb-8 RNAi	L4/YA	wact-180	wact-180	1	21	30	22	31	35	25	25	27		1	1	1.42857	1.04762	1.47619	1.66667	1.19048	1.19048	1.28571
				2	34	38	39	45	50	42	47	43		2	1	1.11765	1.14706	1.32353	1.47059	1.23529	1.38235	1.26471
				3	31	34	49	41	41	41	39	46		3	1	1.09677	1.58065	1.32258	1.32258	1.32258	1.25806	1.48387
				AVG	28.6667	34	36.6667	39	42	36	37	38.6667		AVG	1	1.21433	1.25844	1.3741	1.48661	1.24945	1.27696	1.34476
				SEM	3.40343	2	6.8252	3.60555	3.77492	4.7697	5.56776	5.10718		SEM	0	0.0929155	0.141716	0.044207	0.0863009	0.0335902	0.0486623	0.0604637
Summary for Heat Map				wild type										EMB-8 knock down
					0	1.5625	3.125	6.25	12.5	25	50	100			0	1.5625	3.125	6.25	12.5	25	50	100
				w7-L4440	1	0.966918	0.975882	1	0.989201	0.124537	0.0214308	0.0267		w7-EMB8	1	1	1	1	1	1	1	1
				w2-L4440	1	1	1	0.889965	0.443972	0.0466667	0.0333333	0.0237589		w2-EMB8	1	1	1	1	1	0.996825	1	0.978887
				w180-L4440	1	1	1	0.999867	1	0.325736	0.0494648	0.272918		w180-EMB8	1	1	1	1	1	1	1	1
				w11-L4440	1	1	0.919907	0.943063	0.603522	0.15017	0.0212766	0		w11-EMB8	1	0.957137	0.963123	0.733278	0.342981	0.0483921	0.0201361	0.0133333
[truncated: 5 more columns]

## Sheet: 2-Fig 1B-TXZ-elegans-LCMS
													1xO		247.053				glucosidated conjugate		GSH		diglucoside (or disaccharide) conjugate
													245.038		247.053		292.129		407.091		534.114		569.144
									RT (min)				SUM		SUM		6.201		SUM		SUM		7.482
									Predicted Formula								C14 H17 N3 O4						C24 H28 N2 O12 S
									SMILES
Sample ID	trial	Model Organism	Strain	Strain Name (RP) - only for yeast	Drug	Drug Concentration	buffer and incubation time	# of worms	Extraction	Sample Prep	Analysis
Trial 1
NR_W2,W7_241217_002		Worm	N2 (wild type)	n/a	DMSO	N/A	M9 4 hrs	30K worms	Lysate	NR			999		999		999		999		999		999
NR_W2,W7_241217_003		Worm	N2 (wild type)	n/a	DMSO	N/A	M9 4 hrs	30K worms	Lysate	NR			999		999		999		999		999		999
NR_W2,W7_241217_010		Worm	N2 (wild type)	n/a	DMSO	N/A	M9 4 hrs	30K worms	Buffer	NR			999		999		999		999		999		999
NR_W2,W7_241217_011		Worm	N2 (wild type)	n/a	DMSO	N/A	M9 4 hrs	30K worms	Buffer	NR			999		999		999		999		999		999
KS_W2,W7_MK_ABT_250415_007		Worm	N2 (wild type)	n/a	W7	100 µM	NGM 24 hr incubation	30K worms	Lysate	MK, KS			1.16815e+06		999		6664		294785		999		1154125
KS_W2,W7_MK_ABT_250415_008		Worm	N2 (wild type)	n/a	W7	100 µM	NGM 24 hr incubation	30K worms	Lysate	MK, KS			916798		999		2563		92962.6		999		372482
KS_W2,W7_MK_ABT_250415_009		Worm	N2 (wild type)	n/a	W7	100 µM	NGM 24 hr incubation	30K worms	Buffer	MK, KS			754420		272154		78026		328805		999		3216989
KS_W2,W7_MK_ABT_250415_010		Worm	N2 (wild type)	n/a	W7	100 µM	NGM 24 hr incubation	30K worms	Buffer	MK, KS			676092		203844		42951		237293		999		2679292
KS_W2,W7_MK_ABT_250415_017		Worm	N2 (wild type)	n/a	W7+1-ABT	100 µM	NGM 24 hr incubation	30K worms	Lysate	MK, KS			177490		999		999		60663.9		999		8229
KS_W2,W7_MK_ABT_250415_018		Worm	N2 (wild type)	n/a	W7+1-ABT	100 µM	NGM 24 hr incubation	30K worms	Lysate	MK, KS			147676		999		999		69543		999		11275
KS_W2,W7_MK_ABT_250415_019		Worm	N2 (wild type)	n/a	W7+1-ABT	100 µM	NGM 24 hr incubation	30K worms	Buffer	MK, KS			2729.31		999		999		999		999		314454
KS_W2,W7_MK_ABT_250415_020		Worm	N2 (wild type)	n/a	W7+1-ABT	100 µM	NGM 24 hr incubation	30K worms	Buffer	MK, KS			960.46		999		999		999		999		999
Trial 2
NR_W2,W7_241217_004		Worm	N2 (wild type)	n/a	DMSO	N/A	M9 4 hrs	30K worms	Lysate	NR			999		999		999		999		999		999
NR_W2,W7_241217_005		Worm	N2 (wild type)	n/a	DMSO	N/A	M9 4 hrs	30K worms	Lysate	NR			999		999		6024		999		999		999
NR_W2,W7_241217_012		Worm	N2 (wild type)	n/a	DMSO	N/A	M9 4 hrs	30K worms	Buffer	NR			999		999		17923		999		999		999
NR_W2,W7_241217_013		Worm	N2 (wild type)	n/a	DMSO	N/A	M9 4 hrs	30K worms	Buffer	NR			999		999		10778		999		999		999
KS_MK_W2,W7_1-ABT_REP2&3_250501_007		Worm	N2 (wild type)		W7	100 µM	NGM 24 hr incubation	30K worms	Lysate	MK, KS			1.52652e+06		999		18654		311135		999		239923
KS_MK_W2,W7_1-ABT_REP2&3_250501_008		Worm	N2 (wild type)		W7	100 µM	NGM 24 hr incubation	30K worms	Lysate	MK, KS			1.40761e+06		999		10022		304588		999		219049
KS_MK_W2,W7_1-ABT_REP2&3_250501_009		Worm	N2 (wild type)		W7	100 µM	NGM 24 hr incubation	30K worms	Buffer	MK, KS			1.27578e+06		154409		260972		405158		999		2616853
KS_MK_W2,W7_1-ABT_REP2&3_250501_010		Worm	N2 (wild type)		W7	100 µM	NGM 24 hr incubation	30K worms	Buffer	MK, KS			1.28378e+06		174710		237527		405958		999		2464393
KS_MK_W2,W7_1-ABT_REP2&3_250501_017		Worm	N2 (wild type)		W7+1-ABT	100 µM	NGM 24 hr incubation	30K worms	Lysate	MK, KS			110481		999		999		71345.2		999		17185
KS_MK_W2,W7_1-ABT_REP2&3_250501_018		Worm	N2 (wild type)		W7+1-ABT	100 µM	NGM 24 hr incubation	30K worms	Lysate	MK, KS			77617.9		999		999		60405.6		999		12369
KS_MK_W2,W7_1-ABT_REP2&3_250501_019		Worm	N2 (wild type)		W7+1-ABT	100 µM	NGM 24 hr incubation	30K worms	Buffer	MK, KS			13002.1		999		999		9937.09		999		67244
KS_MK_W2,W7_1-ABT_REP2&3_250501_020		Worm	N2 (wild type)		W7+1-ABT	100 µM	NGM 24 hr incubation	30K worms	Buffer	MK, KS			7441.78		999		999		3413.29		999		52141
Trial 3
NR_W2,W7_241217_002		Worm	N2 (wild type)	n/a	DMSO	N/A	M9 4 hrs	30K worms	Lysate	NR			999		999		999		999		999		999
NR_W2,W7_241217_003		Worm	N2 (wild type)	n/a	DMSO	N/A	M9 4 hrs	30K worms	Lysate	NR			999		999		999		999		999		999
NR_W2,W7_241217_010		Worm	N2 (wild type)	n/a	DMSO	N/A	M9 4 hrs	30K worms	Buffer	NR			999		999		999		999		999		999
NR_W2,W7_241217_011		Worm	N2 (wild type)	n/a	DMSO	N/A	M9 4 hrs	30K worms	Buffer	NR			999		999		999		999		999		999
KS_MK_W2,W7_1-ABT_REP2&3_250501_027		Worm	N2 (wild type)		W7	100 µM	NGM 24 hr incubation	30K worms	Lysate	MK, KS			1.15712e+06		999		4070		265739		999		73948
KS_MK_W2,W7_1-ABT_REP2&3_250501_028		Worm	N2 (wild type)		W7	100 µM	NGM 24 hr incubation	30K worms	Lysate	MK, KS			1.04992e+06		999		5334		233319		999		64306
KS_MK_W2,W7_1-ABT_REP2&3_250501_029		Worm	N2 (wild type)		W7	100 µM	NGM 24 hr incubation	30K worms	Buffer	MK, KS			257952		62770.1		78718		77058.1		999		576385
KS_MK_W2,W7_1-ABT_REP2&3_250501_030		Worm	N2 (wild type)		W7	100 µM	NGM 24 hr incubation	30K worms	Buffer	MK, KS			311341		79445.9		90312		96772.5		999		616058
KS_MK_W2,W7_1-ABT_REP2&3_250501_037		Worm	N2 (wild type)		W7+1-ABT	100 µM	NGM 24 hr incubation	30K worms	Lysate	MK, KS			57212		999		999		43911.2		999		4831
KS_MK_W2,W7_1-ABT_REP2&3_250501_038		Worm	N2 (wild type)		W7+1-ABT	100 µM	NGM 24 hr incubation	30K worms	Lysate	MK, KS			94311.6		999		999		68285.1		999		6308
KS_MK_W2,W7_1-ABT_REP2&3_250501_039		Worm	N2 (wild type)		W7+1-ABT	100 µM	NGM 24 hr incubation	30K worms	Buffer	MK, KS			6795.49		999		999		9294.95		999		55515
KS_MK_W2,W7_1-ABT_REP2&3_250501_040		Worm	N2 (wild type)		W7+1-ABT	100 µM	NGM 24 hr incubation	30K worms	Buffer	MK, KS			3494.05		999		999		9208.86		999		52557
Trial 4
NR_W2,W7_241217_004		Worm	N2 (wild type)	n/a	DMSO	N/A	M9 4 hrs	30K worms	Lysate	NR			999		999		999		999		999		999
NR_W2,W7_241217_005		Worm	N2 (wild type)	n/a	DMSO	N/A	M9 4 hrs	30K worms	Lysate	NR			999		999		6024		999		999		999
NR_W2,W7_241217_012		Worm	N2 (wild type)	n/a	DMSO	N/A	M9 4 hrs	30K worms	Buffer	NR			999		999		17923		999		999		999
NR_W2,W7_241217_013		Worm	N2 (wild type)	n/a	DMSO	N/A	M9 4 hrs	30K worms	Buffer	NR			999		999		10778		999		999		999
KS_MK_W2,W7_250uM_+-ABT_250520_017		Worm	N2 (wild type)		W7	250 µM		30000	Lysate	MK, KS			252745		999		27726.9		61496.9		999		323513
KS_MK_W2,W7_250uM_+-ABT_250520_018		Worm	N2 (wild type)		W7	250 µM		30000	Lysate	MK, KS			216636		999		36157.3		61076.4		999		307550
KS_MK_W2,W7_250uM_+-ABT_250520_019		Worm	N2 (wild type)		W7	250 µM		30000	Buffer	MK, KS			740067		80523.6		303334		228792		999		1.12755e+06
KS_MK_W2,W7_250uM_+-ABT_250520_020		Worm	N2 (wild type)		W7	250 µM		30000	Buffer	MK, KS			1.47505e+06		133920		361606		420846		999		1.98824e+06
KS_MK_W2,W7_250uM_+-ABT_250520_021		Worm	N2 (wild type)		W7+1-ABT	250 µM		30000	Lysate	MK, KS			153091		999		999		87775.8		999		13521
KS_MK_W2,W7_250uM_+-ABT_250520_022		Worm	N2 (wild type)		W7+1-ABT	250 µM		30000	Lysate	MK, KS			197388		999		999		112453		999		20424.5
KS_MK_W2,W7_250uM_+-ABT_250520_023		Worm	N2 (wild type)		W7+1-ABT	250 µM		30000	Buffer	MK, KS			7457.72		999		999		12482.9		999		99380.5
KS_MK_W2,W7_250uM_+-ABT_250520_024		Worm	N2 (wild type)		W7+1-ABT	250 µM		30000	Buffer	MK, KS			5854.61		999		999		9092.99		999		88111.8
	1	Worm	N2		DMSO				SUM				999		999		999		999		999		999
	2	Worm	N2		DMSO				SUM				999		999		32727		999		999		999
	3	Worm	N2		DMSO				SUM				999		999		999		999		999		999
	4	Worm	N2		DMSO				SUM				999		999		32727		999		999		999
	1	Worm	N2		W7				SUM				3.51247e+06		475000		127207		950849		999		7419891
	2	Worm	N2		W7				SUM				5.49069e+06		328120		524178		1.42384e+06		999		5537221
	3	Worm	N2		W7				SUM				2.77334e+06		141217		175437		669891		999		1327700
	4	Worm	N2		W7				SUM				2.6815e+06		213444		725826		769214		999		3.74385e+06
	1	Worm	N2		W7+1-ABT				SUM				325859		999		999		129208		999		331960
	2	Worm	N2		W7+1-ABT				SUM				205546		999		999		142104		999		145942
	3	Worm	N2		W7+1-ABT				SUM				158816		999		999		127703		999		116214
	4	Worm	N2		W7+1-ABT				SUM				360795		999		999		218807		999		218441
											W7:DMSO		3618.12		289.735		23.0186		954.404		1		4511.68
											ttest		0.00073099		0.00372668		0.0206427		0.000632881		#DIV/0!		0.00665196
											W7:W7+1-ABT		13.7562		289.735		388.551		6.17297		1		22.1876
											ttest		0.00108573		0.00372668		0.0176749		0.0015992		#DIV/0!		0.0080815

## Sheet: 3-Fig 1B-wact-2-elegans-LCMS
				Br							1XO		324.963				glucosidated conjugate		GSH conjugate		diglucoside (or disaccharide) conjugate				di oxidized products
											322.948		324.963		370.039		485.002		612.024		647.054				338.943
				77.9105					wact-7 mass equivalent:						292.129				534.114		569.143				261.033
							RT (min)								8.316						9.078				9.974
							Predicted Formula								C12 H14 Br N6 O3						C24 H27 Br N2 O12 S
							SMILES
Sample ID	Model Organism	Strain	Strain Name (RP)	Drug	Drug Concentration	# worms	Extraction	Sample Prep	Mode
NR_W2,W7_241217_002	Worm	N2 (wild type)	n/a	DMSO	N/A		Lysate	NR			999		999		999		999		999		999				999
NR_W2,W7_241217_003	Worm	N2 (wild type)	n/a	DMSO	N/A		Lysate	NR			999		999		999		999		999		999				999
NR_W2,W7_241217_010	Worm	N2 (wild type)	n/a	DMSO	N/A		Buffer	NR			999		999		999		999		999		12378				999
NR_W2,W7_241217_011	Worm	N2 (wild type)	n/a	DMSO	N/A		Buffer	NR			999		999		999		999		999		11170				999
KS_W2,W7_MK_ABT_250415_002	Worm	N2 (wild type)	n/a	W2	100 µM		Lysate	MK, KS			297077		999		19768		24428		999		438808				999
KS_W2,W7_MK_ABT_250415_003	Worm	N2 (wild type)	n/a	W2	100 µM		Lysate	MK, KS			229344		999		8183		13904		999		183695				999
KS_W2,W7_MK_ABT_250415_004	Worm	N2 (wild type)	n/a	W2	100 µM		Buffer	MK, KS			76236.9		38516		290735		27877		999		571145				999
KS_W2,W7_MK_ABT_250415_005	Worm	N2 (wild type)	n/a	W2	100 µM		Buffer	MK, KS			104897		50784.3		323195		40511		999		794743				999
KS_W2,W7_MK_ABT_250415_012	Worm	N2 (wild type)	n/a	W2+1-ABT	100 µM		Lysate	MK, KS			10682.7		999		999		999		999		3438				999
KS_W2,W7_MK_ABT_250415_013	Worm	N2 (wild type)	n/a	W2+1-ABT	100 µM		Lysate	MK, KS			8223.64		999		999		999		999		2516				999
KS_W2,W7_MK_ABT_250415_014	Worm	N2 (wild type)	n/a	W2+1-ABT	100 µM		Buffer	MK, KS			384.03		999		999		999		999		6800				999
KS_W2,W7_MK_ABT_250415_015	Worm	N2 (wild type)	n/a	W2+1-ABT	100 µM		Buffer	MK, KS			1235.63		999		999		999		999		7428				999
							all	no ABT:(+)ABT			34.4711		22.8474		160.631		26.7067		1		98.523				1
							lysate	no ABT:(+)ABT			27.8436		1		13.9895		19.1852		1		104.552				1
							buffer	no ABT:(+)ABT			111.835		44.6949		307.272		34.2282		1		96				1
NR_W2,W7_241217_004	Worm	N2 (wild type)	n/a	DMSO	N/A		Lysate	NR			999		999		999		999		999		999				999
NR_W2,W7_241217_005	Worm	N2 (wild type)	n/a	DMSO	N/A		Lysate	NR			999		999		999		999		999		999				999
NR_W2,W7_241217_012	Worm	N2 (wild type)	n/a	DMSO	N/A		Buffer	NR			999		999		999		999		999		9806				999
NR_W2,W7_241217_013	Worm	N2 (wild type)	n/a	DMSO	N/A		Buffer	NR			999		999		999		999		999		14071				999
KS_MK_W2,W7_1-ABT_REP2&3_250501_002	Worm	N2 (wild type)	n/a	W2	100 µM	30000	Lysate	MK, KS			356911		6180.97		13779		45649		999		40601				999
KS_MK_W2,W7_1-ABT_REP2&3_250501_003	Worm	N2 (wild type)	n/a	W2	100 µM	30000	Lysate	MK, KS			387571		3771.97		18082		48422		999		49103				999
KS_MK_W2,W7_1-ABT_REP2&3_250501_004	Worm	N2 (wild type)	n/a	W2	100 µM	30000	Buffer	MK, KS			42582.4		13870.1		263821		9714		3937		196983				999
KS_MK_W2,W7_1-ABT_REP2&3_250501_005	Worm	N2 (wild type)	n/a	W2	100 µM	30000	Buffer	MK, KS			57980		19349.1		333203		13753		5055		264874				999
KS_MK_W2,W7_1-ABT_REP2&3_250501_012	Worm	N2 (wild type)	n/a	W2+1-ABT	100 µM	30000	Lysate	MK, KS			12648.4		1148.18		999		1763		999		5017				999
KS_MK_W2,W7_1-ABT_REP2&3_250501_013	Worm	N2 (wild type)	n/a	W2+1-ABT	100 µM	30000	Lysate	MK, KS			12240		2250.38		999		2249		999		6262				999
KS_MK_W2,W7_1-ABT_REP2&3_250501_014	Worm	N2 (wild type)	n/a	W2+1-ABT	100 µM	30000	Buffer	MK, KS			507.24		999		999		999		999		8169				999
KS_MK_W2,W7_1-ABT_REP2&3_250501_015	Worm	N2 (wild type)	n/a	W2+1-ABT	100 µM	30000	Buffer	MK, KS			999		999		999		999		999		9570				999
						all		cntl:1-ABT	t1		32.0157		7.99993		157.379		19.5571		2.75025		19.0075				1
						lysate		cntl:1-ABT	t1		29.9127		2.92858		15.9464		23.4474		1		7.95319				1
						buffer		cntl:1-ABT	t1		66.7639		16.6262		298.811		11.7452		4.5005		26.0362				1
NR_W2,W7_241217_004	Worm	N2 (wild type)	n/a	DMSO	N/A		Lysate	NR			999		999		999		999		999		999				999
NR_W2,W7_241217_005	Worm	N2 (wild type)	n/a	DMSO	N/A		Lysate	NR			999		999		999		999		999		999				999
NR_W2,W7_241217_012	Worm	N2 (wild type)	n/a	DMSO	N/A		Buffer	NR			999		999		999		999		999		12378				999
NR_W2,W7_241217_013	Worm	N2 (wild type)	n/a	DMSO	N/A		Buffer	NR			999		999		999		999		999		11170				999
KS_MK_W2,W7_250uM_+-ABT_250520_008	Worm	N2 (wild type)	n/a	W2	250 µM	30000	Lysate	MK, KS			369771		23959.3		30834		39917		999		56241.5				999
KS_MK_W2,W7_250uM_+-ABT_250520_009	Worm	N2 (wild type)	n/a	W2	250 µM	30000	Lysate	MK, KS			304062		29477.3		36676.8		35034		999		68780.4				999
KS_MK_W2,W7_250uM_+-ABT_250520_010	Worm	N2 (wild type)	n/a	W2	250 µM	30000	Buffer	MK, KS			38341		5722.82		329277		9421		3335		189654				999
KS_MK_W2,W7_250uM_+-ABT_250520_011	Worm	N2 (wild type)	n/a	W2	250 µM	30000	Buffer	MK, KS			49239.6		25438.7		396206		11121		3111		229030				999
KS_MK_W2,W7_250uM_+-ABT_250520_012	Worm	N2 (wild type)	n/a	W2+1-ABT	250 µM	30000	Lysate	MK, KS			20796.8		999		999		1279		999		5408.22				999
KS_MK_W2,W7_250uM_+-ABT_250520_013	Worm	N2 (wild type)	n/a	W2+1-ABT	250 µM	30000	Lysate	MK, KS			6761.16		999		999		999		999		1687.24				999
KS_MK_W2,W7_250uM_+-ABT_250520_014	Worm	N2 (wild type)	n/a	W2+1-ABT	250 µM	30000	Buffer	MK, KS			999		999		999		999		999		11191				999
KS_MK_W2,W7_250uM_+-ABT_250520_015	Worm	N2 (wild type)	n/a	W2+1-ABT	250 µM	30000	Buffer	MK, KS			999		999		999		999		999		10621.3				999
						all		cntl:1-ABT	t3		25.7618		21.1707		198.447		22.3323		2.11311		18.8083				1
						lysate		cntl:1-ABT	t3		24.4515		26.7451		33.7892		32.9021		1		17.62				1
						buffer		cntl:1-ABT	t3		43.8342		15.5963		363.105		10.2813		3.22623		19.1948				1
worms
trial 1	Worm	N2 (wild type)		DMSO				all (sum)			999		999		999		999		999		22549
trial 2	Worm	N2 (wild type)		DMSO				all (sum)			999		999		999		999		999		22878
trial 3	Worm	N2 (wild type)		DMSO				all (sum)			999		999		999		999		999		22549
trial 1	Worm	N2 (wild type)		wact-2				all (sum)			704558		88301.4		638884		103723		999		1985394
trial 2	Worm	N2 (wild type)		wact-2				all (sum)			842047		40175.1		625888		114541		7993		548564
trial 3	Worm	N2 (wild type)		wact-2				all (sum)			758416		81601.1		789997		92496		5447		540709
trial 1	Worm	N2 (wild type)		wact-2+1-ABT				all (sum)			17529		999		999		999		999		17185
trial 2	Worm	N2 (wild type)		wact-2+1-ABT				all (sum)			23397.7		2399.56		999		3013		999		26021
trial 3	Worm	N2 (wild type)		wact-2+1-ABT				all (sum)			26559		999		999		1279		999		25910.8
						all (sum)		TXZ:solvent			769.11		70.096		685.608		103.69		4.81782		45.2317
						all (sum)		TXZ:1-ABT			34.1557		47.7714		685.608		58.7337		4.81782		44.4851
						t-test		TXZ:solvent			2.17535e-05		0.00506698		0.000101481		4.33169e-05		0.0677128		0.0526018
						t-test		TXZ:1-ABT			2.45578e-05		0.00519601		0.000101481		4.54827e-05		0.0677128		0.0526512
						t-test		1-ABT::solvent			0.000623837		0.18695		1		0.145761		#DIV/0!		0.451487

## Sheet: 4-Fig1C-elegans P450 survey
Original
Strain Name:
P450:	(-)CNTL	13A1	13A2	13A3	13A4	13A5	13A6	13A7	13A8	13A10	13A11	13A12	13B1	13B2	14A1	14A2	14A3	14A4	14A5	22A1	23A1	25A1	25A2	25A3	25A4	25A4	25A6	29A2	29A3	29A4	31A2	31A3	32A1	32B1	33A1	33B1	33C1	33C2	33C3	33C4	33C5	33C6	33C7	33C8	33C9	33C11	33D1	33D3	33E1
Trial #
1	0.880829	0.908193	0.892143	0.837751	0.987169	0.958446	0.843486	0.780833	0.756198	0.732219	0.74136	0.817487	0.788747	0.805112	0.829374	0.936599	1.05315	0.851081	0.858359	0.952583	0.721769	0.845528	0.813173	0.734815	0.786463	0.851655	0.861086	0.924722	0.866163	0.866756	0.885671	0.950566	0.784207	0.735593	0.69077	0.791414	0.893834	0.453775	0.862012	0.860354	0.775008	0.69487	0.83098	0.991297	1.01208	0.910552	0.892925	0.828358	0.904192
2	0.808238	0.91453	0.877296	0.84538	1.02668	1.00626	0.851387	0.729525	0.782119	0.781797	0.740876	0.969456	0.987057	0.855585	0.810165	1	0.754516	0.894779	0.835932	0.776685	0.743941	0.831404	0.799554	0.863413	0.838633	0.89548	0.813146	1.00226	0.876387	0.911675	0.835653	0.91471	0.868373	0.695241	0.736689	0.845409	0.982802	0.427683	0.791142	0.835387	0.716266	0.745023	0.876026	0.956904	1.00278	1.00715	0.948896	0.826403	0.833692
3	0.866269	0.884721	0.741527	0.874765	1	0.909483	0.870043	0.738095	0.803119	0.784195	0.772285	1.03013	0.88885	0.811262	0.79965	0.965676	0.89761	0.873328	0.844579	0.847262	0.736434	0.843854	0.725998	0.818112	0.902888	0.82147	0.841697	0.878992	0.826601	0.913808	0.885013	0.92773	0.877716	0.65728	0.75412	0.776889	1.0234	0.423606	0.887261	0.833848	0.75099	0.684472	0.843611	0.930161	0.988528	0.993648	0.928893	0.799014	0.876002
4	0.893633	0.807403	0.865639	0.863921	0.960674	0.89266	0.711838	0.741379	0.796495	0.808568	0.782261	1.0571	0.971926	0.83824	0.806276	0.936889	0.910008	0.853328	0.897528	0.850659	0.741541	0.837389	0.816667	0.802099	0.856235	0.805941	0.84707	0.904007	0.831575	0.945486	0.89513	0.881579	0.936982	0.559547	0.671816	0.827031	0.912625	0.420067	0.785982	0.737203	0.66455	0.669692	0.849184	0.97703	0.950702	1.01339	0.935211	0.828346	0.930601
5	0.788075	0.832776	0.831481	0.845617	0.932369	0.936323	0.809898	0.825299	0.743912	0.764439	0.710374	0.955321	0.888774	0.820252	0.817032	0.994928	0.908873	0.850505	0.844487	0.827827	0.678502	0.885187	0.845758	0.819806	0.83896	0.859093	0.904805	0.88884	0.877575	0.8924	0.880915	0.904327	0.693299	0.504365	0.74254	0.78588	0.897306	0.384174	0.879108	0.828337	0.700508	0.662173	0.815135	0.916305	0.948678	0.943096	0.889773	0.804162	0.748576
6	0.825994	0.825372	0.848419	0.814782	0.983139	0.82047	0.605806	0.84493	0.812	0.80562	0.734394	0.837474	0.968623	0.850599	0.753577	0.919582	0.905705	0.835556	0.875101	0.878264	0.656672	0.845516	0.825738	0.841945	0.83231	0.784082	0.853134	0.950976	0.773292	1.02004	0.834395	0.840715	0.48755	0.51388	0.695822	0.804374	0.941837	0.349455	0.765497	0.780321	0.713225	0.677246	0.91375	0.95332	1.00704	0.96945	0.613307	0.845771	0.805135
7	0.794937	0.80032	0.808993	0.837542	0.926058	0.860858	0.786204	0.799847	0.685021	0.786286	0.800155	0.908782	0.986587	0.904431	0.738263	0.974123	0.936196	0.793406	0.905892	0.748505	0.752049	0.852252	0.869408	0.863499	0.874089	0.774814	0.771144	0.82942	0.704975	0.922771	0.876232	0.759144	0.484509	0.546586	0.800179	0.853818	0.934526	0.296157	0.769108	0.808598	0.74814	0.707475	0.861223	0.927769	0.908817	0.902673	0.730442	0.843436	0.819052
8	0.870522	0.853354	0.626708	0.756263	0.881703	0.845113	0.695891	0.831242	0.647668	0.789433	0.763601	0.827855	0.866348	0.747635	0.802444	0.888889	0.863472	0.755785	0.928134	0.761887	0.698244	0.933673	0.781183	0.786885	0.830487	0.790057	0.770742	0.904213	0.721131	0.907754	0.68615	0.82451	0.603904	0.539884	0.54723	0.838573	0.918788	0.30178	0.711818	0.700982	0.765029	0.705837	0.839701	0.946726	0.865689	0.931191	0.77451	0.881418	0.789746
Normalized
	(-)CNTL	13A1	13A2	13A3	13A4	13A5	13A6	13A7	13A8	13A10	13A11	13A12	13B1	13B2	14A1	14A2	14A3	14A4	14A5	22A1	23A1	25A1	25A2	25A3	25A4	25A4	25A6	29A2	29A3	29A4	31A2	31A3	32A1	32B1	33A1	33B1	33C1	33C2	33C3	33C4	33C5	33C6	33C7	33C8	33C9	33C11	33D1	33D3	33E1
1	1.04728	1.07982	1.06073	0.996064	1.17372	1.13957	1.00288	0.928389	0.899099	0.870589	0.881457	0.97197	0.937799	0.957256	0.986103	1.11359	1.25217	1.01191	1.02057	1.13259	0.858164	1.00531	0.96684	0.873675	0.935083	1.01259	1.02381	1.09947	1.02984	1.03055	1.05304	1.1302	0.9324	0.8746	0.821307	0.940969	1.06274	0.539526	1.02491	1.02294	0.921464	0.826181	0.988013	1.17862	1.20334	1.08262	1.06166	0.984895	1.07506
2	0.960973	1.08735	1.04308	1.00513	1.2207	1.19641	1.01228	0.867385	0.929918	0.929535	0.880881	1.15266	1.17358	1.01727	0.963264	1.18897	0.897099	1.06387	0.9939	0.923457	0.884525	0.988516	0.950647	1.02657	0.997112	1.0647	0.966808	1.19166	1.042	1.08396	0.993568	1.08757	1.03247	0.826623	0.875903	1.00517	1.16852	0.508504	0.940646	0.993252	0.851621	0.885812	1.04157	1.13773	1.19228	1.19748	1.12821	0.982571	0.991238
3	1.02997	1.05191	0.881655	1.04007	1.18897	1.08135	1.03446	0.877575	0.954887	0.932386	0.918226	1.2248	1.05682	0.964568	0.950762	1.14816	1.06723	1.03836	1.00418	1.00737	0.8756	1.00332	0.863192	0.972713	1.07351	0.976705	1.00075	1.0451	0.982806	1.08649	1.05226	1.10305	1.04358	0.781488	0.896628	0.9237	1.21679	0.503655	1.05493	0.991423	0.892906	0.813818	1.00303	1.10594	1.17533	1.18142	1.10443	0.950005	1.04154
4	1.06251	0.959981	1.02922	1.02718	1.14222	1.06135	0.846356	0.88148	0.947011	0.961365	0.930087	1.25687	1.15559	0.996645	0.95864	1.11394	1.08197	1.01458	1.06714	1.01141	0.881672	0.995633	0.970994	0.953674	1.01804	0.958241	1.00714	1.07484	0.98872	1.12416	1.06428	1.04817	1.11405	0.665286	0.798771	0.983318	1.08509	0.499448	0.934511	0.876514	0.790132	0.796246	1.00966	1.16166	1.13036	1.20489	1.11194	0.984881	1.10646
5	0.936999	0.990148	0.988608	1.00542	1.10856	1.11326	0.962947	0.981258	0.884491	0.908898	0.844615	1.13585	1.05673	0.975258	0.971429	1.18294	1.08063	1.01123	1.00407	0.984263	0.80672	1.05246	1.00558	0.974727	0.997501	1.02144	1.07579	1.05681	1.04341	1.06104	1.04738	1.07522	0.824314	0.599676	0.88286	0.934389	1.06687	0.456773	1.04524	0.98487	0.832884	0.787306	0.969174	1.08946	1.12795	1.12132	1.05792	0.956126	0.890037
6	0.982085	0.981344	1.00875	0.968754	1.16893	0.975517	0.720287	1.0046	0.965446	0.95786	0.873175	0.995733	1.15167	1.01134	0.895983	1.09336	1.07686	0.993453	1.04047	1.04423	0.780765	1.0053	0.98178	1.00105	0.989594	0.932252	1.01435	1.13068	0.919423	1.21279	0.992073	0.999587	0.579683	0.610989	0.827314	0.956379	1.11982	0.415492	0.910155	0.927781	0.848005	0.805228	1.08642	1.13347	1.19734	1.15265	0.729206	1.0056	0.957283
7	0.945158	0.951559	0.96187	0.995815	1.10106	1.02354	0.934775	0.950997	0.814472	0.934872	0.951363	1.08052	1.17303	1.07534	0.877775	1.15821	1.11311	0.943338	1.07708	0.889953	0.894166	1.0133	1.0337	1.02668	1.03927	0.921232	0.91687	0.986157	0.838196	1.09715	1.04182	0.902602	0.576068	0.649876	0.951391	1.01517	1.11113	0.352122	0.914448	0.961401	0.889518	0.841168	1.02397	1.10309	1.08056	1.07325	0.868475	1.00282	0.97383
8	1.03503	1.01461	0.745139	0.899176	1.04832	1.00482	0.827396	0.988325	0.77006	0.938614	0.907901	0.984297	1.03006	0.888918	0.954084	1.05686	1.02664	0.898608	1.10353	0.905862	0.830193	1.11011	0.928805	0.935585	0.987427	0.939357	0.916392	1.07508	0.857405	1.07929	0.815814	0.98032	0.718025	0.641907	0.650641	0.99704	1.09241	0.358808	0.846332	0.833449	0.909599	0.83922	0.998382	1.12563	1.02928	1.10716	0.920871	1.04798	0.938986
	T-test:	0.288842	0.203188	0.370941	4.08284e-05	0.0162504	0.0367938	0.01281	0.00202787	0.00178107	0.000152932	0.0170827	0.00975186	0.296543	0.0123831	3.57849e-05	0.0375991	0.452881	0.0529051	0.35591	6.70455e-06	0.176054	0.0805986	0.130201	0.419372	0.199811	0.356567	0.00502866	0.144296	0.00108985	0.413704	0.110349	0.0377997	2.54484e-06	0.000270676	0.0883692	0.000248485	2.66061e-11	0.107467	0.0496267	2.85098e-05	3.44539e-07	0.249498	9.44504e-06	8.91659e-05	3.56248e-05	0.484209	0.306583	0.459784
[truncated: 26 more columns]

## Sheet: 5-Fig 1C-1D- P450 Sequences
1	Roy Lab Yeast Strain Name* Background genotype without P450 Plasmid: MATa his3Δ leu2Δ ura3Δ lys2Δ pdr5Δ snq2Δ yor1Δ can1::Human-POR-Human-B5 HO::Barcode-HYGR	Background Genotype	RoyLab Construct Name	Official CYP Name	Other CYP Name	Species	# of residues	.	Construct Origin	Backbone Vector Desciption	Insert Sequence (CODON OPTIMZED) (from Twist Inc)	Vector Sequence (from Twist Inc)	Insert Seqeunce Length	.	Protein Sequence (unaltered)	.
2								.						.		.
3	RP6025	MATa his3Δ leu2Δ ura3Δ lys2Δ pdr5Δ snq2Δ yor1Δ can1::Human-POR-Human-B5 HO::Barcode-HYGR	pPR2222	none (empty vector)				.	ATCC (via Leah Cowen)	pPR2222 (S. cerevisiae CEN-Gal1-URA+ Amp expression vector-this is simply the seqeunced version at Twist that is exactly pLC178 derived from Leah Cowen's lab)				.		.
4
5	RP5968	MATa his3Δ leu2Δ ura3Δ lys2Δ pdr5Δ snq2Δ yor1Δ can1::Human-POR-Human-B5 HO::Barcode-HYGR	pPR2020	CYP1A1	ENSG00000140465	H. sapiens	512	.	Twist Inc	pPR2222 (S. cerevisiae CEN-Gal1-URA+ Amp expression vector-this is simply the seqeunced version at Twist that is exactly pLC178 derived from Leah Cowen's lab)	ATGTTGTTCCCAATCTCTATGTCTGCTACTGAATTCTTGTTGGCGTCTGTTATCTTCTGTTTGGTTTTCTGGGTCATTAGAGCTTCCCGTCCACAAGTTCCAAAGGGTCTTAAGAACCCACCAGGTCCATGGGGTTGGCCATTGATCGGACACATGTTGACTCTGGGTAAGAATCCACATTTGGCTTTGTCTAGAATGTCCCAACAATACGGTGATGTTCTACAAATCAGAATTGGCTCCACTCCAGTTGTCGTTTTGAGCGGTTTGGACACCATCCGTCAAGCCTTGGTTAGACAAGGTGACGACTTCAAAGGTAGACCAGACTTGTACACCTTCACCTTGATCTCTAACGGTCAATCCATGTCTTTTTCTCCAGATTCTGGTCCAGTCTGGGCTGCT…	AAGCTTATCGATACCGTCGACCTCGAGTCATGTAATTAGTTATGTCACGCTTACATTCACGCCCTCCCCCCACATCCGCTCTAACCGAAAAGGAAGGAGTTAGACAACCTGAAGTCTAGGTCCCTATTTATTTTTTTATAGTTATGTTAGTATTAAGAACGTTATTTATATTTCAAATTTTTCTTTTTTTTCTGTACAGACGCGTGTACGCATGTAACATTATACTGAAAACCTTGCTTGAGAAGGTTTTGGGACGCTCGAAGGCTTTAATTTGCGGCCGGTACCCAATTCGCCCTATAGTGAGTCGTATTACGCGCGCTCACTGGCCGTCGTTTTACAACGTCGTGACTGGGAAAACCCTGGCGTTACCCAACTTAATCGCCTTGCAGCACATCCCCC…	1539	.	MLFPISMSATEFLLASVIFCLVFWVIRASRPQVPKGLKNPPGPWGWPLIGHMLTLGKNPHLALSRMSQQYGDVLQIRIGSTPVVVLSGLDTIRQALVRQGDDFKGRPDLYTFTLISNGQSMSFSPDSGPVWAARRRLAQNGLKSFSIASDPASSTSCYLEEHVSKEAEVLISTLQELMAGPGHFNPYRYVVVSVTNVICAICFGRRYDHNHQELLSLVNLNNNFGEVVGSGNPADFIPILRYLPNPSLNAFKDLNEKFYSFMQKMVKEHYKTFEKGHIRDITDSLIEHCQEKQLDENANVQLSDEKIINIVLDLFGAGFDTVTTAISWSLMYLVMNPRVQRKIQEELDTVIGRSRRPRLSDRSHLPYMEAFILETFRHSSFVPFTIPHSTTRDTSLKGF…	.
6	RP5969	MATa his3Δ leu2Δ ura3Δ lys2Δ pdr5Δ snq2Δ yor1Δ can1::Human-POR-Human-B5 HO::Barcode-HYGR	pPR2021	CYP1A2	ENSG00000140505	H. sapiens	516	.	Twist Inc	pPR2222 (S. cerevisiae CEN-Gal1-URA+ Amp expression vector-this is simply the seqeunced version at Twist that is exactly pLC178 derived from Leah Cowen's lab)	ATGGCCTTGTCCCAATCTGTCCCATTCTCTGCTACTGAACTGTTACTCGCGTCCGCTATTTTCTGTTTGGTCTTCTGGGTTTTGAAAGGTTTGAGACCAAGAGTTCCAAAGGGTTTGAAGTCTCCACCAGAACCATGGGGATGGCCATTGTTGGGTCATGTTTTGACGCTTGGTAAGAATCCACACTTGGCTCTTTCTAGAATGTCTCAACGTTACGGTGATGTTTTGCAAATCAGAATCGGTTCCACTCCTGTTTTGGTCTTGTCCAGACTAGATACCATCAGGCAAGCATTGGTCCGTCAAGGTGATGATTTCAAGGGTCGTCCAGATTTGTACACCTCCACCTTGATCACTGATGGTCAATCCCTGACTTTCTCCACTGACTCCGGCCCAGTCTGG…	AAGCTTATCGATACCGTCGACCTCGAGTCATGTAATTAGTTATGTCACGCTTACATTCACGCCCTCCCCCCACATCCGCTCTAACCGAAAAGGAAGGAGTTAGACAACCTGAAGTCTAGGTCCCTATTTATTTTTTTATAGTTATGTTAGTATTAAGAACGTTATTTATATTTCAAATTTTTCTTTTTTTTCTGTACAGACGCGTGTACGCATGTAACATTATACTGAAAACCTTGCTTGAGAAGGTTTTGGGACGCTCGAAGGCTTTAATTTGCGGCCGGTACCCAATTCGCCCTATAGTGAGTCGTATTACGCGCGCTCACTGGCCGTCGTTTTACAACGTCGTGACTGGGAAAACCCTGGCGTTACCCAACTTAATCGCCTTGCAGCACATCCCCC…	1551	.	MALSQSVPFSATELLLASAIFCLVFWVLKGLRPRVPKGLKSPPEPWGWPLLGHVLTLGKNPHLALSRMSQRYGDVLQIRIGSTPVLVLSRLDTIRQALVRQGDDFKGRPDLYTSTLITDGQSLTFSTDSGPVWAARRRLAQNALNTFSIASDPASSSSCYLEEHVSKEAKALISRLQELMAGPGHFDPYNQVVVSVANVIGAMCFGQHFPESSDEMLSLVKNTHEFVETASSGNPLDFFPILRYLPNPALQRFKAFNQRFLWFLQKTVQEHYQDFDKNSVRDITGALFKHSKKGPRASGNLIPQEKIVNLVNDIFGAGFDTVTTAISWSLMYLVTKPEIQRKIQKELDTVIGRERRPRLSDRPQLPYLEAFILETFRHSSFLPFTIPHSTTRDTTLNGF…	.
7	RP5970	MATa his3Δ leu2Δ ura3Δ lys2Δ pdr5Δ snq2Δ yor1Δ can1::Human-POR-Human-B5 HO::Barcode-HYGR	pPR2022	CYP1B1	ENSG00000138061	H. sapiens	543	.	Twist Inc	pPR2222 (S. cerevisiae CEN-Gal1-URA+ Amp expression vector-this is simply the seqeunced version at Twist that is exactly pLC178 derived from Leah Cowen's lab)	ATGGGTACCTCTCTATCTCCAAACGATCCATGGCCATTGAACCCACTATCCATCCAACAAACCACCTTGTTGTTGTTGTTGTCCGTCTTAGCTACCGTTCATGTCGGTCAACGTTTGTTGCGTCAACGTCGGAGACAGTTGCGTTCTGCTCCTCCAGGTCCATTCGCTTGGCCATTGATTGGTAACGCTGCTGCCGTCGGTCAAGCCGCCCATTTGTCCTTTGCTAGATTGGCTAGAAGATACGGTGATGTCTTCCAAATCAGATTGGGTTCTTGTCCAATCGTTGTCTTAAACGGTGAAAGAGCTATCCACCAAGCCTTGGTTCAACAAGGTTCAGCTTTCGCTGACAGACCGGCTTTCGCCTCTTTCAGAGTTGTCTCTGGTGGTAGATCTATGGCT…	AAGCTTATCGATACCGTCGACCTCGAGTCATGTAATTAGTTATGTCACGCTTACATTCACGCCCTCCCCCCACATCCGCTCTAACCGAAAAGGAAGGAGTTAGACAACCTGAAGTCTAGGTCCCTATTTATTTTTTTATAGTTATGTTAGTATTAAGAACGTTATTTATATTTCAAATTTTTCTTTTTTTTCTGTACAGACGCGTGTACGCATGTAACATTATACTGAAAACCTTGCTTGAGAAGGTTTTGGGACGCTCGAAGGCTTTAATTTGCGGCCGGTACCCAATTCGCCCTATAGTGAGTCGTATTACGCGCGCTCACTGGCCGTCGTTTTACAACGTCGTGACTGGGAAAACCCTGGCGTTACCCAACTTAATCGCCTTGCAGCACATCCCCC…	1632	.	MGTSLSPNDPWPLNPLSIQQTTLLLLLSVLATVHVGQRLLRQRRRQLRSAPPGPFAWPLIGNAAAVGQAAHLSFARLARRYGDVFQIRLGSCPIVVLNGERAIHQALVQQGSAFADRPAFASFRVVSGGRSMAFGHYSEHWKVQRRAAHSMMRNFFTRQPRSRQVLEGHVLSEARELVALLVRGSADGAFLDPRPLTVVAVANVMSAVCFGCRYSHDDPEFRELLSHNEEFGRTVGAGSLVDVMPWLQYFPNPVRTVFREFEQLNRNFSNFILDKFLRHCESLRPGAAPRDMMDAFILSAEKKAAGDSHGGGARLDLENVPATITDIFGASQDTLSTALQWLLLLFTRYPDVQTRVQAELDQVVGRDRLPCMGDQPNLPYVLAFLYEAMRFSSFVPVTI…	.
8	RP5971	MATa his3Δ leu2Δ ura3Δ lys2Δ pdr5Δ snq2Δ yor1Δ can1::Human-POR-Human-B5 HO::Barcode-HYGR	pPR2023	CYP2A6	ENSG00000255974	H. sapiens	494	.	Twist Inc	pPR2222 (S. cerevisiae CEN-Gal1-URA+ Amp expression vector-this is simply the seqeunced version at Twist that is exactly pLC178 derived from Leah Cowen's lab)	ATGTTGGCTTCTGGTATGTTGCTAGTTGCTTTGCTCGTCTGTTTGACCGTCATGGTTTTGATGTCCGTCTGGCAACAAAGAAAGTCCAAGGGTAAGTTGCCACCAGGTCCAACCCCATTGCCTTTCATTGGTAATTACCTGCAATTAAATACAGAACAAATGTACAACTCTCTAATGAAGATCTCTGAAAGGTACGGCCCTGTTTTCACTATTCATTTGGGTCCAAGAAGAGTTGTTGTTTTGTGTGGTCACGATGCTGTCAGAGAAGCCTTGGTTGACCAAGCTGAAGAATTTTCCGGTAGAGGTGAACAAGCCACCTTTGACTGGGTTTTCAAGGGTTACGGTGTCGTGTTCTCTAACGGTGAAAGAGCTAAGCAATTGAGAAGATTCAGCATCGCT…	AAGCTTATCGATACCGTCGACCTCGAGTCATGTAATTAGTTATGTCACGCTTACATTCACGCCCTCCCCCCACATCCGCTCTAACCGAAAAGGAAGGAGTTAGACAACCTGAAGTCTAGGTCCCTATTTATTTTTTTATAGTTATGTTAGTATTAAGAACGTTATTTATATTTCAAATTTTTCTTTTTTTTCTGTACAGACGCGTGTACGCATGTAACATTATACTGAAAACCTTGCTTGAGAAGGTTTTGGGACGCTCGAAGGCTTTAATTTGCGGCCGGTACCCAATTCGCCCTATAGTGAGTCGTATTACGCGCGCTCACTGGCCGTCGTTTTACAACGTCGTGACTGGGAAAACCCTGGCGTTACCCAACTTAATCGCCTTGCAGCACATCCCCC…	1485	.	MLASGMLLVALLVCLTVMVLMSVWQQRKSKGKLPPGPTPLPFIGNYLQLNTEQMYNSLMKISERYGPVFTIHLGPRRVVVLCGHDAVREALVDQAEEFSGRGEQATFDWVFKGYGVVFSNGERAKQLRRFSIATLRDFGVGKRGIEERIQEEAGFLIDALRGTGGANIDPTFFLSRTVSNVISSIVFGDRFDYKDKEFLSLLRMMLGIFQFTSTSTGQLYEMFSSVMKHLPGPQQQAFQLLQGLEDFIAKKVEHNQRTLDPNSPRDFIDSFLIRMQEEEKNPNTEFYLKNLVMTTLNLFIGGTETVSTTLRYGFLLLMKHPEVEAKVHEEIDRVIGKNRQPKFEDRAKMPYMEAVIHEIQRFGDVIPMSLARRVKKDTKFRDFFLPKGTEVYPMLGSVL…	.
9	RP5972	MATa his3Δ leu2Δ ura3Δ lys2Δ pdr5Δ snq2Δ yor1Δ can1::Human-POR-Human-B5 HO::Barcode-HYGR	pPR2024	CYP2A7	ENSG00000198077	H. sapiens	494	.	Twist Inc	pPR2222 (S. cerevisiae CEN-Gal1-URA+ Amp expression vector-this is simply the seqeunced version at Twist that is exactly pLC178 derived from Leah Cowen's lab)	ATGTTGGCTTCTGGTCTATTATTGGTTGCTTTGTTGGCTTGTTTGACCGTTATGGTTTTGATGTCCGTCTGGCAACAAAGAAAGTCCAGAGGTAAGTTGCCACCAGGTCCAACTCCATTGCCTTTCATCGGTAACTATTTGCAATTGAATACCGAACACATCTGCGATTCCATCATGAAGTTCTCTGAATGTTACGGTCCAGTTTTCACTATCCATTTGGGTCCCAGAAGAGCTGTTGTCTTATGTGGTCACGATGCTGTCAGAGAAGCCTTGGTAGACCAAGCTGAAGAATTTTCCGGTAGAGGTGAACAAGCTACTTTCGACTGGGTTTTCAAGGGTTACGGTGTTGCTTTCTCCAACGGTGAAAGAGCCAAGCAATTGTTGCGTTTTGCCATTGCC…	AAGCTTATCGATACCGTCGACCTCGAGTCATGTAATTAGTTATGTCACGCTTACATTCACGCCCTCCCCCCACATCCGCTCTAACCGAAAAGGAAGGAGTTAGACAACCTGAAGTCTAGGTCCCTATTTATTTTTTTATAGTTATGTTAGTATTAAGAACGTTATTTATATTTCAAATTTTTCTTTTTTTTCTGTACAGACGCGTGTACGCATGTAACATTATACTGAAAACCTTGCTTGAGAAGGTTTTGGGACGCTCGAAGGCTTTAATTTGCGGCCGGTACCCAATTCGCCCTATAGTGAGTCGTATTACGCGCGCTCACTGGCCGTCGTTTTACAACGTCGTGACTGGGAAAACCCTGGCGTTACCCAACTTAATCGCCTTGCAGCACATCCCCC…	1485	.	MLASGLLLVALLACLTVMVLMSVWQQRKSRGKLPPGPTPLPFIGNYLQLNTEHICDSIMKFSECYGPVFTIHLGPRRAVVLCGHDAVREALVDQAEEFSGRGEQATFDWVFKGYGVAFSNGERAKQLLRFAIATLRDFGVGKRGIEERIQEESGFLIEAIRSTHGANIDPTFFLSRTVSNVISSIVFGDRFDYEDKEFLSLLSVMLGIFQFTSTSTGQLYEMFSSVMKHLPGPQQQAFKLLQGLEDFIAKKVEHNQRTLDPNSPRDFIDSFLIRMQEEEKNPNTEFYLKNLMMSTLNLFIAGTETVSTTLRYGFLLLMKHPEVEAKVHEEIDRVIGKNRQPKFEDRAKMPYMEAVIHEIQRFGDVIPMSLARRVKKDTKFRDFFLPKGTEVFPMLGSVL…	.
10	RP5973	MATa his3Δ leu2Δ ura3Δ lys2Δ pdr5Δ snq2Δ yor1Δ can1::Human-POR-Human-B5 HO::Barcode-HYGR	pPR2025	CYP2A13	ENSG00000197838	H. sapiens	494	.	Twist Inc	pPR2222 (S. cerevisiae CEN-Gal1-URA+ Amp expression vector-this is simply the seqeunced version at Twist that is exactly pLC178 derived from Leah Cowen's lab)	ATGTTAGCTAGTGGTTTGTTGTTGGTCACCTTGTTGGCTTGTTTGACTGTTATGGTTTTGATGTCTGTCTGGAGACAAAGAAAGTCCAGAGGAAAGCTGCCACCAGGTCCAACCCCATTGCCATTCATCGGTAACTATTTACAATTGAACACCGAACAAATGTACAACTCTTTGATGAAGATCTCTGAAAGATACGGTCCAGTTTTCACCATTCACCTCGGTCCAAGAAGAGTTGTTGTCTTGTGTGGTCACGATGCTGTCAAGGAAGCCTTGGTTGACCAAGCTGAAGAATTCTCTGGTAGAGGTGAACAAGCCACCTTTGACTGGTTGTTCAAGGGTTACGGTGTTGCCTTCTCCAACGGTGAACGTGCTAAGCAATTAAGAAGATTCTCTATCGCC…	AAGCTTATCGATACCGTCGACCTCGAGTCATGTAATTAGTTATGTCACGCTTACATTCACGCCCTCCCCCCACATCCGCTCTAACCGAAAAGGAAGGAGTTAGACAACCTGAAGTCTAGGTCCCTATTTATTTTTTTATAGTTATGTTAGTATTAAGAACGTTATTTATATTTCAAATTTTTCTTTTTTTTCTGTACAGACGCGTGTACGCATGTAACATTATACTGAAAACCTTGCTTGAGAAGGTTTTGGGACGCTCGAAGGCTTTAATTTGCGGCCGGTACCCAATTCGCCCTATAGTGAGTCGTATTACGCGCGCTCACTGGCCGTCGTTTTACAACGTCGTGACTGGGAAAACCCTGGCGTTACCCAACTTAATCGCCTTGCAGCACATCCCCC…	1485	.	MLASGLLLVTLLACLTVMVLMSVWRQRKSRGKLPPGPTPLPFIGNYLQLNTEQMYNSLMKISERYGPVFTIHLGPRRVVVLCGHDAVKEALVDQAEEFSGRGEQATFDWLFKGYGVAFSNGERAKQLRRFSIATLRGFGVGKRGIEERIQEEAGFLIDALRGTHGANIDPTFFLSRTVSNVISSIVFGDRFDYEDKEFLSLLRMMLGSFQFTATSTGQLYEMFSSVMKHLPGPQQQAFKELQGLEDFIAKKVEHNQRTLDPNSPRDFIDSFLIRMQEEEKNPNTEFYLKNLVMTTLNLFFAGTETVSTTLRYGFLLLMKHPEVEAKVHEEIDRVIGKNRQPKFEDRAKMPYTEAVIHEIQRFGDMLPMGLAHRVNKDTKFRDFFLPKGTEVFPMLGSVL…	.
11	RP5974	MATa his3Δ leu2Δ ura3Δ lys2Δ pdr5Δ snq2Δ yor1Δ can1::Human-POR-Human-B5 HO::Barcode-HYGR	pPR2026	CYP2B6	ENSG00000197408	H. sapiens	491	.	Twist Inc	pPR2222 (S. cerevisiae CEN-Gal1-URA+ Amp expression vector-this is simply the seqeunced version at Twist that is exactly pLC178 derived from Leah Cowen's lab)	ATGGAATTATCAGTCTTGTTGTTCTTGGCTTTGTTGACTGGTTTATTACTTTTGTTAGTCCAAAGACACCCAAACACCCACGACAGATTGCCACCAGGTCCAAGACCATTGCCATTGTTGGGTAACTTGTTGCAAATGGACAGAAGAGGTTTATTGAAGAGTTTCTTGAGATTCAGAGAAAAGTATGGTGATGTTTTCACCGTCCATTTGGGTCCAAGACCAGTCGTTATGTTGTGCGGTGTTGAAGCTATCCGTGAAGCATTGGTTGACAAGGCTGAAGCCTTCTCTGGTCGTGGTAAGATTGCTATGGTTGACCCATTCTTCCGTGGTTACGGTGTCATCTTTGCCAACGGTAACAGATGGAAGGTTTTGAGACGTTTCTCTGTCACCACCATGAGA…	AAGCTTATCGATACCGTCGACCTCGAGTCATGTAATTAGTTATGTCACGCTTACATTCACGCCCTCCCCCCACATCCGCTCTAACCGAAAAGGAAGGAGTTAGACAACCTGAAGTCTAGGTCCCTATTTATTTTTTTATAGTTATGTTAGTATTAAGAACGTTATTTATATTTCAAATTTTTCTTTTTTTTCTGTACAGACGCGTGTACGCATGTAACATTATACTGAAAACCTTGCTTGAGAAGGTTTTGGGACGCTCGAAGGCTTTAATTTGCGGCCGGTACCCAATTCGCCCTATAGTGAGTCGTATTACGCGCGCTCACTGGCCGTCGTTTTACAACGTCGTGACTGGGAAAACCCTGGCGTTACCCAACTTAATCGCCTTGCAGCACATCCCCC…	1476	.	MELSVLLFLALLTGLLLLLVQRHPNTHDRLPPGPRPLPLLGNLLQMDRRGLLKSFLRFREKYGDVFTVHLGPRPVVMLCGVEAIREALVDKAEAFSGRGKIAMVDPFFRGYGVIFANGNRWKVLRRFSVTTMRDFGMGKRSVEERIQEEAQCLIEELRKSKGALMDPTFLFHSITANIICSIVFGKRFHYQDQEFLKMLNLFYQTFSLISSVFGQLFELFSGFLKYFPGAHRQVYKNLQEINAYIGHSVEKHRETLDPSAPRDLIDTYLLHMEKEKSNAHSEFSHQNLNLNTLSLFFAGTETTSTTLRYGFLLMLKYPHVAERVYREIEQVIGPHRPPELHDRAKMPYTEAVIYEIQRFSDLLPMGVPHIVTQHTSFRGYIIPKDTEVFLILSTALHDP…	.
12	RP5975	MATa his3Δ leu2Δ ura3Δ lys2Δ pdr5Δ snq2Δ yor1Δ can1::Human-POR-Human-B5 HO::Barcode-HYGR	pPR2027	CYP2C8	ENSG00000138115	H. sapiens	490	.	Twist Inc	pPR2222 (S. cerevisiae CEN-Gal1-URA+ Amp expression vector-this is simply the seqeunced version at Twist that is exactly pLC178 derived from Leah Cowen's lab)	ATGGAACCATTCGTTGTCTTGGTCTTATGCTTGTCTTTCATGTTGTTGTTTTCTTTGTGGAGACAATCTTGTCGTAGAAGAAAGTTGCCACCTGGTCCAACTCCACTACCAATCATCGGTAACATGTTACAAATCGATGTCAAGGATATCTGTAAGTCCTTCACTAACTTCTCTAAGGTTTATGGTCCAGTTTTCACCGTCTACTTTGGTATGAACCCAATCGTTGTTTTCCACGGTTACGAATCTGTTAAAGAAGCCTTGATTGATAATGGTGAAGAATTCTCTGGTAGAGGTAACTCCCCAATATCTCAAAGAATCACTAAGGGCTTAGGTATCATTTCCTCCAACGGTAAGAGATGGAAGGAAATTAGACGTTTCTCCTTGACTACTTTGAGAAAC…	AAGCTTATCGATACCGTCGACCTCGAGTCATGTAATTAGTTATGTCACGCTTACATTCACGCCCTCCCCCCACATCCGCTCTAACCGAAAAGGAAGGAGTTAGACAACCTGAAGTCTAGGTCCCTATTTATTTTTTTATAGTTATGTTAGTATTAAGAACGTTATTTATATTTCAAATTTTTCTTTTTTTTCTGTACAGACGCGTGTACGCATGTAACATTATACTGAAAACCTTGCTTGAGAAGGTTTTGGGACGCTCGAAGGCTTTAATTTGCGGCCGGTACCCAATTCGCCCTATAGTGAGTCGTATTACGCGCGCTCACTGGCCGTCGTTTTACAACGTCGTGACTGGGAAAACCCTGGCGTTACCCAACTTAATCGCCTTGCAGCACATCCCCC…	1473	.	MEPFVVLVLCLSFMLLFSLWRQSCRRRKLPPGPTPLPIIGNMLQIDVKDICKSFTNFSKVYGPVFTVYFGMNPIVVFHGYESVKEALIDNGEEFSGRGNSPISQRITKGLGIISSNGKRWKEIRRFSLTTLRNFGMGKRSIEDRVQEEAHCLVEELRKTKASPCDPTFILGCAPCNVICSVVFQKRFDYKDQNFLTLMKRFNENFRILNSPWIQVCNNFPLLIDCFPGTHNKVLKNVALTRSYIREKVKEHQASLDVNNPRDFIDCFLIKMEQEKDNQKSEFNIENLVGTVADLFVAGTETTSTTLRYGLLLLLKHPEVTAKVQEEIDHVIGRHRSPCMQDRSHMPYTDAVVHEIQRYSDLVPTGVPHAVTTDTKFRNYLIPKGTTIMALLTSVLHDDK…	.
13	RP5976	MATa his3Δ leu2Δ ura3Δ lys2Δ pdr5Δ snq2Δ yor1Δ can1::Human-POR-Human-B5 HO::Barcode-HYGR	pPR2028	CYP2C9	ENSG00000138109	H. sapiens	490	.	Twist Inc	pPR2222 (S. cerevisiae CEN-Gal1-URA+ Amp expression vector-this is simply the seqeunced version at Twist that is exactly pLC178 derived from Leah Cowen's lab)	ATGGACTCTTTGGTCGTCTTGGTCCTATGTCTCTCTTGTTTGCTACTGTTATCCTTGTGGAGACAATCTTCTGGTAGAGGTAAGTTGCCACCAGGTCCAACCCCACTTCCCGTTATTGGTAACATATTGCAAATCGGTATCAAAGATATCTCTAAGTCATTGACCAACTTGAGTAAGGTTTACGGTCCAGTTTTCACTTTATATTTCGGTTTGAAGCCAATTGTTGTTTTGCACGGTTACGAAGCCGTTAAGGAAGCCTTGATCGATTTAGGTGAAGAATTTTCCGGTCGTGGTATTTTCCCATTGGCTGAAAGGGCCAACAGAGGTTTCGGAATTGTCTTCTCTAACGGTAAGAAGTGGAAGGAAATCAGAAGATTTAGCCTAATGACTTTGAGAAAC…	AAGCTTATCGATACCGTCGACCTCGAGTCATGTAATTAGTTATGTCACGCTTACATTCACGCCCTCCCCCCACATCCGCTCTAACCGAAAAGGAAGGAGTTAGACAACCTGAAGTCTAGGTCCCTATTTATTTTTTTATAGTTATGTTAGTATTAAGAACGTTATTTATATTTCAAATTTTTCTTTTTTTTCTGTACAGACGCGTGTACGCATGTAACATTATACTGAAAACCTTGCTTGAGAAGGTTTTGGGACGCTCGAAGGCTTTAATTTGCGGCCGGTACCCAATTCGCCCTATAGTGAGTCGTATTACGCGCGCTCACTGGCCGTCGTTTTACAACGTCGTGACTGGGAAAACCCTGGCGTTACCCAACTTAATCGCCTTGCAGCACATCCCCC…	1473	.	MDSLVVLVLCLSCLLLLSLWRQSSGRGKLPPGPTPLPVIGNILQIGIKDISKSLTNLSKVYGPVFTLYFGLKPIVVLHGYEAVKEALIDLGEEFSGRGIFPLAERANRGFGIVFSNGKKWKEIRRFSLMTLRNFGMGKRSIEDRVQEEARCLVEELRKTKASPCDPTFILGCAPCNVICSIIFHKRFDYKDQQFLNLMEKLNENIKILSSPWIQICNNFSPIIDYFPGTHNKLLKNVAFMKSYILEKVKEHQESMDMNNPQDFIDCFLMKMEKEKHNQPSEFTIESLENTAVDLFGAGTETTSTTLRYALLLLLKHPEVTAKVQEEIERVIGRNRSPCMQDRSHMPYTDAVVHEVQRYIDLLPTSLPHAVTCDIKFRNYLIPKGTTILISLTSVLHDNK…	.
14	RP5977	MATa his3Δ leu2Δ ura3Δ lys2Δ pdr5Δ snq2Δ yor1Δ can1::Human-POR-Human-B5 HO::Barcode-HYGR	pPR2029	CYP2C18	ENSG00000108242	H. sapiens	490	.	Twist Inc	pPR2222 (S. cerevisiae CEN-Gal1-URA+ Amp expression vector-this is simply the seqeunced version at Twist that is exactly pLC178 derived from Leah Cowen's lab)	ATGGATCCAGCTGTCGCTTTGGTTCTTTGCTTGTCTTGTTTGTTCTTGCTTTCTTTATGGAGACAATCCTCAGGTAGAGGTAGATTACCATCTGGTCCAACCCCATTGCCAATCATTGGTAACATTTTGCAATTGGATGTCAAGGACATGTCTAAGAGCCTAACCAACTTCTCCAAGGTTTACGGTCCAGTTTTCACCGTCTACTTCGGTTTGAAGCCAATTGTCGTCTTGCATGGTTACGAAGCCGTAAAAGAAGCCTTGATCGATCATGGTGAAGAGTTCTCAGGCCGTGGTTCCTTCCCTGTTGCTGAAAAAGTTAACAAGGGCTTGGGTATTTTATTTTCTAATGGTAAGAGATGGAAGGAAATCAGAAGATTCTGTTTGATGACTCTAAGAAAT…	AAGCTTATCGATACCGTCGACCTCGAGTCATGTAATTAGTTATGTCACGCTTACATTCACGCCCTCCCCCCACATCCGCTCTAACCGAAAAGGAAGGAGTTAGACAACCTGAAGTCTAGGTCCCTATTTATTTTTTTATAGTTATGTTAGTATTAAGAACGTTATTTATATTTCAAATTTTTCTTTTTTTTCTGTACAGACGCGTGTACGCATGTAACATTATACTGAAAACCTTGCTTGAGAAGGTTTTGGGACGCTCGAAGGCTTTAATTTGCGGCCGGTACCCAATTCGCCCTATAGTGAGTCGTATTACGCGCGCTCACTGGCCGTCGTTTTACAACGTCGTGACTGGGAAAACCCTGGCGTTACCCAACTTAATCGCCTTGCAGCACATCCCCC…	1473	.	MDPAVALVLCLSCLFLLSLWRQSSGRGRLPSGPTPLPIIGNILQLDVKDMSKSLTNFSKVYGPVFTVYFGLKPIVVLHGYEAVKEALIDHGEEFSGRGSFPVAEKVNKGLGILFSNGKRWKEIRRFCLMTLRNFGMGKRSIEDRVQEEARCLVEELRKTNASPCDPTFILGCAPCNVICSVIFHDRFDYKDQRFLNLMEKFNENLRILSSPWIQVCNNFPALIDYLPGSHNKIAENFAYIKSYVLERIKEHQESLDMNSARDFIDCFLIKMEQEKHNQQSEFTVESLIATVTDMFGAGTETTSTTLRYGLLLLLKYPEVTAKVQEEIECVVGRNRSPCMQDRSHMPYTDAVVHEIQRYIDLLPTNLPHAVTCDVKFKNYLIPKGTTIITSLTSVLHNDK…	.
15	RP5978	MATa his3Δ leu2Δ ura3Δ lys2Δ pdr5Δ snq2Δ yor1Δ can1::Human-POR-Human-B5 HO::Barcode-HYGR	pPR2030	CYP2C19	ENSG00000165841	H. sapiens	490	.	Twist Inc	pPR2222 (S. cerevisiae CEN-Gal1-URA+ Amp expression vector-this is simply the seqeunced version at Twist that is exactly pLC178 derived from Leah Cowen's lab)	ATGGATCCATTCGTTGTTTTGGTGCTATGTTTGTCTTGTTTGTTATTGTTGTCCATCTGGAGACAATCTTCTGGTCGTGGAAAGTTGCCACCTGGTCCAACTCCATTGCCAGTCATTGGTAACATTTTGCAAATTGATATCAAGGATGTTTCCAAGTCTTTGACCAACCTATCTAAGATCTACGGTCCAGTTTTCACTTTGTACTTCGGTTTGGAAAGAATGGTTGTCTTGCACGGTTACGAAGTTGTCAAGGAAGCTCTGATTGACTTGGGTGAAGAATTTTCCGGTAGAGGTCACTTCCCTTTGGCTGAAAGAGCTAACAGAGGTTTCGGTATCGTCTTCTCTAACGGTAAGAGATGGAAGGAAATTAGAAGATTTTCATTGATGACTTTGAGAAAT…	AAGCTTATCGATACCGTCGACCTCGAGTCATGTAATTAGTTATGTCACGCTTACATTCACGCCCTCCCCCCACATCCGCTCTAACCGAAAAGGAAGGAGTTAGACAACCTGAAGTCTAGGTCCCTATTTATTTTTTTATAGTTATGTTAGTATTAAGAACGTTATTTATATTTCAAATTTTTCTTTTTTTTCTGTACAGACGCGTGTACGCATGTAACATTATACTGAAAACCTTGCTTGAGAAGGTTTTGGGACGCTCGAAGGCTTTAATTTGCGGCCGGTACCCAATTCGCCCTATAGTGAGTCGTATTACGCGCGCTCACTGGCCGTCGTTTTACAACGTCGTGACTGGGAAAACCCTGGCGTTACCCAACTTAATCGCCTTGCAGCACATCCCCC…	1473	.	MDPFVVLVLCLSCLLLLSIWRQSSGRGKLPPGPTPLPVIGNILQIDIKDVSKSLTNLSKIYGPVFTLYFGLERMVVLHGYEVVKEALIDLGEEFSGRGHFPLAERANRGFGIVFSNGKRWKEIRRFSLMTLRNFGMGKRSIEDRVQEEARCLVEELRKTKASPCDPTFILGCAPCNVICSIIFQKRFDYKDQQFLNLMEKLNENIRIVSTPWIQICNNFPTIIDYFPGTHNKLLKNLAFMESDILEKVKEHQESMDINNPRDFIDCFLIKMEKEKQNQQSEFTIENLVITAADLLGAGTETTSTTLRYALLLLLKHPEVTAKVQEEIERVVGRNRSPCMQDRGHMPYTDAVVHEVQRYIDLIPTSLPHAVTCDVKFRNYLIPKGTTILTSLTSVLHDNK…	.
16	RP5979	MATa his3Δ leu2Δ ura3Δ lys2Δ pdr5Δ snq2Δ yor1Δ can1::Human-POR-Human-B5 HO::Barcode-HYGR	pPR2031	CYP2D6		H. sapiens	497	.	Twist Inc	pPR2222 (S. cerevisiae CEN-Gal1-URA+ Amp expression vector-this is simply the seqeunced version at Twist that is exactly pLC178 derived from Leah Cowen's lab)	ATGGGTTTAGAAGCCTTGGTTCCATTGGCTGTCATCGTTGCCATCTTCTTGTTGTTGGTTGATTTGATGCACAGAAGACAAAGATGGGCAGCTAGATACCCACCAGGTCCTTTGCCTTTACCTGGTTTAGGTAATCTTTTACATGTCGACTTCCAAAACACTCCATACTGTTTCGATCAATTGCGTAGAAGATTCGGTGATGTCTTTTCCTTGCAATTGGCTTGGACTCCCGTCGTTGTCTTGAACGGTCTGGCCGCTGTTAGAGAAGCCTTGGTCACCCACGGTGAAGACACTGCTGATAGACCACCAGTCCCAATCACCCAAATCTTGGGTTTCGGTCCAAGATCTCAAGGTGTTTTCTTGGCTCGTTACGGTCCAGCCTGGAGAGAACAAAGAAGA…	AAGCTTATCGATACCGTCGACCTCGAGTCATGTAATTAGTTATGTCACGCTTACATTCACGCCCTCCCCCCACATCCGCTCTAACCGAAAAGGAAGGAGTTAGACAACCTGAAGTCTAGGTCCCTATTTATTTTTTTATAGTTATGTTAGTATTAAGAACGTTATTTATATTTCAAATTTTTCTTTTTTTTCTGTACAGACGCGTGTACGCATGTAACATTATACTGAAAACCTTGCTTGAGAAGGTTTTGGGACGCTCGAAGGCTTTAATTTGCGGCCGGTACCCAATTCGCCCTATAGTGAGTCGTATTACGCGCGCTCACTGGCCGTCGTTTTACAACGTCGTGACTGGGAAAACCCTGGCGTTACCCAACTTAATCGCCTTGCAGCACATCCCCC…	1494	.	MGLEALVPLAVIVAIFLLLVDLMHRRQRWAARYPPGPLPLPGLGNLLHVDFQNTPYCFDQLRRRFGDVFSLQLAWTPVVVLNGLAAVREALVTHGEDTADRPPVPITQILGFGPRSQGVFLARYGPAWREQRRFSVSTLRNLGLGKKSLEQWVTEEAACLCAAFANHSGRPFRPNGLLDKAVSNVIASLTCGRRFEYDDPRFLRLLDLAQEGLKEESGFLREVLNAVPVLLHIPALAGKVLRFQKAFLTQLDELLTEHRMTWDPAQPPRDLTEAFLAEMEKAKGNPESSFNDENLRIVVADLFSAGMVTTSTTLAWGLLLMILHPDVQRRVQQEIDDVIGQVRRPEMGDQAHMPYTTAVIHEVQRFGDIVPLGVTHMTSRDIEVQGFRIPKGTTLITNL…	.
17	RP5980	MATa his3Δ leu2Δ ura3Δ lys2Δ pdr5Δ snq2Δ yor1Δ can1::Human-POR-Human-B5 HO::Barcode-HYGR	pPR2032	CYP2E1	ENSG00000130649	H. sapiens	493	.	Twist Inc	pPR2222 (S. cerevisiae CEN-Gal1-URA+ Amp expression vector-this is simply the seqeunced version at Twist that is exactly pLC178 derived from Leah Cowen's lab)	ATGTCTGCTTTGGGTGTTACCGTCGCCTTGTTGGTGTGGGCTGCTTTCTTGCTATTGGTTTCCATGTGGAGACAAGTTCACTCCTCTTGGAACTTGCCACCAGGTCCATTCCCATTACCAATTATTGGTAACTTATTTCAATTGGAATTGAAGAACATCCCAAAGTCTTTCACCAGATTGGCTCAACGTTTCGGTCCAGTTTTCACTTTATACGTTGGTTCTCAAAGAATGGTTGTTATGCACGGTTACAAGGCTGTCAAGGAGGCTTTGTTGGACTATAAGGATGAATTTTCTGGTCGTGGTGACTTGCCAGCCTTTCACGCTCACAGAGACCGTGGTATCATCTTCAACAACGGTCCAGCCTGGAAGGACATCAGAAGATTCTCTTTGACCACATTA…	AAGCTTATCGATACCGTCGACCTCGAGTCATGTAATTAGTTATGTCACGCTTACATTCACGCCCTCCCCCCACATCCGCTCTAACCGAAAAGGAAGGAGTTAGACAACCTGAAGTCTAGGTCCCTATTTATTTTTTTATAGTTATGTTAGTATTAAGAACGTTATTTATATTTCAAATTTTTCTTTTTTTTCTGTACAGACGCGTGTACGCATGTAACATTATACTGAAAACCTTGCTTGAGAAGGTTTTGGGACGCTCGAAGGCTTTAATTTGCGGCCGGTACCCAATTCGCCCTATAGTGAGTCGTATTACGCGCGCTCACTGGCCGTCGTTTTACAACGTCGTGACTGGGAAAACCCTGGCGTTACCCAACTTAATCGCCTTGCAGCACATCCCCC…	1482	.	MSALGVTVALLVWAAFLLLVSMWRQVHSSWNLPPGPFPLPIIGNLFQLELKNIPKSFTRLAQRFGPVFTLYVGSQRMVVMHGYKAVKEALLDYKDEFSGRGDLPAFHAHRDRGIIFNNGPAWKDIRRFSLTTLRNYGMGKQGNESRIQREAHFLLEALRKTQGQPFDPTFLIGCAPCNVIADILFRKHFDYNDEKFLRLMYLFNENFHLLSTPWLQLYNNFPSFLHYLPGSHRKVIKNVAEVKEYVSERVKEHHQSLDPNCPRDLTDCLLVEMEKEKHSAERLYTMDGITVTVADLFFAGTETTSTTLRYGLLILMKYPEIEEKLHEEIDRVIGPSRIPAIKDRQEMPYMDAVVHEIQRFITLVPSNLPHEATRDTIFRGYLIPKGTVVVPTLDSVLYD…	.
18	RP5981	MATa his3Δ leu2Δ ura3Δ lys2Δ pdr5Δ snq2Δ yor1Δ can1::Human-POR-Human-B5 HO::Barcode-HYGR	pPR2033	CYP2F1		H. sapiens	491	.	Twist Inc	pPR2222 (S. cerevisiae CEN-Gal1-URA+ Amp expression vector-this is simply the seqeunced version at Twist that is exactly pLC178 derived from Leah Cowen's lab)	ATGGACTCTATTTCCACTGCAATCCTATTGTTGTTATTGGCTTTGGTCTGTTTGCTACTTACCCTTTCCTCTAGAGACAAGGGTAAATTGCCACCAGGTCCAAGGCCTTTGTCCATTTTAGGTAATTTGTTGTTGTTGTGCTCCCAAGACATGTTGACTTCTTTGACCAAGTTGTCAAAAGAATACGGTTCCATGTACACTGTTCACTTGGGTCCAAGAAGAGTTGTTGTCTTGTCTGGTTACCAAGCCGTTAAGGAAGCCTTGGTTGACCAAGGTGAAGAATTTTCCGGCCGTGGTGACTACCCAGCTTTCTTCAATTTTACTAAAGGTAACGGTATTGCCTTTTCCTCCGGTGACAGATGGAAGGTCTTAAGACAATTCTCCATCCAAATCTTGAGA…	AAGCTTATCGATACCGTCGACCTCGAGTCATGTAATTAGTTATGTCACGCTTACATTCACGCCCTCCCCCCACATCCGCTCTAACCGAAAAGGAAGGAGTTAGACAACCTGAAGTCTAGGTCCCTATTTATTTTTTTATAGTTATGTTAGTATTAAGAACGTTATTTATATTTCAAATTTTTCTTTTTTTTCTGTACAGACGCGTGTACGCATGTAACATTATACTGAAAACCTTGCTTGAGAAGGTTTTGGGACGCTCGAAGGCTTTAATTTGCGGCCGGTACCCAATTCGCCCTATAGTGAGTCGTATTACGCGCGCTCACTGGCCGTCGTTTTACAACGTCGTGACTGGGAAAACCCTGGCGTTACCCAACTTAATCGCCTTGCAGCACATCCCCC…	1476	.	MDSISTAILLLLLALVCLLLTLSSRDKGKLPPGPRPLSILGNLLLLCSQDMLTSLTKLSKEYGSMYTVHLGPRRVVVLSGYQAVKEALVDQGEEFSGRGDYPAFFNFTKGNGIAFSSGDRWKVLRQFSIQILRNFGMGKRSIEERILEEGSFLLAELRKTEGEPFDPTFVLSRSVSNIICSVLFGSRFDYDDERLLTIIRLINDNFQIMSSPWGELYDIFPSLLDWVPGPHQRIFQNFKCLRDLIAHSVHDHQASLDPRSPRDFIQCFLTKMAEEKEDPLSHFHMDTLLMTTHNLLFGGTKTVSTTLHHAFLALMKYPKVQARVQEEIDLVVGRARLPALKDRAAMPYTDAVIHEVQRFADIIPMNLPHRVTRDTAFRGFLIPKGTDVITLLNTVHYDP…	.
19	RP5982	MATa his3Δ leu2Δ ura3Δ lys2Δ pdr5Δ snq2Δ yor1Δ can1::Human-POR-Human-B5 HO::Barcode-HYGR	pPR2034	CYP2J2	ENSG00000134716	H. sapiens	502	.	Twist Inc	pPR2222 (S. cerevisiae CEN-Gal1-URA+ Amp expression vector-this is simply the seqeunced version at Twist that is exactly pLC178 derived from Leah Cowen's lab)	ATGTTGGCCGCTATGGGTTCTTTGGCTGCTGCTTTGTGGGCCGTCGTTCACCCACGTACCTTGCTACTAGGTACTGTTGCTTTCCTGTTGGCAGCAGACTTCTTGAAGAGAAGAAGACCAAAGAACTACCCACCAGGTCCATGGAGGTTGCCATTCTTGGGCAACTTCTTCTTGGTCGATTTTGAACAATCCCATTTGGAAGTCCAATTGTTTGTTAAGAAGTACGGTAACTTGTTCTCTTTGGAATTGGGTGACATTTCTGCTGTCTTGATCACCGGTTTACCACTAATCAAGGAAGCCTTGATTCACATGGACCAAAACTTTGGTAACAGACCAGTCACCCCAATGAGAGAGCACATCTTCAAGAAAAACGGTTTGATTATGAGTTCTGGTCAAGCC…	AAGCTTATCGATACCGTCGACCTCGAGTCATGTAATTAGTTATGTCACGCTTACATTCACGCCCTCCCCCCACATCCGCTCTAACCGAAAAGGAAGGAGTTAGACAACCTGAAGTCTAGGTCCCTATTTATTTTTTTATAGTTATGTTAGTATTAAGAACGTTATTTATATTTCAAATTTTTCTTTTTTTTCTGTACAGACGCGTGTACGCATGTAACATTATACTGAAAACCTTGCTTGAGAAGGTTTTGGGACGCTCGAAGGCTTTAATTTGCGGCCGGTACCCAATTCGCCCTATAGTGAGTCGTATTACGCGCGCTCACTGGCCGTCGTTTTACAACGTCGTGACTGGGAAAACCCTGGCGTTACCCAACTTAATCGCCTTGCAGCACATCCCCC…	1509	.	MLAAMGSLAAALWAVVHPRTLLLGTVAFLLAADFLKRRRPKNYPPGPWRLPFLGNFFLVDFEQSHLEVQLFVKKYGNLFSLELGDISAVLITGLPLIKEALIHMDQNFGNRPVTPMREHIFKKNGLIMSSGQAWKEQRRFTLTALRNFGLGKKSLEERIQEEAQHLTEAIKEENGQPFDPHFKINNAVSNIICSITFGERFEYQDSWFQQLLKLLDEVTYLEASKTCQLYNVFPWIMKFLPGPHQTLFSNWKKLKLFVSHMIDKHRKDWNPAETRDFIDAYLKEMSKHTGNPTSSFHEENLICSTLDLFFAGTETTSTTLRWALLYMALYPEIQEKVQAEIDRVIGQGQQPSTAARESMPYTNAVIHEVQRMGNIIPLNVPREVTVDTTLAGYHLPKGT…	.
20	RP5983	MATa his3Δ leu2Δ ura3Δ lys2Δ pdr5Δ snq2Δ yor1Δ can1::Human-POR-Human-B5 HO::Barcode-HYGR	pPR2035	CYP2R1	ENSG00000186104	H. sapiens	501	.	Twist Inc	pPR2222 (S. cerevisiae CEN-Gal1-URA+ Amp expression vector-this is simply the seqeunced version at Twist that is exactly pLC178 derived from Leah Cowen's lab)	ATGTGGAAGTTGTGGAGAGCTGAAGAAGGTGCTGCTGCTTTAGGTGGTGCTCTATTCCTTTTGTTATTCGCCTTGGGTGTCAGACAATTGTTGAAACAAAGAAGACCAATGGGTTTCCCACCAGGTCCACCAGGTTTGCCATTCATCGGTAACATTTACTCTTTGGCCGCCTCTTCTGAATTGCCTCACGTCTACATGAGAAAGCAATCTCAAGTTTACGGTGAAATCTTTAGTCTGGACTTGGGTGGTATCTCTACCGTCGTTTTGAACGGTTACGATGTTGTTAAGGAATGTTTGGTCCACCAATCCGAAATTTTTGCTGACAGACCATGTTTGCCATTATTCATGAAGATGACCAAAATGGGTGGCTTGTTGAACTCCAGATACGGTCGTGGTTGG…	AAGCTTATCGATACCGTCGACCTCGAGTCATGTAATTAGTTATGTCACGCTTACATTCACGCCCTCCCCCCACATCCGCTCTAACCGAAAAGGAAGGAGTTAGACAACCTGAAGTCTAGGTCCCTATTTATTTTTTTATAGTTATGTTAGTATTAAGAACGTTATTTATATTTCAAATTTTTCTTTTTTTTCTGTACAGACGCGTGTACGCATGTAACATTATACTGAAAACCTTGCTTGAGAAGGTTTTGGGACGCTCGAAGGCTTTAATTTGCGGCCGGTACCCAATTCGCCCTATAGTGAGTCGTATTACGCGCGCTCACTGGCCGTCGTTTTACAACGTCGTGACTGGGAAAACCCTGGCGTTACCCAACTTAATCGCCTTGCAGCACATCCCCC…	1506	.	MWKLWRAEEGAAALGGALFLLLFALGVRQLLKQRRPMGFPPGPPGLPFIGNIYSLAASSELPHVYMRKQSQVYGEIFSLDLGGISTVVLNGYDVVKECLVHQSEIFADRPCLPLFMKMTKMGGLLNSRYGRGWVDHRRLAVNSFRYFGYGQKSFESKILEETKFFNDAIETYKGRPFDFKQLITNAVSNITNLIIFGERFTYEDTDFQHMIELFSENVELAASASVFLYNAFPWIGILPFGKHQQLFRNAAVVYDFLSRLIEKASVNRKPQLPQHFVDAYLDEMDQGKNDPSSTFSKENLIFSVGELIIAGTETTTNVLRWAILFMALYPNIQGQVQKEIDLIMGPNGKPSWDDKCKMPYTEAVLHEVLRFCNIVPLGIFHATSEDAVVRGYSIPKGTT…	.
21	RP5984	MATa his3Δ leu2Δ ura3Δ lys2Δ pdr5Δ snq2Δ yor1Δ can1::Human-POR-Human-B5 HO::Barcode-HYGR	pPR2036	CYP2S1	ENSG00000167600	H. sapiens	504	.	Twist Inc	pPR2222 (S. cerevisiae CEN-Gal1-URA+ Amp expression vector-this is simply the seqeunced version at Twist that is exactly pLC178 derived from Leah Cowen's lab)	ATGGAAGCCACCGGTACCTGGGCTTTGTTATTGGCCTTGGCTTTACTCCTTTTGTTGACTTTGGCTTTGTCCGGTACACGTGCTAGAGGTCATTTGCCTCCAGGTCCAACTCCATTGCCATTATTGGGTAACTTGTTGCAATTAAGACCAGGTGCCTTGTACTCTGGTCTGATGAGATTATCCAAGAAGTACGGTCCAGTCTTCACCATCTACTTGGGTCCATGGAGACCAGTTGTTGTCTTGGTCGGTCAAGAAGCTGTCAGAGAAGCTCTGGGTGGTCAAGCTGAAGAATTCTCCGGTCGTGGTACTGTTGCTATGTTGGAAGGTACTTTCGATGGTCACGGTGTTTTCTTTTCCAACGGTGAAAGATGGAGACAATTGAGAAAGTTCACCATGTTA…	AAGCTTATCGATACCGTCGACCTCGAGTCATGTAATTAGTTATGTCACGCTTACATTCACGCCCTCCCCCCACATCCGCTCTAACCGAAAAGGAAGGAGTTAGACAACCTGAAGTCTAGGTCCCTATTTATTTTTTTATAGTTATGTTAGTATTAAGAACGTTATTTATATTTCAAATTTTTCTTTTTTTTCTGTACAGACGCGTGTACGCATGTAACATTATACTGAAAACCTTGCTTGAGAAGGTTTTGGGACGCTCGAAGGCTTTAATTTGCGGCCGGTACCCAATTCGCCCTATAGTGAGTCGTATTACGCGCGCTCACTGGCCGTCGTTTTACAACGTCGTGACTGGGAAAACCCTGGCGTTACCCAACTTAATCGCCTTGCAGCACATCCCCC…	1515	.	MEATGTWALLLALALLLLLTLALSGTRARGHLPPGPTPLPLLGNLLQLRPGALYSGLMRLSKKYGPVFTIYLGPWRPVVVLVGQEAVREALGGQAEEFSGRGTVAMLEGTFDGHGVFFSNGERWRQLRKFTMLALRDLGMGKREGEELIQAEARCLVETFQGTEGRPFDPSLLLAQATSNVVCSLLFGLRFSYEDKEFQAVVRAAGGTLLGVSSQGGQTYEMFSWFLRPLPGPHKQLLHHVSTLAAFTVRQVQQHQGNLDASGPARDLVDAFLLKMAQEEQNPGTEFTNKNMLMTVIYLLFAGTMTVSTTVGYTLLLLMKYPHVQKWVREELNRELGAGQAPSLGDRTRLPYTDAVLHEAQRLLALVPMGIPRTLMRTTRFRGYTLPQGTEVFPLLGSI…	.
22	RP5985	MATa his3Δ leu2Δ ura3Δ lys2Δ pdr5Δ snq2Δ yor1Δ can1::Human-POR-Human-B5 HO::Barcode-HYGR	pPR2037	CYP2U1	ENSG00000155016	H. sapiens	544	.	Twist Inc	pPR2222 (S. cerevisiae CEN-Gal1-URA+ Amp expression vector-this is simply the seqeunced version at Twist that is exactly pLC178 derived from Leah Cowen's lab)	ATGTCTTCTCCAGGTCCATCACAACCACCAGCTGAAGACCCACCATGGCCAGCCAGATTGTTGAGAGCTCCATTAGGTCTATTGCGTTTGGATCCATCTGGTGGTGCTTTGTTGTTGTGTGGTTTAGTTGCTTTGTTGGGTTGGTCCTGGTTGAGAAGAAGAAGAGCTAGAGGTATCCCTCCAGGTCCAACTCCATGGCCACTGGTCGGTAACTTCGGTCACGTTTTATTGCCACCTTTCCTACGTAGAAGATCTTGGTTATCTTCAAGAACCAGAGCTGCTGGTATCGATCCATCTGTCATCGGTCCTCAAGTCTTGTTAGCTCATTTGGCTCGGGTTTACGGTTCCATCTTCTCTTTCTTCATCGGTCATTATCTAGTTGTCGTCTTGTCTGACTTC…	AAGCTTATCGATACCGTCGACCTCGAGTCATGTAATTAGTTATGTCACGCTTACATTCACGCCCTCCCCCCACATCCGCTCTAACCGAAAAGGAAGGAGTTAGACAACCTGAAGTCTAGGTCCCTATTTATTTTTTTATAGTTATGTTAGTATTAAGAACGTTATTTATATTTCAAATTTTTCTTTTTTTTCTGTACAGACGCGTGTACGCATGTAACATTATACTGAAAACCTTGCTTGAGAAGGTTTTGGGACGCTCGAAGGCTTTAATTTGCGGCCGGTACCCAATTCGCCCTATAGTGAGTCGTATTACGCGCGCTCACTGGCCGTCGTTTTACAACGTCGTGACTGGGAAAACCCTGGCGTTACCCAACTTAATCGCCTTGCAGCACATCCCCC…	1635	.	MSSPGPSQPPAEDPPWPARLLRAPLGLLRLDPSGGALLLCGLVALLGWSWLRRRRARGIPPGPTPWPLVGNFGHVLLPPFLRRRSWLSSRTRAAGIDPSVIGPQVLLAHLARVYGSIFSFFIGHYLVVVLSDFHSVREALVQQAEVFSDRPRVPLISIVTKEKGVVFAHYGPVWRQQRKFSHSTLRHFGLGKLSLEPKIIEEFKYVKAEMQKHGEDPFCPFSIISNAVSNIICSLCFGQRFDYTNSEFKKMLGFMSRGLEICLNSQVLLVNICPWLYYLPFGPFKELRQIEKDITSFLKKIIKDHQESLDRENPQDFIDMYLLHMEEERKNNSNSSFDEEYLFYIIGDLFIAGTDTTTNSLLWCLLYMSLNPDVQEKVHEEIERVIGANRAPSLTDKAQ…	.
23	RP5986	MATa his3Δ leu2Δ ura3Δ lys2Δ pdr5Δ snq2Δ yor1Δ can1::Human-POR-Human-B5 HO::Barcode-HYGR	pPR2038	CYP2W1		H. sapiens	490	.	Twist Inc	pPR2222 (S. cerevisiae CEN-Gal1-URA+ Amp expression vector-this is simply the seqeunced version at Twist that is exactly pLC178 derived from Leah Cowen's lab)	ATGGCCCTATTGTTGTTGCTATTTTTAGGTTTGTTAGGTTTGTGGGGTTTGTTGTGTGCTTGCGCACAAGACCCATCCCCAGCCGCTCGTTGGCCACCAGGTCCAAGACCATTGCCATTGGTTGGTAACTTGCACTTGTTGAGATTATCCCAACAAGATAGATCTTTGATGGAACTGTCTGAAAGATACGGTCCAGTTTTTACTGTTCACTTGGGTCGTCAAAAGACCGTTGTCTTAACTGGTTTCGAAGCCGTTAAGGAAGCCTTGGCTGGCCCAGGTCAAGAATTGGCTGACAGACCACCGATTGCTATCTTCCAATTGATTCAACGTGGTGGTGGTATTTTCTTCTCCTCCGGTGCTAGATGGAGAGCTGCTAGACAATTCACTGTCAGAGCTTTG…	AAGCTTATCGATACCGTCGACCTCGAGTCATGTAATTAGTTATGTCACGCTTACATTCACGCCCTCCCCCCACATCCGCTCTAACCGAAAAGGAAGGAGTTAGACAACCTGAAGTCTAGGTCCCTATTTATTTTTTTATAGTTATGTTAGTATTAAGAACGTTATTTATATTTCAAATTTTTCTTTTTTTTCTGTACAGACGCGTGTACGCATGTAACATTATACTGAAAACCTTGCTTGAGAAGGTTTTGGGACGCTCGAAGGCTTTAATTTGCGGCCGGTACCCAATTCGCCCTATAGTGAGTCGTATTACGCGCGCTCACTGGCCGTCGTTTTACAACGTCGTGACTGGGAAAACCCTGGCGTTACCCAACTTAATCGCCTTGCAGCACATCCCCC…	1473	.	MALLLLLFLGLLGLWGLLCACAQDPSPAARWPPGPRPLPLVGNLHLLRLSQQDRSLMELSERYGPVFTVHLGRQKTVVLTGFEAVKEALAGPGQELADRPPIAIFQLIQRGGGIFFSSGARWRAARQFTVRALHSLGVGREPVADKILQELKCLSGQLDGYRGRPFPLALLGWAPSNITFALLFGRRFDYRDPVFVSLLGLIDEVMVLLGSPGLQLFNVYPWLGALLQLHRPVLRKIEEVRAILRTLLEARRPHVCPGDPVCSYVDALIQQGQGDDPEGLFAEANAVACTLDMVMAGTETTSATLQWAALLMGRHPDVQGRVQEELDRVLGPGRTPRLEDQQALPYTSAVLHEVQRFITLLPHVPRCTAADTQLGGFLLPKGTPVIPLLTSVLLDETQW…	.
24	RP5987	MATa his3Δ leu2Δ ura3Δ lys2Δ pdr5Δ snq2Δ yor1Δ can1::Human-POR-Human-B5 HO::Barcode-HYGR	pPR2039	CYP3A4	ENSG00000160868	H. sapiens	503	.	Twist Inc	pPR2222 (S. cerevisiae CEN-Gal1-URA+ Amp expression vector-this is simply the seqeunced version at Twist that is exactly pLC178 derived from Leah Cowen's lab)	ATGGCTTTAATACCAGATTTGGCTATGGAAACCTGGTTATTGCTAGCTGTTTCCTTGGTCTTGTTGTACCTCTACGGTACACATTCTCACGGTTTGTTCAAAAAATTGGGTATCCCAGGTCCAACTCCATTGCCTTTTTTGGGTAACATTTTGTCCTACCACAAGGGTTTCTGTATGTTCGACATGGAATGTCACAAGAAGTATGGTAAGGTCTGGGGTTTCTACGATGGTCAACAACCAGTGTTAGCTATCACCGACCCAGACATGATCAAGACCGTATTAGTCAAGGAATGTTACTCTGTTTTCACCAACAGAAGACCATTTGGTCCAGTTGGTTTCATGAAGTCTGCTATTTCCATTGCTGAAGATGAAGAATGGAAGAGATTACGTTCATTGCTC…		1512	.	MALIPDLAMETWLLLAVSLVLLYLYGTHSHGLFKKLGIPGPTPLPFLGNILSYHKGFCMFDMECHKKYGKVWGFYDGQQPVLAITDPDMIKTVLVKECYSVFTNRRPFGPVGFMKSAISIAEDEEWKRLRSLLSPTFTSGKLKEMVPIIAQYGDVLVRNLRREAETGKPVTLKDVFGAYSMDVITSTSFGVNIDSLNNPQDPFVENTKKLLRFDFLDPFFLSITVFPFLIPILEVLNICVFPREVTNFLRKSVKRMKESRLEDTQKHRVDFLQLMIDSQNSKETESHKALSDLELVAQSIIFIFAGYETTSSVLSFIMYELATHPDVQQKLQEEIDAVLPNKAPPTYDTVLQMEYLDMVVNETLRLFPIAMRLERVCKKDVEINGMFIPKGVVVMIPSY…	.
25	RP5988	MATa his3Δ leu2Δ ura3Δ lys2Δ pdr5Δ snq2Δ yor1Δ can1::Human-POR-Human-B5 HO::Barcode-HYGR	pPR2040	CYP3A5	ENSG00000106258	H. sapiens	502	.	Twist Inc	pPR2222 (S. cerevisiae CEN-Gal1-URA+ Amp expression vector-this is simply the seqeunced version at Twist that is exactly pLC178 derived from Leah Cowen's lab)	ATGGACTTGATTCCAAACTTGGCCGTAGAAACCTGGTTGCTTTTAGCTGTCTCTTTAGTTTTATTATATTTGTACGGTACCAGAACCCACGGTTTGTTCAAGAGGTTGGGTATCCCAGGTCCAACTCCATTGCCGTTGTTAGGTAATGTTCTATCTTACAGACAAGGTTTGTGGAAGTTCGACACCGAATGTTACAAGAAGTACGGTAAGATGTGGGGTACATACGAAGGTCAATTGCCAGTTTTGGCTATCACCGATCCAGACGTTATCAGAACTGTCTTGGTTAAGGAGTGCTACTCTGTCTTTACCAACAGAAGATCATTGGGTCCAGTCGGTTTCATGAAGTCTGCTATTAGTTTGGCTGAAGATGAAGAATGGAAGAGAATCAGATCCTTGTTG…	AAGCTTATCGATACCGTCGACCTCGAGTCATGTAATTAGTTATGTCACGCTTACATTCACGCCCTCCCCCCACATCCGCTCTAACCGAAAAGGAAGGAGTTAGACAACCTGAAGTCTAGGTCCCTATTTATTTTTTTATAGTTATGTTAGTATTAAGAACGTTATTTATATTTCAAATTTTTCTTTTTTTTCTGTACAGACGCGTGTACGCATGTAACATTATACTGAAAACCTTGCTTGAGAAGGTTTTGGGACGCTCGAAGGCTTTAATTTGCGGCCGGTACCCAATTCGCCCTATAGTGAGTCGTATTACGCGCGCTCACTGGCCGTCGTTTTACAACGTCGTGACTGGGAAAACCCTGGCGTTACCCAACTTAATCGCCTTGCAGCACATCCCCC…	1509	.	MDLIPNLAVETWLLLAVSLVLLYLYGTRTHGLFKRLGIPGPTPLPLLGNVLSYRQGLWKFDTECYKKYGKMWGTYEGQLPVLAITDPDVIRTVLVKECYSVFTNRRSLGPVGFMKSAISLAEDEEWKRIRSLLSPTFTSGKLKEMFPIIAQYGDVLVRNLRREAEKGKPVTLKDIFGAYSMDVITGTSFGVNIDSLNNPQDPFVESTKKFLKFGFLDPLFLSIILFPFLTPVFEALNVSLFPKDTINFLSKSVNRMKKSRLNDKQKHRLDFLQLMIDSQNSKETESHKALSDLELAAQSIIFIFAGYETTSSVLSFTLYELATHPDVQQKLQKEIDAVLPNKAPPTYDAVVQMEYLDMVVNETLRLFPVAIRLERTCKKDVEINGVFIPKGSMVVIPTY…	.
26	RP5989	MATa his3Δ leu2Δ ura3Δ lys2Δ pdr5Δ snq2Δ yor1Δ can1::Human-POR-Human-B5 HO::Barcode-HYGR	pPR2041	CYP3A7	ENSG00000160870	H. sapiens	503	.	Twist Inc	pPR2222 (S. cerevisiae CEN-Gal1-URA+ Amp expression vector-this is simply the seqeunced version at Twist that is exactly pLC178 derived from Leah Cowen's lab)	ATGGACTTAATTCCAAACTTGGCCGTCGAAACCTGGTTATTGTTAGCTGTCTCCTTGATCTTGCTATATTTGTACGGTACCAGAACTCACGGTTTGTTCAAGAAGTTGGGTATTCCAGGTCCAACCCCATTGCCATTCTTAGGTAACGCCCTATCTTTCAGAAAGGGTTACTGGACCTTCGACATGGAGTGTTACAAGAAGTACAGAAAGGTCTGGGGTATCTACGACTGTCAACAACCAATGTTGGCCATCACTGACCCAGATATGATAAAGACTGTCCTAGTTAAAGAATGTTACTCTGTTTTCACCAACCGTAGACCATTCGGTCCTGTTGGTTTCATGAAGAACGCTATCAGTATTGCCGAAGACGAAGAATGGAAGAGAATCAGATCTTTGTTA…	AAGCTTATCGATACCGTCGACCTCGAGTCATGTAATTAGTTATGTCACGCTTACATTCACGCCCTCCCCCCACATCCGCTCTAACCGAAAAGGAAGGAGTTAGACAACCTGAAGTCTAGGTCCCTATTTATTTTTTTATAGTTATGTTAGTATTAAGAACGTTATTTATATTTCAAATTTTTCTTTTTTTTCTGTACAGACGCGTGTACGCATGTAACATTATACTGAAAACCTTGCTTGAGAAGGTTTTGGGACGCTCGAAGGCTTTAATTTGCGGCCGGTACCCAATTCGCCCTATAGTGAGTCGTATTACGCGCGCTCACTGGCCGTCGTTTTACAACGTCGTGACTGGGAAAACCCTGGCGTTACCCAACTTAATCGCCTTGCAGCACATCCCCC…	1512	.	MDLIPNLAVETWLLLAVSLILLYLYGTRTHGLFKKLGIPGPTPLPFLGNALSFRKGYWTFDMECYKKYRKVWGIYDCQQPMLAITDPDMIKTVLVKECYSVFTNRRPFGPVGFMKNAISIAEDEEWKRIRSLLSPTFTSGKLKEMVPIIAQYGDVLVRNLRREAETGKPVTLKHVFGAYSMDVITSTSFGVSIDSLNNPQDPFVENTKKLLRFNPLDPFVLSIKVFPFLTPILEALNITVFPRKVISFLTKSVKQIKEGRLKETQKHRVDFLQLMIDSQNSKDSETHKALSDLELMAQSIIFIFAGYETTSSVLSFIIYELATHPDVQQKVQKEIDTVLPNKAPPTYDTVLQLEYLDMVVNETLRLFPVAMRLERVCKKDVEINGMFIPKGVVVMIPSY…	.
27	RP5990	MATa his3Δ leu2Δ ura3Δ lys2Δ pdr5Δ snq2Δ yor1Δ can1::Human-POR-Human-B5 HO::Barcode-HYGR	pPR2042	CYP3A43		H. sapiens	503	.	Twist Inc	pPR2222 (S. cerevisiae CEN-Gal1-URA+ Amp expression vector-this is simply the seqeunced version at Twist that is exactly pLC178 derived from Leah Cowen's lab)	ATGGACTTGATTCCAAACTTTGCTATGGAAACCTGGGTTTTGGTTGCTACTTCTCTGGTCTTATTGTACATTTACGGTACTCACTCTCATAAGTTATTCAAGAAGTTAGGTATTCCAGGTCCAACTCCATTGCCATTTTTGGGTACTATCTTGTTCTACTTGAGAGGTTTGTGGAACTTCGACAGAGAATGTAACGAAAAGTATGGTGAAATGTGGGGTTTATATGAAGGTCAACAACCAATGTTGGTTATTATGGACCCAGATATGATCAAGACCGTCTTGGTCAAAGAATGTTACTCTGTCTTCACCAACCAAATGCCATTGGGTCCAATGGGTTTCTTGAAATCTGCTTTATCATTCGCTGAAGACGAAGAATGGAAGAGAATCAGAACCTTATTG…	AAGCTTATCGATACCGTCGACCTCGAGTCATGTAATTAGTTATGTCACGCTTACATTCACGCCCTCCCCCCACATCCGCTCTAACCGAAAAGGAAGGAGTTAGACAACCTGAAGTCTAGGTCCCTATTTATTTTTTTATAGTTATGTTAGTATTAAGAACGTTATTTATATTTCAAATTTTTCTTTTTTTTCTGTACAGACGCGTGTACGCATGTAACATTATACTGAAAACCTTGCTTGAGAAGGTTTTGGGACGCTCGAAGGCTTTAATTTGCGGCCGGTACCCAATTCGCCCTATAGTGAGTCGTATTACGCGCGCTCACTGGCCGTCGTTTTACAACGTCGTGACTGGGAAAACCCTGGCGTTACCCAACTTAATCGCCTTGCAGCACATCCCCC…	1512	.	MDLIPNFAMETWVLVATSLVLLYIYGTHSHKLFKKLGIPGPTPLPFLGTILFYLRGLWNFDRECNEKYGEMWGLYEGQQPMLVIMDPDMIKTVLVKECYSVFTNQMPLGPMGFLKSALSFAEDEEWKRIRTLLSPAFTSVKFKEMVPIISQCGDMLVRSLRQEAENSKSINLKDFFGAYTMDVITGTLFGVNLDSLNNPQDPFLKNMKKLLKLDFLDPFLLLISLFPFLTPVFEALNIGLFPKDVTHFLKNSIERMKESRLKDKQKHRVDFFQQMIDSQNSKETKSHKALSDLELVAQSIIIIFAAYDTTSTTLPFIMYELATHPDVQQKLQEEIDAVLPNKAPVTYDALVQMEYLDMVVNETLRLFPVVSRVTRVCKKDIEINGVFIPKGLAVMVPIY…	.
28
	RP3987	Matα his3Δ1 leu2Δ0 ura3Δ0 lys2Δ0 ho::barcode::hygR	pPR2222	none (empty vector)
29	RP3990	Matα his3Δ1 leu2Δ0 ura3Δ0 lys2Δ0 ho::barcode::hygR	pPR2225	CYP4732A1	Minc3s00147g06037	Meloidogyne incognita	535	.	Twist Inc	pPR2222 (S. cerevisiae CEN-Gal1-URA+ Amp expression vector-this is simply the seqeunced version at Twist that is exactly pLC178 derived from Leah Cowen's lab)	ATGTTGTTGCTCTTGTTGTTGATTATTACTATCTCTATTATTTTCTTGTTCTGGGCTGCCATCAGAAACAATAACTACTGGAAGAAGAAAGGTATCCCAGGTCCAAAGCCATTGCCATTGAAGGGTAACATTGACCAAATCTTCGGTAAAAACATCGCTGCTATCCAAAAGCAAAAGTGGTCCAAGGAGTTCGGTTCTGTCTACGGTATCAAGAACGGTTGGTTCAATGAATTGGTTATCTCTGACCCAGTTATGGTTAAACAAGTTTTTGTTGACAAGTTCGAAAAGTTCCACGGTAGAGCCGTTTCTCCATTGGTCGGTGATGTTGATACCAAAAAATTGATCCCATTATTCTTCGCCAAGGGCAAAAGATGGAAAAGATTGTGTGCTATTGCTAAC…	AAGCTTATCGATACCGTCGACCTCGAGTCATGTAATTAGTTATGTCACGCTTACATTCACGCCCTCCCCCCACATCCGCTCTAACCGAAAAGGAAGGAGTTAGACAACCTGAAGTCTAGGTCCCTATTTATTTTTTTATAGTTATGTTAGTATTAAGAACGTTATTTATATTTCAAATTTTTCTTTTTTTTCTGTACAGACGCGTGTACGCATGTAACATTATACTGAAAACCTTGCTTGAGAAGGTTTTGGGACGCTCGAAGGCTTTAATTTGCGGCCGGTACCCAATTCGCCCTATAGTGAGTCGTATTACGCGCGCTCACTGGCCGTCGTTTTACAACGTCGTGACTGGGAAAACCCTGGCGTTACCCAACTTAATCGCCTTGCAGCACATCCCCC…	1608	.	MLLLLLLIITISIIFLFWAAIRNNNYWKKKGIPGPKPLPLKGNIDQIFGKNIAAIQKQKWSKEFGSVYGIKNGWFNELVISDPVMVKQVFVDKFEKFHGRAVSPLVGDVDTKKLIPLFFAKGKRWKRLCAIANPAFSISNLKRVMPIIDDSIKVNIHLLKQAELSGIHVDLHKYFDELTFDIISRIAMGQKDSRQFNSEFCKMAHDVFALQHNNIFDYIAFIFPWIGKNILDPFVAFTGKIRKDPLQLLIGKIYEAVKQRKEEKMKEGEEKDEENLDKRRVDFIDLFLESEVENNEIDLTKNNGNYSKTDKFERHTILEEIVLNCVLFLLAGFDTTSNNLSLMAHYLVMYPEVQKRLFEEIEEVCGDGEEMPSYEELAKLKYADAVFRETQRLCPIASG…	.
30	RP3991	Matα his3Δ1 leu2Δ0 ura3Δ0 lys2Δ0 ho::barcode::hygR	pPR2226	CYP4732A2	Minc3s01626g25199	Meloidogyne incognita	520	.	Twist Inc	pPR2222 (S. cerevisiae CEN-Gal1-URA+ Amp expression vector-this is simply the seqeunced version at Twist that is exactly pLC178 derived from Leah Cowen's lab)	ATGTTGTTGTTATTGCTTCTCATTATCACTATTTCTACTTTGTTTTTGTTCTGGGCTGCCATCAGAAACAATAACTACTGGAAGAAGAAGGGTATCCCAGGTCCAAAGCCTTTGCCATTAAAGGGTAACATCGACCAAATCTTTGGCAAGAACATAGCGGCTATTCAAAAGCAAAAGTGGTCTAAGGAATTTGGTTCTGTCTACGGTATCAAAAACGGTTGGTTCAATGAATTGGTCATCTCTGACCCAGTAATGGTTAAGCACGTTTTCGTTGACAAGTTCGAAAAATTCCACGGTAGAGCCGTTTCTCCATTGGTTGGTGACGTTGACACCAAGAAGTTGATTCCATTATTCTTCGCCAAGGGTAAGAGATGGAAGCGTTTGAGAGCTATTGCTAAC…	AAGCTTATCGATACCGTCGACCTCGAGTCATGTAATTAGTTATGTCACGCTTACATTCACGCCCTCCCCCCACATCCGCTCTAACCGAAAAGGAAGGAGTTAGACAACCTGAAGTCTAGGTCCCTATTTATTTTTTTATAGTTATGTTAGTATTAAGAACGTTATTTATATTTCAAATTTTTCTTTTTTTTCTGTACAGACGCGTGTACGCATGTAACATTATACTGAAAACCTTGCTTGAGAAGGTTTTGGGACGCTCGAAGGCTTTAATTTGCGGCCGGTACCCAATTCGCCCTATAGTGAGTCGTATTACGCGCGCTCACTGGCCGTCGTTTTACAACGTCGTGACTGGGAAAACCCTGGCGTTACCCAACTTAATCGCCTTGCAGCACATCCCCC…	1563	.	MLLLLLLIITISTLFLFWAAIRNNNYWKKKGIPGPKPLPLKGNIDQIFGKNIAAIQKQKWSKEFGSVYGIKNGWFNELVISDPVMVKHVFVDKFEKFHGRAVSPLVGDVDTKKLIPLFFAKGKRWKRLRAIANPAFSISNLKRVMPIIDDSIKVNIQLLRQAELSGIHVDLHKYFDELTFDIISRIAMGQKDSRQFNSEFCKMAHDVFALQHNNIFDYIAFIFPWIGKNILDPFVAFTGKIRNDPLQLLIGKIYEAVKQRKEEKMKEGEEQKEENLNKRRVDFIDLFLESEVENNEVDLTKNNGNYSKTDKFERHTILEEIVLNCVLFLLAGFDTTSNNLSLMAHYLVMYPEVQKRLFEEIEEVCGDGEEMPSYEELAKLKYVDAVFKETQRLCPIASG…	.
31	RP3992	Matα his3Δ1 leu2Δ0 ura3Δ0 lys2Δ0 ho::barcode::hygR	pPR2227	CYP4732A3	Minc3s01331g22844	Meloidogyne incognita	531	.	Twist Inc	pPR2222 (S. cerevisiae CEN-Gal1-URA+ Amp expression vector-this is simply the seqeunced version at Twist that is exactly pLC178 derived from Leah Cowen's lab)	ATGTTCTTGTTGATCTTGTTGTTGATCACTATCTCTTCCTTGTTGTTGTTCTGGACTGCTATTAGAAAAAACAATTACTGGAAGAACAGAGGTATCAGAGGTCCAGAACCATTATTGATCAAGGGTAACATTGACTCCATTTTCGGTTACAACAACCCATTGTCCCTACAATTATTTGACTGGTCTAAGAAATACGGTAGAATTTACGGTATTAAGAACGGTTGGTTCAACACTTTGATTATCTCAGAACCTGAAATGGTTAAGGAATTGTTGTTCGACAAGTTCGAATATTTCCACGCTAGAGCTTTGTGCCCTATCATCGGTGACGTTGACACTAACAAACTAATTCATTTGTTCTTCGCTAAGGGTAAGAGATGGAAGAGATTGCGTTCTACTGCG…	AAGCTTATCGATACCGTCGACCTCGAGTCATGTAATTAGTTATGTCACGCTTACATTCACGCCCTCCCCCCACATCCGCTCTAACCGAAAAGGAAGGAGTTAGACAACCTGAAGTCTAGGTCCCTATTTATTTTTTTATAGTTATGTTAGTATTAAGAACGTTATTTATATTTCAAATTTTTCTTTTTTTTCTGTACAGACGCGTGTACGCATGTAACATTATACTGAAAACCTTGCTTGAGAAGGTTTTGGGACGCTCGAAGGCTTTAATTTGCGGCCGGTACCCAATTCGCCCTATAGTGAGTCGTATTACGCGCGCTCACTGGCCGTCGTTTTACAACGTCGTGACTGGGAAAACCCTGGCGTTACCCAACTTAATCGCCTTGCAGCACATCCCCC…	1596	.	MFLLILLLITISSLLLFWTAIRKNNYWKNRGIRGPEPLLIKGNIDSIFGYNNPLSLQLFDWSKKYGRIYGIKNGWFNTLIISEPEMVKELLFDKFEYFHARALCPIIGDVDTNKLIHLFFAKGKRWKRLRSTANPAFSISNLKRVMPIIDDSIKININLLKEAESSGKFVDLHEYFVELAFDIIVRIAMGQKESKQFKSEYCQMARDSVIQISNNIFDYLAFIFPWLGENILEPFVKATGKLRGDPILILMGSIYKAVKQRKEEKMKKNEREGEEDEENLNNKKWVDFIDLFLESEAENNEVELKMSNGTYNKKEKFERYNTLDEIVLNCSLFLLAGFDTTANSLSLIAHNLVIYPEVQKRLFEEIEEICGLEEGEIINYEQLAKLKYADAVFKETLRL…	.
32	RP3993	Matα his3Δ1 leu2Δ0 ura3Δ0 lys2Δ0 ho::barcode::hygR	pPR2228	CYP4732A4	Minc3s00026g01690	Meloidogyne incognita	528	.	Twist Inc	pPR2222 (S. cerevisiae CEN-Gal1-URA+ Amp expression vector-this is simply the seqeunced version at Twist that is exactly pLC178 derived from Leah Cowen's lab)	ATGTTGTTAATTTTGATTATTTCTGCTTTCTTCTTGTTCTGGACTGCTATCAGAAAGAACAACTACTGGAAAAACCGTGGTATTCCAGGTCCAGAACCATCTCCATGGAAGGGTAACTTGGACTTGATTTTCAACAAGAACCCCTCTTCTTTGCAATTGTTTGACTGGTCTAAGAAGTACGGCCGTATCTACGGTATCAAAAACGGTTGGTTCAACACTTTAGTCATCTCTGAACCAGAAATGGTCAAGGAATTGTTATTTGATAAATTCGAATCCATGTACGGTCACATGGTTAACCCAATGATTGGTAATGTCAACACCAACTCTATGGTTCATTTGTTTGCTACCAAGGGTAGAAGATGGAAGAGATTAAGACACATTGCTAACCCAGCTTTCTCT…	AAGCTTATCGATACCGTCGACCTCGAGTCATGTAATTAGTTATGTCACGCTTACATTCACGCCCTCCCCCCACATCCGCTCTAACCGAAAAGGAAGGAGTTAGACAACCTGAAGTCTAGGTCCCTATTTATTTTTTTATAGTTATGTTAGTATTAAGAACGTTATTTATATTTCAAATTTTTCTTTTTTTTCTGTACAGACGCGTGTACGCATGTAACATTATACTGAAAACCTTGCTTGAGAAGGTTTTGGGACGCTCGAAGGCTTTAATTTGCGGCCGGTACCCAATTCGCCCTATAGTGAGTCGTATTACGCGCGCTCACTGGCCGTCGTTTTACAACGTCGTGACTGGGAAAACCCTGGCGTTACCCAACTTAATCGCCTTGCAGCACATCCCCC…	1587	.	MLLILIISAFFLFWTAIRKNNYWKNRGIPGPEPSPWKGNLDLIFNKNPSSLQLFDWSKKYGRIYGIKNGWFNTLVISEPEMVKELLFDKFESMYGHMVNPMIGNVNTNSMVHLFATKGRRWKRLRHIANPAFSTFNLKRALPIIDDTIQNNIKILKNTYLPGNYLNIVDYFTELTFDVIYRLAMGKKDSKEFCQLSRDTLTVFNNNIFDYLSYIFPWLGLNVLSPFLGATGNLRRDPGQILIERIYEAVEQRKEEKMKKNEREEDEDEENEENLKNKKWVNFIDLFLESEAEKVELKEYSGTFNRSEKVEKNERRNSIDEIVMNLFLFLLTGFDTTANTLSLIAHNLVFYPEVQKRLFEEIEEICGLEEGEIINYEQLAKLKYADAVFYETQRLCPMAA…	.
33	RP3994	Matα his3Δ1 leu2Δ0 ura3Δ0 lys2Δ0 ho::barcode::hygR	pPR2229	CYP4732A5	Minc3s01834g26622	Meloidogyne incognita	531	.	Twist Inc	pPR2222 (S. cerevisiae CEN-Gal1-URA+ Amp expression vector-this is simply the seqeunced version at Twist that is exactly pLC178 derived from Leah Cowen's lab)	ATGTTCTTGTTAATTTTGCTGTTGATCACCATTTCCTCCTTGTTGTTGTTCTGGTCTGCCAAGAGAAAGTCCAACTACTGGAAGAACAGAGGTATTCCAGGTCCAGAACCATTGCCAATCAAGGGTAACATCGACCTGATCTTCGGTAACAAGAACCCATTCAGTTTGCAATTGTCCAACTGGTCTAAGAAATACGGTAGAATTTACGGTATCAAGCACGGTTGGAACAACGTCTTGGTTGTCTCTGAACCAAAGATGGTTAAGGAATTATTGGTCGAAAAGTTCGAATATTTCCACGGTAGATTCTTGTGCCCAATTGTTGGTGACGTCGATACTAACAAGTTCATTCACTTGTTCTTCGCTAAGGGTAAGAGATGGAAACGTTTGAGATCCATTGCA…	AAGCTTATCGATACCGTCGACCTCGAGTCATGTAATTAGTTATGTCACGCTTACATTCACGCCCTCCCCCCACATCCGCTCTAACCGAAAAGGAAGGAGTTAGACAACCTGAAGTCTAGGTCCCTATTTATTTTTTTATAGTTATGTTAGTATTAAGAACGTTATTTATATTTCAAATTTTTCTTTTTTTTCTGTACAGACGCGTGTACGCATGTAACATTATACTGAAAACCTTGCTTGAGAAGGTTTTGGGACGCTCGAAGGCTTTAATTTGCGGCCGGTACCCAATTCGCCCTATAGTGAGTCGTATTACGCGCGCTCACTGGCCGTCGTTTTACAACGTCGTGACTGGGAAAACCCTGGCGTTACCCAACTTAATCGCCTTGCAGCACATCCCCC…	1596	.	MFLLILLLITISSLLLFWSAKRKSNYWKNRGIPGPEPLPIKGNIDLIFGNKNPFSLQLSNWSKKYGRIYGIKHGWNNVLVVSEPKMVKELLVEKFEYFHGRFLCPIVGDVDTNKFIHLFFAKGKRWKRLRSIANPAFSISNLKRIMPIIEDSIKININLLKEAEASGKCVDLHEYFVELAFDIIARIALGQRESKQFKSEYCQIAQDTFVYVSNNIFDYISFIFPWIGENILEPFVRATGKIRGDPNMILIDKLTKAVKQRKEERMKKNEREEEENEENLNNKKRVDFIDLFLESEAEKNEIEFKTSNGTYNKKEKFERCNTLEEMVLNCLLFLAAGFDTTANTLSLIAHDLVFNPQVQKRLFEEIEEICGLEEGEMIDYEQLSKLKYMDAVLKETLRL…	.
34	RP3995	Matα his3Δ1 leu2Δ0 ura3Δ0 lys2Δ0 ho::barcode::hygR	pPR2230	CYP4732A6	Minc3s00532g13848	Meloidogyne incognita	539	.	Twist Inc	pPR2222 (S. cerevisiae CEN-Gal1-URA+ Amp expression vector-this is simply the seqeunced version at Twist that is exactly pLC178 derived from Leah Cowen's lab)	ATGTTCCTGTTAATCTTGTTATTGATTACTATCTCTTCTTTGTTGCTCTTCTGGACCGTCAAGAGAAAGTCCAACTACTGGAAGAACAGAGGTATCCCAGGTCCAAAGCCATTGTTGATTAAAGGAAATATCGACTTGATTTTTGGTAAAAAGAACCCTTTCTTGTTGCAATTGTTCAACTGGTCTAAGAAATATGGTAGAATCTACGGTATTAAGCACGGTTGGTTGAACGTTTTGGTTGTTTCTGAACCAAACTTGGTTAAGGAATTATTAGTCGAAAAGTTTGAATATTTCCACGGTAGGTTTCTATGCCCAATTATTGGTGACGTTGACACCAACAAGTTCATCCATTTGTTCTTTGCTAAGGGTAAGAGATGGAAGCGTTTGAGATCCATTGCC…	AAGCTTATCGATACCGTCGACCTCGAGTCATGTAATTAGTTATGTCACGCTTACATTCACGCCCTCCCCCCACATCCGCTCTAACCGAAAAGGAAGGAGTTAGACAACCTGAAGTCTAGGTCCCTATTTATTTTTTTATAGTTATGTTAGTATTAAGAACGTTATTTATATTTCAAATTTTTCTTTTTTTTCTGTACAGACGCGTGTACGCATGTAACATTATACTGAAAACCTTGCTTGAGAAGGTTTTGGGACGCTCGAAGGCTTTAATTTGCGGCCGGTACCCAATTCGCCCTATAGTGAGTCGTATTACGCGCGCTCACTGGCCGTCGTTTTACAACGTCGTGACTGGGAAAACCCTGGCGTTACCCAACTTAATCGCCTTGCAGCACATCCCCC…	1620	.	MFLLILLLITISSLLLFWTVKRKSNYWKNRGIPGPKPLLIKGNIDLIFGKKNPFLLQLFNWSKKYGRIYGIKHGWLNVLVVSEPNLVKELLVEKFEYFHGRFLCPIIGDVDTNKFIHLFFAKGKRWKRLRSIANPAFSISNLKRIMPIIEDSIKININLLKEAESSGKCVDLHEYFVELAFDIIARIAMGQRDSKQFKSEYCQIAVDIFAYFNTTIFDYISFIFPWIGVNILEPFVRATGKYRGDPNIILIDKITKAIKQRKEEKMKKNEREEEENEENLNNKKWVDFIDLFLESEAENNEIEFKISNGTYNKKEKFERGNTLEEMVLNSVLFLLAGFDTTANTLTLIAHNLVINPQVQKLSFEEIEEICELEEGEIIDYEQLSKLKYMDAVLRETLRL…	.
35	RP3996	Matα his3Δ1 leu2Δ0 ura3Δ0 lys2Δ0 ho::barcode::hygR	pPR2231	CYP4731B1	Minc3s04309g36004	Meloidogyne incognita	523	.	Twist Inc	pPR2222 (S. cerevisiae CEN-Gal1-URA+ Amp expression vector-this is simply the seqeunced version at Twist that is exactly pLC178 derived from Leah Cowen's lab)	ATGTTGCCATTCTTGTTATGGTTGTTCATTTTCTCTTTCATCATCTGTTTCTGGAACTTCGTCTGGAAGAGATTTTCTTTGCCTCCAGGTCCATTGCCATTGCCATTGCTAGGTAACACTTTGACATTGGCCAGATACGCTCCAGGTTACGAAGCCTACAAGATCTGGGCTAACAAGTATGGGCCAGTCTACACTTTGTGGTTGGGTGAAGACCCAGTTGTTGTTATTTCTGACTTCGAATGTATGAGAGACACTTTTGTCAAGGCTGGTGAAGCCTACTCTGGTCGTCATTTGATGACCGCTATCAACAACGTTCTGACTGCAACCAACGGTAACTACGGTGTCATTAGAACTGAAGGTGACAGATGGAGAATCATGAGAAGATTCACCTTGCAAGCT…	AAGCTTATCGATACCGTCGACCTCGAGTCATGTAATTAGTTATGTCACGCTTACATTCACGCCCTCCCCCCACATCCGCTCTAACCGAAAAGGAAGGAGTTAGACAACCTGAAGTCTAGGTCCCTATTTATTTTTTTATAGTTATGTTAGTATTAAGAACGTTATTTATATTTCAAATTTTTCTTTTTTTTCTGTACAGACGCGTGTACGCATGTAACATTATACTGAAAACCTTGCTTGAGAAGGTTTTGGGACGCTCGAAGGCTTTAATTTGCGGCCGGTACCCAATTCGCCCTATAGTGAGTCGTATTACGCGCGCTCACTGGCCGTCGTTTTACAACGTCGTGACTGGGAAAACCCTGGCGTTACCCAACTTAATCGCCTTGCAGCACATCCCCC…	1572	.	MLPFLLWLFIFSFIICFWNFVWKRFSLPPGPLPLPLLGNTLTLARYAPGYEAYKIWANKYGPVYTLWLGEDPVVVISDFECMRDTFVKAGEAYSGRHLMTAINNVLTATNGNYGVIRTEGDRWRIMRRFTLQAMRDLGMGRSNLEQKFFDDFQQQIYEALTKQIEQSEDGSIITRLDQMIDILAGSTINQMLFGYPFTEDNLKNFYNLKEKLEQQRLTITTIRGRLLMGMPWLRYFPLFSSTFKEFDSQVSSTYSFFEFNIFERIKKRFNEENNEEKTKDLLDYFLDQMEEEKINGRKNTGEFNLENLRSLCYDLFLAGQETICITLNFLLLYLLLDQRVQFKLQKELDEFKERHKYLEGERHFKMVDRSELPYTNAVINESQRLCNLLPLNLSHRTTK…	.
36	RP3997	Matα his3Δ1 leu2Δ0 ura3Δ0 lys2Δ0 ho::barcode::hygR	pPR2232	CYP4731A3	Minc3s00939g19098	Meloidogyne incognita	512	.	Twist Inc	pPR2222 (S. cerevisiae CEN-Gal1-URA+ Amp expression vector-this is simply the seqeunced version at Twist that is exactly pLC178 derived from Leah Cowen's lab)	ATGTTCTTACTTCTTTTCTTTTTATTCTTCACCACCTTGCTGTTCTGGAACTTTGTCTGGAAAAGAAAGGGTTTACCTCCAGGTCCAACCCCATTGCCAATTTTTGGTAACGCTTTCTCCATCAACAACTCCTTGTACGAAAAGTTCCAAATCTGGGCTAAAGAATACGGTCCAGTTTACACTATCTGGATAGGCGAAGACCCAACTGTTATTGTCACTGACTATGAAATCATGAGAGATCTTTTCATCAAGGAAGGTGAAGTCTTCGCTGGTAGAAACTTCATGGGTGATGTTTTCAATAAATTCTCTGCCGTTAAGGACGACTACGGTGGTGTCTTGCGTACCGAAGGTGACCCATGGAAGGTTGTCAGAAGATTCGGTTTGCAATCCATGAGAAAC…	AAGCTTATCGATACCGTCGACCTCGAGTCATGTAATTAGTTATGTCACGCTTACATTCACGCCCTCCCCCCACATCCGCTCTAACCGAAAAGGAAGGAGTTAGACAACCTGAAGTCTAGGTCCCTATTTATTTTTTTATAGTTATGTTAGTATTAAGAACGTTATTTATATTTCAAATTTTTCTTTTTTTTCTGTACAGACGCGTGTACGCATGTAACATTATACTGAAAACCTTGCTTGAGAAGGTTTTGGGACGCTCGAAGGCTTTAATTTGCGGCCGGTACCCAATTCGCCCTATAGTGAGTCGTATTACGCGCGCTCACTGGCCGTCGTTTTACAACGTCGTGACTGGGAAAACCCTGGCGTTACCCAACTTAATCGCCTTGCAGCACATCCCCC…	1539	.	MFLLLFFLFFTTLLFWNFVWKRKGLPPGPTPLPIFGNAFSINNSLYEKFQIWAKEYGPVYTIWIGEDPTVIVTDYEIMRDLFIKEGEVFAGRNFMGDVFNKFSAVKDDYGGVLRTEGDPWKVVRRFGLQSMRNLGVGRAGLEKHLLEDMERFIDQIKEEISENGGYNVNLQSKIDRLSGTTVNRVIFGYPFEDEHMSAFYELKKRMEEQAFLLSSITGRMIMVMPWLRHFPIFSQTFNKLDNNLSNVYEFLKRPINKRISEREKQTPEERGEPNDLLDCFLDQIEAEKSEYFSLKSITPFCFDLFLAGQETTSTTLSYLILYLILDQRVQSKMHEELDRLEEEKGRNGFDNSVTQADRGKLPFLNAVINETQRVCNLLPLNLTHRTMADAQILGGKYHL…	.
37	RP3998	Matα his3Δ1 leu2Δ0 ura3Δ0 lys2Δ0 ho::barcode::hygR	pPR2233	CYP4733A1	Minc3s01798g26383	Meloidogyne incognita	543	.	Twist Inc	pPR2222 (S. cerevisiae CEN-Gal1-URA+ Amp expression vector-this is simply the seqeunced version at Twist that is exactly pLC178 derived from Leah Cowen's lab)	ATGATCATTGGTTTGATTTTGCTACATTTGTTCACTTTGATTTTCTGGAACTTTGTCTGGAAAAGAAGAAAGATGCCACCAGGTCCAGCTCCATTGCCATTCTTGGGTAACTTGAATGAATTTTCTGCCTTGGCTGCTGAAGACGGTATCGGTTACAAAGCTATGGAACACTACAAGAATATCTACGGTCCAGTCTACACCTTGTGGATGGGTGAAGATCCATACGTTATTATTTCTGACTACGAATTGATCCGTCAAGTCTTCCTTCGTCAAGCTGAACCAGCCGGTGGTCGTTATTTCTTTAAGGTTGCCAAGATGTTGTCTGCTACTAGAGGTGAAAACCACGGTATGACCAGAACCAACGGTGACGAATGGAGATTCTTGAGAAGAAGCTCTTTG…	AAGCTTATCGATACCGTCGACCTCGAGTCATGTAATTAGTTATGTCACGCTTACATTCACGCCCTCCCCCCACATCCGCTCTAACCGAAAAGGAAGGAGTTAGACAACCTGAAGTCTAGGTCCCTATTTATTTTTTTATAGTTATGTTAGTATTAAGAACGTTATTTATATTTCAAATTTTTCTTTTTTTTCTGTACAGACGCGTGTACGCATGTAACATTATACTGAAAACCTTGCTTGAGAAGGTTTTGGGACGCTCGAAGGCTTTAATTTGCGGCCGGTACCCAATTCGCCCTATAGTGAGTCGTATTACGCGCGCTCACTGGCCGTCGTTTTACAACGTCGTGACTGGGAAAACCCTGGCGTTACCCAACTTAATCGCCTTGCAGCACATCCCCC…	1632	.	MIIGLILLHLFTLIFWNFVWKRRKMPPGPAPLPFLGNLNEFSALAAEDGIGYKAMEHYKNIYGPVYTLWMGEDPYVIISDYELIRQVFLRQAEPAGGRYFFKVAKMLSATRGENHGMTRTNGDEWRFLRRSSLNILRDLGMGRSKLDELMKPEFRKLSAKIRTEKSNGVKAHDLSKLIIELNGSAIELLLFGHPIEEEKMENFTKLYEDLKTFITLVPWKTTQMWASMWWLRHFPPFAYSFQLVDRIVTDLFKNVDEEILLKLNEREQKINKNNNYYCFVDAFLDDIEKFENEDKNIEIPLKQHKYFNDEALRNLCFDLYIASNSTTANTTEFMCLYLTLNQNIQNKLHEELKNYAKTNGLITKAIEQLNNNESGDLCLDYICSAISLEHRPKLIYTNA…	.
38	RP3999	Matα his3Δ1 leu2Δ0 ura3Δ0 lys2Δ0 ho::barcode::hygR	pPR2234	CYP4731A1	Minc3s03320g33506	Meloidogyne incognita	536	.	Twist Inc	pPR2222 (S. cerevisiae CEN-Gal1-URA+ Amp expression vector-this is simply the seqeunced version at Twist that is exactly pLC178 derived from Leah Cowen's lab)	ATGTTCTTATTGTTGTTCTTCTTGTTCTTCACCACCTTGTTGTTCTGGAACTTCGTCTGGAAGAGAAAGGGTTTACCTCCAGGTCCAGTTCCATTGCCAATCTTCGGTAACGCTTTCTCCATGAACAAGAACTCTCACCTAAAGCACCGTGAATTCCCAGACTGTTGGCTCGAACCAGCTTCTTCCCACACTCACAACGGTAGCTTATATGAACAATTCCAAATCTGGGCTAAGGAATACGGTCCAGTCTACACCATCTGGATTGGTGAAGATCCAACTGTCATTGTTACCGATTACGAAATCATGAGAGACTTGTTCATTAAAGAAGGTGACATTTACGCCGGTAGAAATTTGATGGGTAACTTGTTCAAGAAGTTCTCTGCTGTCAAGGACGACTAC…	AAGCTTATCGATACCGTCGACCTCGAGTCATGTAATTAGTTATGTCACGCTTACATTCACGCCCTCCCCCCACATCCGCTCTAACCGAAAAGGAAGGAGTTAGACAACCTGAAGTCTAGGTCCCTATTTATTTTTTTATAGTTATGTTAGTATTAAGAACGTTATTTATATTTCAAATTTTTCTTTTTTTTCTGTACAGACGCGTGTACGCATGTAACATTATACTGAAAACCTTGCTTGAGAAGGTTTTGGGACGCTCGAAGGCTTTAATTTGCGGCCGGTACCCAATTCGCCCTATAGTGAGTCGTATTACGCGCGCTCACTGGCCGTCGTTTTACAACGTCGTGACTGGGAAAACCCTGGCGTTACCCAACTTAATCGCCTTGCAGCACATCCCCC…	1611	.	MFLLLFFLFFTTLLFWNFVWKRKGLPPGPVPLPIFGNAFSMNKNSHLKHREFPDCWLEPASSHTHNGSLYEQFQIWAKEYGPVYTIWIGEDPTVIVTDYEIMRDLFIKEGDIYAGRNLMGNLFKKFSAVKDDYGGVLRTEGDPWKVVRRFGLQSMRNLGVGRAGLEKHLLEDMERFIEQIKEEISENGGYNVNLQSKIERLAGTTVNRVTFGYPFDDEHMSEFYEIKHHLEEQMCLLSSLTGLMLITMPWLRHFPIFSQTFRKLDNNLTTCYEFIKRPINKRISEREKQTPEERGEPNDLVDYFLDQIETGKDEYFSLKTITPFCFDLFLAGQDTTSTTLNFLVLYLILDQRVQSKMHEELDRLEEEKGRNGFDNSVTQADRGKLPFLNAVINETQRVC…	.
39	RP4000	Matα his3Δ1 leu2Δ0 ura3Δ0 lys2Δ0 ho::barcode::hygR	pPR2235	CYP4731D1	Minc3s06531g39955	Meloidogyne incognita	528	.	Twist Inc	pPR2222 (S. cerevisiae CEN-Gal1-URA+ Amp expression vector-this is simply the seqeunced version at Twist that is exactly pLC178 derived from Leah Cowen's lab)	ATGGCTTTGTTTATCCTCCCTATTTCCCTTATTTTAATCAACTGTATCTTTATCTTGATCATCTTTTACAACTTCTACTGGAAGCGGAGAAACTTGCCAGACGGTCCAATCCCATTGCCAATAATTGGTAACGCTTTGGAAATTTCCAACGCCGATAGAAGATACAAGTGTTTCGCTGACTGGGCTAAGAAGTACGGTCCAGTTTACACCATCTGGATTGGTGAACAACCAATTGTCATCATTACTGATTACGAACTGATCAAATTGGCTTTCATTAGAGATGGTGACACTTACGTTGACAGAGATTTCCTAATCAAGCACTTCACATTGTTCTTCGGTTCTGTCGATGGTATCATCAGAACCAATGGTGAACAATGGAGACAAATGAGAAAATTCTTT…	AAGCTTATCGATACCGTCGACCTCGAGTCATGTAATTAGTTATGTCACGCTTACATTCACGCCCTCCCCCCACATCCGCTCTAACCGAAAAGGAAGGAGTTAGACAACCTGAAGTCTAGGTCCCTATTTATTTTTTTATAGTTATGTTAGTATTAAGAACGTTATTTATATTTCAAATTTTTCTTTTTTTTCTGTACAGACGCGTGTACGCATGTAACATTATACTGAAAACCTTGCTTGAGAAGGTTTTGGGACGCTCGAAGGCTTTAATTTGCGGCCGGTACCCAATTCGCCCTATAGTGAGTCGTATTACGCGCGCTCACTGGCCGTCGTTTTACAACGTCGTGACTGGGAAAACCCTGGCGTTACCCAACTTAATCGCCTTGCAGCACATCCCCC…	1587	.	MALFILPISLILINCIFILIIFYNFYWKRRNLPDGPIPLPIIGNALEISNADRRYKCFADWAKKYGPVYTIWIGEQPIVIITDYELIKLAFIRDGDTYVDRDFLIKHFTLFFGSVDGIIRTNGEQWRQMRKFFYKAMRDYGIDKDTVEKQVLDAIFRVIDKIKNEKEMGKSEHSIDREVDLMTGSIINQIMLGFSFYGERFKEFSGLKQLLDIQQVYFISFWSLLIEMSPWIRHIPIYVKHFYNYGKKATESLFEYSQKEIEKRIEARKDPNYLPEEGMDVLDQFLESVEETDQNDPENYYKVKYLTAFVYDMFLAGQETTSNTINFLILYLMLDQNSQEKLQNELDKVMEEKRGLAEETGEEFDGKFRQSDRIKLNYTNAVVNETQRLSNLLPLNLTR…	.
40	RP4001	Matα his3Δ1 leu2Δ0 ura3Δ0 lys2Δ0 ho::barcode::hygR	pPR2236	CYP4731A2	Minc3s01590g24952	Meloidogyne incognita	508	.	Twist Inc	pPR2222 (S. cerevisiae CEN-Gal1-URA+ Amp expression vector-this is simply the seqeunced version at Twist that is exactly pLC178 derived from Leah Cowen's lab)	ATGTTCCTAATTCTAATTTTGCTATTGATCATCTTGTCCTTCTGGAACTTTATCTGGAAGAGAAGAAACTTGCCACCAGGTCCAACCCCTCTCCCAATCTTCGGTAACGCTTTCGCTATGGATAGATTGATTTATGAACAATTCCAAATCTGGGCTAAAGAGTTCGGTCCAGTTTACACTATTTGGATGGGTGAAGTCCCAATCGTTATGGTTACTGATTATGAATTGATCTGTGATTTGTTTGTCAAGGAAGGTGACATTTACGCCGGTCGTCATTTCTTGGTTGACTTGTTCCAAGAATTTAGAGCTGCTAAGAATTTAAAGGGTGGTGTTACCAGAATGGAAGGTGAACAATGGAAGACCATCAGAAGATTTGGCTTGCAATCTATGAGAAATTTG…	AAGCTTATCGATACCGTCGACCTCGAGTCATGTAATTAGTTATGTCACGCTTACATTCACGCCCTCCCCCCACATCCGCTCTAACCGAAAAGGAAGGAGTTAGACAACCTGAAGTCTAGGTCCCTATTTATTTTTTTATAGTTATGTTAGTATTAAGAACGTTATTTATATTTCAAATTTTTCTTTTTTTTCTGTACAGACGCGTGTACGCATGTAACATTATACTGAAAACCTTGCTTGAGAAGGTTTTGGGACGCTCGAAGGCTTTAATTTGCGGCCGGTACCCAATTCGCCCTATAGTGAGTCGTATTACGCGCGCTCACTGGCCGTCGTTTTACAACGTCGTGACTGGGAAAACCCTGGCGTTACCCAACTTAATCGCCTTGCAGCACATCCCCC…	1527	.	MFLILILLLIILSFWNFIWKRRNLPPGPTPLPIFGNAFAMDRLIYEQFQIWAKEFGPVYTIWMGEVPIVMVTDYELICDLFVKEGDIYAGRHFLVDLFQEFRAAKNLKGGVTRMEGEQWKTIRRFGLQSMRNLGVGKNELENKLIKDLQNFIEKLKEELNTNITAEINLQKYIDRIVGSTINRLLFGYAFEDEQINEFYELKNIMDNELELLSSITGRMLLSMPGLRYLPVFSKTFKLLDDNIEKVFNYINRIVYERINKIKFGENEEPKDLLDYFLKQSEEAKNANWSEEKKENFDLKNLAPFSFDLFIAGQETTAKTLGFLVLYLLLDQRVQKKLHEELDNLREEKIINGFDANFTMIDRTRLPYLNAVINETQRLANLLPINLAHRTMSDANILNK…	.
41	RP4002	Matα his3Δ1 leu2Δ0 ura3Δ0 lys2Δ0 ho::barcode::hygR	pPR2237	CYP4731E1	Minc3s00199g07378	Meloidogyne incognita	503	.	Twist Inc	pPR2222 (S. cerevisiae CEN-Gal1-URA+ Amp expression vector-this is simply the seqeunced version at Twist that is exactly pLC178 derived from Leah Cowen's lab)	ATGTTCGCTGCTATCATTTTATTGTTTATTATCTTGTTCTTCTACTGGAACTTCATATACAAGAGACAAGGTCTACCACCAGGTCCAATCCCATTGCCATTCTTCGGTAACACCTTGACTTTGTCCAGATCTAAGTGTGCTTACCTACCTTACAAGATCTGGGCTGATAAGTTCGGTCCAATTTACACTTTCTGGATGGGTGAATGTCCAATTGTCACTGTTACTGACTACTCTTTGATGAACGAATTATTTGTCAAGAACGGTGATGCTTTCATCGGTAGAGACTTCTTGAACAACTTGTCCAAGTTGGTTGAAGTTCACACTGGTAACCACGGTGTTATCCAAACTCAAGGTGACACCTGGAGAGTTATGCGGAGATTCGGTTTGCTGTCCATGAGA…	AAGCTTATCGATACCGTCGACCTCGAGTCATGTAATTAGTTATGTCACGCTTACATTCACGCCCTCCCCCCACATCCGCTCTAACCGAAAAGGAAGGAGTTAGACAACCTGAAGTCTAGGTCCCTATTTATTTTTTTATAGTTATGTTAGTATTAAGAACGTTATTTATATTTCAAATTTTTCTTTTTTTTCTGTACAGACGCGTGTACGCATGTAACATTATACTGAAAACCTTGCTTGAGAAGGTTTTGGGACGCTCGAAGGCTTTAATTTGCGGCCGGTACCCAATTCGCCCTATAGTGAGTCGTATTACGCGCGCTCACTGGCCGTCGTTTTACAACGTCGTGACTGGGAAAACCCTGGCGTTACCCAACTTAATCGCCTTGCAGCACATCCCCC…	1512	.	MFAAIILLFIILFFYWNFIYKRQGLPPGPIPLPFFGNTLTLSRSKCAYLPYKIWADKFGPIYTFWMGECPIVTVTDYSLMNELFVKNGDAFIGRDFLNNLSKLVEVHTGNHGVIQTQGDTWRVMRRFGLLSMRTLGVGKAGMEKQFKEDINEMINKLSNQVLLNNGENINLQLYIDRLIGSTINRVLFGFTFNDNQMDEFNEIKSTFDKASRWQFSFCGRLLVAAPILRHLPFFYQSFVEFSELPLPIYKYLNKQIENRIEMRNLKNEKKEPKDLLDCYLDQMESDEADEEFNMDNFRALCYDLLLAGQETTGNTLSFLVLYLLLDQRVQSKLQAELDNLVEGNEELIGLAQRPQANYTNAVINEVQRLCNLLPLNLSHKTMFDVEIMDGKYFLKEGTV…	.
42	RP4003	Matα his3Δ1 leu2Δ0 ura3Δ0 lys2Δ0 ho::barcode::hygR	pPR2238	CYP4734A1	Minc3s03068g32645	Meloidogyne incognita	506	.	Twist Inc	pPR2222 (S. cerevisiae CEN-Gal1-URA+ Amp expression vector-this is simply the seqeunced version at Twist that is exactly pLC178 derived from Leah Cowen's lab)	ATGTTGTTTTTGTTCTTCGGTATCTTGCTAGCTTTGTTCCAATTGTTGTTATTCTACAACTTTTACTGGAAGAGAAGACATCTGCCTCCAGGTCCATCTCCATTGCCTATAGTCGGTAACTTGTTGGAATTAGGTAAAAAGCCACCAGGTTATGATATCTTCTTGAAGTGGAGAGAAGAATACGGTCCAATTTACACCTACTGGGTTGGTGAACAACCAATGGTTGCTTTCACTGAATATTCATTGATTAACGAAACTATCGTCAAGGACGGTGACAACTATACTGACAGAGACTTCTTCCAGGATTTCTACACTTTGGCTAGAGGTAAGAACGGTTTGGTTCACATGGAAGGTCAAGCCTGGCGTGAACACAGAAAGTTCTTGATGAACGTCTTCAGA…	AAGCTTATCGATACCGTCGACCTCGAGTCATGTAATTAGTTATGTCACGCTTACATTCACGCCCTCCCCCCACATCCGCTCTAACCGAAAAGGAAGGAGTTAGACAACCTGAAGTCTAGGTCCCTATTTATTTTTTTATAGTTATGTTAGTATTAAGAACGTTATTTATATTTCAAATTTTTCTTTTTTTTCTGTACAGACGCGTGTACGCATGTAACATTATACTGAAAACCTTGCTTGAGAAGGTTTTGGGACGCTCGAAGGCTTTAATTTGCGGCCGGTACCCAATTCGCCCTATAGTGAGTCGTATTACGCGCGCTCACTGGCCGTCGTTTTACAACGTCGTGACTGGGAAAACCCTGGCGTTACCCAACTTAATCGCCTTGCAGCACATCCCCC…	1521	.	MLFLFFGILLALFQLLLFYNFYWKRRHLPPGPSPLPIVGNLLELGKKPPGYDIFLKWREEYGPIYTYWVGEQPMVAFTEYSLINETIVKDGDNYTDRDFFQDFYTLARGKNGLVHMEGQAWREHRKFLMNVFRNLGVGKNLLEQKVLSEFSAMCENIDKAIGECSIGEDMEIISHLDLCVGSIINSLLFGYQFHGEKTEEFVELKKILNEYMYTIGQPSTQFLMSWWPHLIRHLPYFKEIFLEVQRKIMRTYAFFKKQIEEHENDGEYLGDERLDFVSAFMREIKLRDGKENYDMETLYAHLLDFWIAGQETTTDTLNWGIIHIIHNMNVQDKLHKELDSVIGSNSQITLADKVDLPYSNAVVNEIMRISNVLPQNLARRTVQDVNVRGHLLRKGTSIQ…	.
43	RP4004	Matα his3Δ1 leu2Δ0 ura3Δ0 lys2Δ0 ho::barcode::hygR	pPR2239	CYP4730A1	Minc3s02342g29562	Meloidogyne incognita	480	.	Twist Inc	pPR2222 (S. cerevisiae CEN-Gal1-URA+ Amp expression vector-this is simply the seqeunced version at Twist that is exactly pLC178 derived from Leah Cowen's lab)	ATGCCACCAGGTCCATTCCATTTCCCATTGATCGGTAACTTTGCCAAGTTGGACTTGAGATATCCGCACAGATCCTTCGTCTACTGGAAGCAAAGATTTGGTCCAATCTACACAGTTTGGTTACCAACGCCATACCTAGTTATCGCTGGTCACAAGCAAATGCAAGATTTGTTGGTCAATTCTAACTACGCTGACATTTTCTCTGACAGACCAACTTTCTCCTACTCTTACGGTGTTTTCAACAACTTTTTACCAGACGGTGATGGTATTGTCCTATCCAGACAACAAGTCTGGAAGAAGAACAGAACTGCTGCTATGGCTGCCTTACGTAAATTGGGTATGGGTAGATCTGAAATGGAAAACAGAATCAACGTTCACAAGGATGCCTTGATCTTGAGA…	AAGCTTATCGATACCGTCGACCTCGAGTCATGTAATTAGTTATGTCACGCTTACATTCACGCCCTCCCCCCACATCCGCTCTAACCGAAAAGGAAGGAGTTAGACAACCTGAAGTCTAGGTCCCTATTTATTTTTTTATAGTTATGTTAGTATTAAGAACGTTATTTATATTTCAAATTTTTCTTTTTTTTCTGTACAGACGCGTGTACGCATGTAACATTATACTGAAAACCTTGCTTGAGAAGGTTTTGGGACGCTCGAAGGCTTTAATTTGCGGCCGGTACCCAATTCGCCCTATAGTGAGTCGTATTACGCGCGCTCACTGGCCGTCGTTTTACAACGTCGTGACTGGGAAAACCCTGGCGTTACCCAACTTAATCGCCTTGCAGCACATCCCCC…	1443	.	MPPGPFHFPLIGNFAKLDLRYPHRSFVYWKQRFGPIYTVWLPTPYLVIAGHKQMQDLLVNSNYADIFSDRPTFSYSYGVFNNFLPDGDGIVLSRQQVWKKNRTAAMAALRKLGMGRSEMENRINVHKDALILRLTEIVKNKNGIVVDIAQQFDFCFGNITQNLLFGKYYSEYNHPEFVHLKQLIDNTIKEVATVQMLIVNSCPWTRALFPAYWRYVRQGFELQRFFLKEVDIHIDKIKESKKLKESEMEEPECFIEAYLQAAIAEGQHIEDPALRQTMGICSGDLWAAGIESVAATMTWAIVYLLNYPDIQLKLQDEIDRHLYDQPFHFKDQNNLPYLRAFVDELQRVANVLPWTVPHSVKLGEWIIPKDTTVMVQLGAVHLDPSLFPQPEVFRPERFL…	.
44	RP4005	Matα his3Δ1 leu2Δ0 ura3Δ0 lys2Δ0 ho::barcode::hygR	pPR2240	CYP4735A1	Minc3s00871g18297	Meloidogyne incognita	454	.	Twist Inc	pPR2222 (S. cerevisiae CEN-Gal1-URA+ Amp expression vector-this is simply the seqeunced version at Twist that is exactly pLC178 derived from Leah Cowen's lab)	ATGCCAGAACAATGTTTCTTGAGATGGAGAAGAAAGTACGGTAACATCTTCACTATCTGGTTCGGTGAACAACCACAAGTCTGTGTCGCTGAGTTCAACAAGATCATTGAAACTTTCCAAAAGGATGGTGAAGCCTACTCTGGTAGATTCACCTTTGAAGAATTTGACAAGTTGGTTAGAGGTGGTACTTACGGTATCATTATGACTGAAGGTGAATTTTGGAGAGGTCAAAGAAGATTTGCCTTGCAAATTTTCAGAGACTTCGGTTTGGGCAAGAATTTGATGCAAGATAAAATCTTGAGTGAACTAGAATTGCTGTTTGAACGTATCGAAGAAGAAATCAAGCAAGGTAAGGATGTCGATTTCGGTGAAAACATTGACATTTCCGTTGGTTCCATT…	AAGCTTATCGATACCGTCGACCTCGAGTCATGTAATTAGTTATGTCACGCTTACATTCACGCCCTCCCCCCACATCCGCTCTAACCGAAAAGGAAGGAGTTAGACAACCTGAAGTCTAGGTCCCTATTTATTTTTTTATAGTTATGTTAGTATTAAGAACGTTATTTATATTTCAAATTTTTCTTTTTTTTCTGTACAGACGCGTGTACGCATGTAACATTATACTGAAAACCTTGCTTGAGAAGGTTTTGGGACGCTCGAAGGCTTTAATTTGCGGCCGGTACCCAATTCGCCCTATAGTGAGTCGTATTACGCGCGCTCACTGGCCGTCGTTTTACAACGTCGTGACTGGGAAAACCCTGGCGTTACCCAACTTAATCGCCTTGCAGCACATCCCCC…	1365	.	MPEQCFLRWRRKYGNIFTIWFGEQPQVCVAEFNKIIETFQKDGEAYSGRFTFEEFDKLVRGGTYGIIMTEGEFWRGQRRFALQIFRDFGLGKNLMQDKILSELELLFERIEEEIKQGKDVDFGENIDISVGSIINNFLFGYRFDNERLGEFRQLKKLMDIMLDTGFHPSMFLIRLWPSLRHLPYVNYYFEYLKGVDNQLLDFHKKQIKEHLNSINSPPTDFVEAFLLEKQQKDLIGVPHDFTIEQLVGVANDLWFAGQETTSTTLNWGIAFLINNPNVQNKVHAELDSIIGDFDRIITTADRPSLPYLNALINEIQRMANLVPLNVAHKLTKDVKIDGYYIPKDTIIIPQISAVLADGEIFENPEEFSPERFLDENGKLKKVDELIPFSIGKRQCLGEA…	.
45	RP4006	Matα his3Δ1 leu2Δ0 ura3Δ0 lys2Δ0 ho::barcode::hygR	pPR2241	CYP42A4	Minc3s01210g21746	Meloidogyne incognita	514	.	Twist Inc	pPR2222 (S. cerevisiae CEN-Gal1-URA+ Amp expression vector-this is simply the seqeunced version at Twist that is exactly pLC178 derived from Leah Cowen's lab)	ATGTCTTTCTTGGGTATTTTAATTGTCACCATTATTTTCTCTTGGTTTTTCGTTTGGTTCCTAAGAAAGTACGAAAGAGTCAAGTTCTTGATTGACAAAATACAAGGTCCTACCGCTCTCCCAATCATAGGTAACTTGCATCAATTCCGTTTGAACCCAGATGAATTCTTTGAACAAGCCCAAGGTGTGGCTTACATGTTCAGAGAACAAAAGGGTTTGAGAATGGCGCGTATCTGGTTAGGTCCTTTACCCTTCGTTATCATTTTCGGTGCTGAAGAATCTGAACCAATCTTGTCCTCTAACAAGGTCTTGCACAAGTTGTACCACTACTCATTTTTGTCTGCTTGGATTGGTGACGGTTTATTAATTTCTAAGCCAAACAAATGGAGACCAAGAAGA…	AAGCTTATCGATACCGTCGACCTCGAGTCATGTAATTAGTTATGTCACGCTTACATTCACGCCCTCCCCCCACATCCGCTCTAACCGAAAAGGAAGGAGTTAGACAACCTGAAGTCTAGGTCCCTATTTATTTTTTTATAGTTATGTTAGTATTAAGAACGTTATTTATATTTCAAATTTTTCTTTTTTTTCTGTACAGACGCGTGTACGCATGTAACATTATACTGAAAACCTTGCTTGAGAAGGTTTTGGGACGCTCGAAGGCTTTAATTTGCGGCCGGTACCCAATTCGCCCTATAGTGAGTCGTATTACGCGCGCTCACTGGCCGTCGTTTTACAACGTCGTGACTGGGAAAACCCTGGCGTTACCCAACTTAATCGCCTTGCAGCACATCCCCC…	1545	.	MSFLGILIVTIIFSWFFVWFLRKYERVKFLIDKIQGPTALPIIGNLHQFRLNPDEFFEQAQGVAYMFREQKGLRMARIWLGPLPFVIIFGAEESEPILSSNKVLHKLYHYSFLSAWIGDGLLISKPNKWRPRRKLLTPTFHYDILKDFMPIFNRHARTLCSKFDKLIGSEDFNDIFHTISLCTLDIICEAALGVNIDAQRTETDYLNAVFKIKRIIQDRIIRPQYYPEILFNLFGDGKEQKRCVKALHDFTGNAILARKQMMDKAGGIQKMLEKKAEDGGGIRLALLDLMLDMHSRNEIDLEGIQEEVDTFTFEGHDTTSAALNWFVHSMGHNQAIQAKLQQELDEVLGPDLDRDIAFDDFADLKYVDACLKETLRLYPSVPLIARQLTEDVKIKDFTL…	.
46	RP4007	Matα his3Δ1 leu2Δ0 ura3Δ0 lys2Δ0 ho::barcode::hygR	pPR2242	CYP31B2	Minc3s02818g31677	Meloidogyne incognita	506	.	Twist Inc	pPR2222 (S. cerevisiae CEN-Gal1-URA+ Amp expression vector-this is simply the seqeunced version at Twist that is exactly pLC178 derived from Leah Cowen's lab)	ATGTTGATTGCTCCTCAATTCTTGTTGTTCTCTTTCATCATCTTCTGCGCTATTTTGTTGTACAGACACATCAAGTTGAGAAGCCAATTAATCAACGTTCCATCTCCAAGATCCTGGATGTTGTTTGGTCACGTTTTGATCATCAAGCCAGACATGGAAGGTTTCATTGACCAATTGATGGGTATGGCTCAATTGTACCCACAACACCCAAGAATGACTTTATTCTGGTTTGGTACTATCCCAACCTTGATGATTTACTCTGCCAGATTGGTCGAATCCTTGTTTTCTAATAATAACCATATCAACAAGGGTATGTTCTATGACATGTTCAGACCATGGCTTGGTAACGGTTTGTTGACCAACACTGGTGAAGGTTGGAGAGCTAGAAGAAAGTTGTTG…	AAGCTTATCGATACCGTCGACCTCGAGTCATGTAATTAGTTATGTCACGCTTACATTCACGCCCTCCCCCCACATCCGCTCTAACCGAAAAGGAAGGAGTTAGACAACCTGAAGTCTAGGTCCCTATTTATTTTTTTATAGTTATGTTAGTATTAAGAACGTTATTTATATTTCAAATTTTTCTTTTTTTTCTGTACAGACGCGTGTACGCATGTAACATTATACTGAAAACCTTGCTTGAGAAGGTTTTGGGACGCTCGAAGGCTTTAATTTGCGGCCGGTACCCAATTCGCCCTATAGTGAGTCGTATTACGCGCGCTCACTGGCCGTCGTTTTACAACGTCGTGACTGGGAAAACCCTGGCGTTACCCAACTTAATCGCCTTGCAGCACATCCCCC…	1521	.	MLIAPQFLLFSFIIFCAILLYRHIKLRSQLINVPSPRSWMLFGHVLIIKPDMEGFIDQLMGMAQLYPQHPRMTLFWFGTIPTLMIYSARLVESLFSNNNHINKGMFYDMFRPWLGNGLLTNTGEGWRARRKLLTPTFHHEILKSFVNVFNYQADILVRKLHTLVGKTEGHIDDITPLISLCTLDIICETSMGRSVNAQQEEDSDYVKAVLCINDIIQNRQKNPLVWPDLFFWYFGAGRKHEWSLNILKSFTRKVIIERKVERKQQRINQEINIERRLAFLDLLLKMEENGDLSENDVQEEVDTFMFEGHDTTAAAITWSLFMLGCHLEYQQKCYEEIQSVCGDSDNLSFETLGKLCFLECFIKESLRLYPSVPLITRRLNSDAEIGGHFFPADTQIVIN…	.
47	RP4008	Matα his3Δ1 leu2Δ0 ura3Δ0 lys2Δ0 ho::barcode::hygR	pPR2243	CYP25A10	Minc3s00305g09802	Meloidogyne incognita	547	.	Twist Inc	pPR2222 (S. cerevisiae CEN-Gal1-URA+ Amp expression vector-this is simply the seqeunced version at Twist that is exactly pLC178 derived from Leah Cowen's lab)	ATGTACTCATTCGGTTTGGGTGACGAATTTGCTATTATTTTATTGTTGATCTTCGTCTTCTACAAGTTCACCCAATTCTATGTTTTTTTGATCTCTTCTACTTTGTTACTGATTTTGTGGATCTGGCACTTATACGACAAAAAACAATACTGGCAAAAGTTGGGCGTTCCATGTTCTCCAGCTAACATCTTTGTTGGTCACATGTTGGCTGTCAAGTCTAAGGAAGGTATTATCCAATTCGACAAGGAAAACAGAGAAAAGTACGGTAAGACCTACGGTATGTATTTGTTGGATATCAATAACTTGGTTACATCTGATTTGGATTTAATTAAGCAAGTCTTCATCAAGGACTTCGTTCACTTCCCAACCCGTTCTGGTTTCCCATTGACCCAAAACAAG…	AAGCTTATCGATACCGTCGACCTCGAGTCATGTAATTAGTTATGTCACGCTTACATTCACGCCCTCCCCCCACATCCGCTCTAACCGAAAAGGAAGGAGTTAGACAACCTGAAGTCTAGGTCCCTATTTATTTTTTTATAGTTATGTTAGTATTAAGAACGTTATTTATATTTCAAATTTTTCTTTTTTTTCTGTACAGACGCGTGTACGCATGTAACATTATACTGAAAACCTTGCTTGAGAAGGTTTTGGGACGCTCGAAGGCTTTAATTTGCGGCCGGTACCCAATTCGCCCTATAGTGAGTCGTATTACGCGCGCTCACTGGCCGTCGTTTTACAACGTCGTGACTGGGAAAACCCTGGCGTTACCCAACTTAATCGCCTTGCAGCACATCCCCC…	1644	.	MYSFGLGDEFAIILLLIFVFYKFTQFYVFLISSTLLLILWIWHLYDKKQYWQKLGVPCSPANIFVGHMLAVKSKEGIIQFDKENREKYGKTYGMYLLDINNLVTSDLDLIKQVFIKDFVHFPTRSGFPLTQNKKIIQNSLLRSMVSVVQGDDWRRVRNTITPAFTAAKLKKIIPTISESSNELINYISRKYVVTNEEIPLKEIFGLFTIDVIGRSGFSSDFKTFSGEENEIVKQALLFSKATKKMAFFAVLTFFPTIKELLENYFSIDLWDMPAQKFFHGLMSKLYDERKDDPEAKDKFNDIFQLLMNAVNDSEIEDITKEQTANEINNNLITKQNDKYLSKIELFAQGFMLLIAGYDTTASVLQFATYMLAMHPKIQEKLREEINSVLGINEDISYEH…	.
48								.						.		.
	RP5385	MATa his3Δ leu2Δ ura3Δ lys2Δ pdr5Δ snq2Δ yor1Δ can1::gal-10/gal-1p::C. elegans EMB-8 HO::Barcode-HYGR	pPR2222	none (empty vector)
49	RP5372	MATa his3Δ leu2Δ ura3Δ lys2Δ pdr5Δ snq2Δ yor1Δ can1::gal-10/gal-1p::C. elegans EMB-8 HO::Barcode-HYGR	pPR2449	CYP-13A1		C. elegans	519	.	Twist Inc	pPR2222 (S. cerevisiae CEN-Gal1-URA+ Amp expression vector-this is simply the seqeunced version at Twist that is exactly pLC178 derived from Leah Cowen's lab)	ATGGGCTATTTTTGGTTTCCTTGGTTTTCTGCAATTTTTGTGGCGGTGTTCAGCTACTACATTTGGCAATGGACGTTTTGGCGTAGGCGTGGTGTTGTTGGCCCAATGGGTTTCCCTGTCTTAGGTGTGTTTTTGAACAGTTTGGATAATAATTTTCCATTCCCGCTACAGTGTAGGGAATGGACCAAGAAATTCGGAAAAATCTATGGCTTCACCGAGGGGACATTGAAAACGTTAGTAATCTCCGATCCAGAATTGGTGCATGAAGTATTTGTTACACAATACGACAATTTTTATGGGAGAAAGAGGAATCCTATTCAAGGTGACTCGGAAAAAGAAAAAAGAACTAATCTTTTTGCTGCACAAGGTTTTCGTTGGAAGAGATTAAGAGCAATTTCG…	AAGCTTATCGATACCGTCGACCTCGAGTCATGTAATTAGTTATGTCACGCTTACATTCACGCCCTCCCCCCACATCCGCTCTAACCGAAAAGGAAGGAGTTAGACAACCTGAAGTCTAGGTCCCTATTTATTTTTTTATAGTTATGTTAGTATTAAGAACGTTATTTATATTTCAAATTTTTCTTTTTTTTCTGTACAGACGCGTGTACGCATGTAACATTATACTGAAAACCTTGCTTGAGAAGGTTTTGGGACGCTCGAAGGCTTTAATTTGCGGCCGGTACCCAATTCGCCCTATAGTGAGTCGTATTACGCGCGCTCACTGGCCGTCGTTTTACAACGTCGTGACTGGGAAAACCCTGGCGTTACCCAACTTAATCGCCTTGCAGCACATCCCCC…	1560		MGYFWFPWFSAIFVAVFSYYIWQWTFWRRRGVVGPMGFPVLGVFLNSLDNNFPFPLQCREWTKKFGKIYGFTEGTLKTLVISDPELVHEVFVTQYDNFYGRKRNPIQGDSEKEKRTNLFAAQGFRWKRLRAISSPTFSNSSLRKLYQTVEDSALELLRHIEKQSAGGKQIDMLKFYQEFTLDVIGRIAMGQTDSQMFKNPIMPIVSKLFQGNFAKLFLIGGIFPTFLVEIIRQILLKNLKVGSFRKINEITLDAIHNRIKQREEDQKNGIEIGEPADFIDLFLDAKAEDVEHFGENNGDFSKSTTYTNRQLTTEEIVGQCTVFLIAGFDTTALSLSYATYLLATHPEIQKKLQEEVNRECPNPEVTIDQLSKLKYMECVFKEALRLYPLGAFANSRRCM…	.
50	RP5318	MATa his3Δ leu2Δ ura3Δ lys2Δ pdr5Δ snq2Δ yor1Δ can1::gal-10/gal-1p::C. elegans EMB-8 HO::Barcode-HYGR	pPR2402	CYP-13A2		C. elegans	515	.	Twist Inc	pPR2222 (S. cerevisiae CEN-Gal1-URA+ Amp expression vector-this is simply the seqeunced version at Twist that is exactly pLC178 derived from Leah Cowen's lab)	ATGAGCCTTGGGTTTGTGCTGGCCGTTACTTTTTCTATATTTCTTGGTATACTTACCTACTACTTGTGGATATGGACCTATTGGATGAGAAAAGGAGTTAAAGGACCACGTGGTAGGCCATTTGTTGGGGTTTTGGATGTGTTGCTAGAGCATGAAACACCTGGTTTAATCAAATTAGGAGAGTGGACAAAGAAATATGGCAAAGTGTATGGCTATACCGATGGCACGCAGCGTACATTAGTAGTTGCAGACCCTGCAATGGTCCATGAAATATTTGTGAAACAATTTGATAATTTCTACGGCAGGAAGTTGAATCCAATACAAGGTAATCCGGAAAAAGAACAACGTGTTCACTTGTTGGCCGCTCAAGGTTACAGATGGAAGAGGTTGAGGACTATC…	AAGCTTATCGATACCGTCGACCTCGAGTCATGTAATTAGTTATGTCACGCTTACATTCACGCCCTCCCCCCACATCCGCTCTAACCGAAAAGGAAGGAGTTAGACAACCTGAAGTCTAGGTCCCTATTTATTTTTTTATAGTTATGTTAGTATTAAGAACGTTATTTATATTTCAAATTTTTCTTTTTTTTCTGTACAGACGCGTGTACGCATGTAACATTATACTGAAAACCTTGCTTGAGAAGGTTTTGGGACGCTCGAAGGCTTTAATTTGCGGCCGGTACCCAATTCGCCCTATAGTGAGTCGTATTACGCGCGCTCACTGGCCGTCGTTTTACAACGTCGTGACTGGGAAAACCCTGGCGTTACCCAACTTAATCGCCTTGCAGCACATCCCCC…	1548		MSLGFVLAVTFSIFLGILTYYLWIWTYWMRKGVKGPRGRPFVGVLDVLLEHETPGLIKLGEWTKKYGKVYGYTDGTQRTLVVADPAMVHEIFVKQFDNFYGRKLNPIQGNPEKEQRVHLLAAQGYRWKRLRTISSQSFSNASLKKMKRTVEDSALELLRHIEKQTAGGEQIDMLRFYQEYTMDVIGRFAMGQTDSMMFKNPIVNVVREIFCGSRKNLMLICQVFPPIGQFIRDLTFKFPRIPAFKLYSIMQDVVAARIAQREREKGAESGEPQDFIDLFLDARSDDVDFSAEAREDFSKRNLKITKELSADEVVGQCFLFLIGGFDTTALSLSYVTYLLAVNPKIQEKVIEEIAREFGTSEVEFEKLGRLKYMDCVIKEALRLYPLASISNSRKCMKTT…	.
51	RP5349	MATa his3Δ leu2Δ ura3Δ lys2Δ pdr5Δ snq2Δ yor1Δ can1::gal-10/gal-1p::C. elegans EMB-8 HO::Barcode-HYGR	pPR2414	CYP-13A3		C. elegans	520	.	Twist Inc	pPR2222 (S. cerevisiae CEN-Gal1-URA+ Amp expression vector-this is simply the seqeunced version at Twist that is exactly pLC178 derived from Leah Cowen's lab)	ATGTCGTTAAGTATATTGATTGCTATTGCCTTATTCATTGGTGTTTTCACATATTACCTATGGATTTGGTCGTTTTGGATGAGAAAAGGTATCAAAGGTCCTAGAGGTCTGCCATTTTTTGGTATAATTAATGCGTTTCAAAGTTACGAAAAGCCGTGGATATTACGTTTGGGTGACTGGACCAAGGAATACGGGCCTATGTATGGTTTTACTGACGGTGTTGAGAAGACACTTGTGGTATCTGATCCAGAATTTGTCCATGAAGTTTTCGTGAAACAGTTCGATAACTTTTATGCTAGAAAGCAAAATCCACTTCAAGGTGATCCGGATAAAGATCCACGTATCCATCTAGTAACAAGCCAGGGACACCGTTGGAAGCGTCTTAGGACCTTGGCATCT…	AAGCTTATCGATACCGTCGACCTCGAGTCATGTAATTAGTTATGTCACGCTTACATTCACGCCCTCCCCCCACATCCGCTCTAACCGAAAAGGAAGGAGTTAGACAACCTGAAGTCTAGGTCCCTATTTATTTTTTTATAGTTATGTTAGTATTAAGAACGTTATTTATATTTCAAATTTTTCTTTTTTTTCTGTACAGACGCGTGTACGCATGTAACATTATACTGAAAACCTTGCTTGAGAAGGTTTTGGGACGCTCGAAGGCTTTAATTTGCGGCCGGTACCCAATTCGCCCTATAGTGAGTCGTATTACGCGCGCTCACTGGCCGTCGTTTTACAACGTCGTGACTGGGAAAACCCTGGCGTTACCCAACTTAATCGCCTTGCAGCACATCCCCC…	1563		MSLSILIAIALFIGVFTYYLWIWSFWMRKGIKGPRGLPFFGIINAFQSYEKPWILRLGDWTKEYGPMYGFTDGVEKTLVVSDPEFVHEVFVKQFDNFYARKQNPLQGDPDKDPRIHLVTSQGHRWKRLRTLASPTFSNKSLRKIFSTVEESVAEMMRHLEKGTAGGKTIDILEYYQEFTMDIIGKIAMGQSGSMMFENPWLDKIRAIFNTRGNIIFIICGIVPFTGSIFRWFFSKVPTAQTVTSLMHTLEIALTKRVEQRAADEKAGIESSGEPQDFIDLFLDVQADTDFLEDETKNGFARSQIVKVDKHLTFDEIIGQLFVFLLAGYDTTALSLSYSSYLLARHPEIQKKLQEEVDRECPDPEVTFDQLSKLKYMECVIKETLRLYPLASIVHNRKCM…	.
52	RP5357	MATa his3Δ leu2Δ ura3Δ lys2Δ pdr5Δ snq2Δ yor1Δ can1::gal-10/gal-1p::C. elegans EMB-8 HO::Barcode-HYGR	pPR2426	CYP-13A4		C. elegans	520	.	Twist Inc	pPR2222 (S. cerevisiae CEN-Gal1-URA+ Amp expression vector-this is simply the seqeunced version at Twist that is exactly pLC178 derived from Leah Cowen's lab)	ATGAGCTTAAGTTTACTTATTGCCGGTGCTCTGTTTATTGGTTTTTTGACCTATTATATCTGGATTTGGTCATTTTGGATCAGGAAAGGTGTCAAAGGACCCCGTGGATTTCCATTTTTCGGCGTTATATTGAAGTTTCATGACTACGAAAATCCGGGGTTGTTGAAGTTAGGCGAATGGACAAAAAAATATGGCTCAATCTACGGTATCACTGAAGGTGTCGAAAAAACTTTGGTTGTGTCTAACCCGGAATTTGTACATGAAGTTTTTGTGAAACAGTTCGATAATTTCTATGGGCGTAAGACAAATCCCATTCAAGGCGACCCTAATAAAAACAAAAGAGCACACCTTGTCTTGGCTCAGGGGCATAGATGGAAGAGGTTGAGAACATTGGCTTCG…	AAGCTTATCGATACCGTCGACCTCGAGTCATGTAATTAGTTATGTCACGCTTACATTCACGCCCTCCCCCCACATCCGCTCTAACCGAAAAGGAAGGAGTTAGACAACCTGAAGTCTAGGTCCCTATTTATTTTTTTATAGTTATGTTAGTATTAAGAACGTTATTTATATTTCAAATTTTTCTTTTTTTTCTGTACAGACGCGTGTACGCATGTAACATTATACTGAAAACCTTGCTTGAGAAGGTTTTGGGACGCTCGAAGGCTTTAATTTGCGGCCGGTACCCAATTCGCCCTATAGTGAGTCGTATTACGCGCGCTCACTGGCCGTCGTTTTACAACGTCGTGACTGGGAAAACCCTGGCGTTACCCAACTTAATCGCCTTGCAGCACATCCCCC…	1563		MSLSLLIAGALFIGFLTYYIWIWSFWIRKGVKGPRGFPFFGVILKFHDYENPGLLKLGEWTKKYGSIYGITEGVEKTLVVSNPEFVHEVFVKQFDNFYGRKTNPIQGDPNKNKRAHLVLAQGHRWKRLRTLASPTFSNKSLRKIMSTVEETVVELMRHLDEASAKGKAVDLLDYYQEFTLDIIGRIAMGQTESLMFRNPMLPKVKEIFKKGGKMPFLIAGVFPIAGTLMRQLFMKFPKFSPAFGIMNTMEKALNKRLEQRAADKKAGIEPSGEPQDFIDLFLDARANVDFIEEESTLGFAKSEVLKVDKHLTFDEIIGQLFVFLLAGYDTTALSLSYSSYLLATHPEIQKKLQEEVDRECPDPEVTFDQISKLKYMECVVKEALRMYPLASLVHNRKCM…	.
53	RP5365	MATa his3Δ leu2Δ ura3Δ lys2Δ pdr5Δ snq2Δ yor1Δ can1::gal-10/gal-1p::C. elegans EMB-8 HO::Barcode-HYGR	pPR2438	CYP-13A5		C. elegans	520	.	Twist Inc	pPR2222 (S. cerevisiae CEN-Gal1-URA+ Amp expression vector-this is simply the seqeunced version at Twist that is exactly pLC178 derived from Leah Cowen's lab)	ATGAGTTTAAGCATATTAATTGCTGGTGCTTCGTTTATTGGACTTTTGACATATTATATCTGGATTTGGTCATTTTGGATCAGGAAAGGAGTCAAAGGGCCCCGTGGTTTTCCATTTTTTGGGGTGATCCACGAGTTCCAAGACTATGAAAACCCAGGACTGTTGAAATTGGGAGAATGGACAAAAGAATACGGCCCAATATATGGTATTACTGAAGGCGTCGAAAAAACTTTGATTGTGTCTAATCCAGAATTTGTTCATGAAGTATTTGTGAAACAGTTTGATAATTTCTATGGTCGTAAGACAAATCCCATTCAAGGAGACCCTAATAAAAACAAAAGAGCACATCTTGTCTCGGCTCAAGGGCACAGGTGGAAGAGATTGAGAACTCTGTCATCA…	AAGCTTATCGATACCGTCGACCTCGAGTCATGTAATTAGTTATGTCACGCTTACATTCACGCCCTCCCCCCACATCCGCTCTAACCGAAAAGGAAGGAGTTAGACAACCTGAAGTCTAGGTCCCTATTTATTTTTTTATAGTTATGTTAGTATTAAGAACGTTATTTATATTTCAAATTTTTCTTTTTTTTCTGTACAGACGCGTGTACGCATGTAACATTATACTGAAAACCTTGCTTGAGAAGGTTTTGGGACGCTCGAAGGCTTTAATTTGCGGCCGGTACCCAATTCGCCCTATAGTGAGTCGTATTACGCGCGCTCACTGGCCGTCGTTTTACAACGTCGTGACTGGGAAAACCCTGGCGTTACCCAACTTAATCGCCTTGCAGCACATCCCCC…	1563		MSLSILIAGASFIGLLTYYIWIWSFWIRKGVKGPRGFPFFGVIHEFQDYENPGLLKLGEWTKEYGPIYGITEGVEKTLIVSNPEFVHEVFVKQFDNFYGRKTNPIQGDPNKNKRAHLVSAQGHRWKRLRTLSSPTFSNKNLRKIMSTVEETVVELMRHLDDASAKGKAVDLLDYYQEFTLDIIGRIAMGQTESLMFRNPMLPKVKGIFKDGRKLPFLVSGIFPIAGTMFREFFMRFPSIQPAFDIMSTVEKALNKRLEQRAADEKAGIEPSGEPQDFIDLFLDARANVDFFEEESALGFAKTEIAKVDKQLTFDEIIGQLFVFLLAGYDTTALSLSYSSYLLARHPEIQKKLQEEVDRECPNPEVTFDQISKLKYMECVVKEALRMYPLASIVHNRKCM…	.
54	RP5373	MATa his3Δ leu2Δ ura3Δ lys2Δ pdr5Δ snq2Δ yor1Δ can1::gal-10/gal-1p::C. elegans EMB-8 HO::Barcode-HYGR	pPR2450	CYP-13A6		C. elegans	518	.	Twist Inc	pPR2222 (S. cerevisiae CEN-Gal1-URA+ Amp expression vector-this is simply the seqeunced version at Twist that is exactly pLC178 derived from Leah Cowen's lab)	ATGATTTTCGTTTTATTATCTGCAGTTCTACTAGGAGTTTTCACCTACTCCGTATGGATCTGGTCATATTTTATTCGTAAGGGCATAAAAGGTCCACGTGGTTTCCCTGGCATTGGAATGTTGATTCAGACCATCGATCATGAGAATCCACCGTTTTTAAAGTACAGGGATTGGACTAAACAATATGGTCCTGTTTACGGTTTTACCGAAGGTCCCCAACAAACTATGATAATCTCTGAACCAGAGATGGTCAATGAAATATTCAAAAAACAATTCGACAATTTCTATGGTAGAAAGTTGCGTCCTATCATCGGTGATCCCGAAAAAGACAAAAGGGTCAATATTTTCTCCACTCAAGGAAAACGTTGGAAACGTTTGAGGACACTGTCAAGTCCTTCT…	AAGCTTATCGATACCGTCGACCTCGAGTCATGTAATTAGTTATGTCACGCTTACATTCACGCCCTCCCCCCACATCCGCTCTAACCGAAAAGGAAGGAGTTAGACAACCTGAAGTCTAGGTCCCTATTTATTTTTTTATAGTTATGTTAGTATTAAGAACGTTATTTATATTTCAAATTTTTCTTTTTTTTCTGTACAGACGCGTGTACGCATGTAACATTATACTGAAAACCTTGCTTGAGAAGGTTTTGGGACGCTCGAAGGCTTTAATTTGCGGCCGGTACCCAATTCGCCCTATAGTGAGTCGTATTACGCGCGCTCACTGGCCGTCGTTTTACAACGTCGTGACTGGGAAAACCCTGGCGTTACCCAACTTAATCGCCTTGCAGCACATCCCCC…	1557		MIFVLLSAVLLGVFTYSVWIWSYFIRKGIKGPRGFPGIGMLIQTIDHENPPFLKYRDWTKQYGPVYGFTEGPQQTMIISEPEMVNEIFKKQFDNFYGRKLRPIIGDPEKDKRVNIFSTQGKRWKRLRTLSSPSFSNNSLRKVRNSVQECGTEILWNIEQKVRKNEDIDMLIVYQEYTLGVISRIALGQSESNMFKNPLLPKVQAIFNGSWHVFLITGIFPPLAGVFRKMSKMLPASFIPAFKIFDLIEVAVQARIDQRAKDEIKGVEPGEPQDFIDLFLDARVPDVKILSGEANEDFAKSSVVKINKELTFDEIIAQCFVFLAAGFDTTALSLSYATYLLATHPEIQTKLQEEVDRECPDPEIFFDHLSKLKYLECVMKETLRLYPLGTTANTRKCMRE…	.
55	RP5341	MATa his3Δ leu2Δ ura3Δ lys2Δ pdr5Δ snq2Δ yor1Δ can1::gal-10/gal-1p::C. elegans EMB-8 HO::Barcode-HYGR	pPR2367	CYP-13A7		C. elegans	518	.	Twist Inc	pPR2222 (S. cerevisiae CEN-Gal1-URA+ Amp expression vector-this is simply the seqeunced version at Twist that is exactly pLC178 derived from Leah Cowen's lab)	ATGAGTTTCAGTATCTTGATAGCTATTGCAATATTTGTTGGTATAATTTCCTACTACTTATGGATATGGTCCTTCTGGATTCGTAAAGGTGTCAAAGGGCCTAGGGGTCTACCATTTTTAGGAGTTATTCACAAGTTCACAAACTATGAGAACCCTGGTGCATTAAAGTTCAGCGAATGGACAAAGAAATACGGTCCTGTATATGGAATTACGGAAGGTGTTGAAAAGACGTTGGTAATCTCGGATCCAGAATTTGTACACGAAGTTTTTGTAAAACAATTTGATAATTTCTACGGGCGTAAATTAACTGCAATCCAAGGCGATCCAAATAAAAACAAGAGGGTACCACTTGTTGCTGCTCAAGGCCATAGATGGAAGAGGTTAAGAACTTTAGCATCT…	AAGCTTATCGATACCGTCGACCTCGAGTCATGTAATTAGTTATGTCACGCTTACATTCACGCCCTCCCCCCACATCCGCTCTAACCGAAAAGGAAGGAGTTAGACAACCTGAAGTCTAGGTCCCTATTTATTTTTTTATAGTTATGTTAGTATTAAGAACGTTATTTATATTTCAAATTTTTCTTTTTTTTCTGTACAGACGCGTGTACGCATGTAACATTATACTGAAAACCTTGCTTGAGAAGGTTTTGGGACGCTCGAAGGCTTTAATTTGCGGCCGGTACCCAATTCGCCCTATAGTGAGTCGTATTACGCGCGCTCACTGGCCGTCGTTTTACAACGTCGTGACTGGGAAAACCCTGGCGTTACCCAACTTAATCGCCTTGCAGCACATCCCCC…	1557		MSFSILIAIAIFVGIISYYLWIWSFWIRKGVKGPRGLPFLGVIHKFTNYENPGALKFSEWTKKYGPVYGITEGVEKTLVISDPEFVHEVFVKQFDNFYGRKLTAIQGDPNKNKRVPLVAAQGHRWKRLRTLASPTFSNKSLRKIMGTVEESVTELVRSLEKASAEGKTLDMLEYYQEFTMDIIGKMAMGQEKSLMFRNPMLDKVKTIFKEGRNNVFMISGIFPFVGIALRNIFAKFPSLQMATDIQSILEKALNKRLEQREADEKAGIEPSGEPQDFIDLFLDARSTVDFFEGEAEQDFAKSEVLKVDKHLTFDEIIGQLFVFLLAGYDTTALSLSYSSYLLATHPEIQKKLQEEVDRECPDPEVTFDQLSKLKYLECVVKEALRLYPLASLVHNRKCL…	.
56	RP5333	MATa his3Δ leu2Δ ura3Δ lys2Δ pdr5Δ snq2Δ yor1Δ can1::gal-10/gal-1p::C. elegans EMB-8 HO::Barcode-HYGR	pPR2379	CYP-13A8		C. elegans	509	.	Twist Inc	pPR2222 (S. cerevisiae CEN-Gal1-URA+ Amp expression vector-this is simply the seqeunced version at Twist that is exactly pLC178 derived from Leah Cowen's lab)	ATGATTTTCGAGTTGATCCTAATTTCAATAGTTACCTACTATTTCTGGCACTGGACTTTCTGGAAGCGTCGTGGTTTGCCAGGCCCTTGGGGAGTTCCGATATTTGGAAAAGCTGGTGCTATGCTGGAGGATAGTTTCCCACCCGGTTACACTCTTCAAAAATGGACAAAGGAATATGGAAAAATTTATGGATTCACTGAAGGGATGCAGAAAGTCATGGTGATTTCAGATCCTGATTTGGTTCAGGAAATATTAGTGAAACAGTACGATAATTTTTATGGTAGAAAGCATAATCCAGTTCAAGGCGATCCAGATAAGGATAAGGATATTCACATTGTTGGAGCTCAAGGTTTTAGATGGAAACGTCTGAGAACAATCACGGCACCTGCATTTTCAAAT…	AAGCTTATCGATACCGTCGACCTCGAGTCATGTAATTAGTTATGTCACGCTTACATTCACGCCCTCCCCCCACATCCGCTCTAACCGAAAAGGAAGGAGTTAGACAACCTGAAGTCTAGGTCCCTATTTATTTTTTTATAGTTATGTTAGTATTAAGAACGTTATTTATATTTCAAATTTTTCTTTTTTTTCTGTACAGACGCGTGTACGCATGTAACATTATACTGAAAACCTTGCTTGAGAAGGTTTTGGGACGCTCGAAGGCTTTAATTTGCGGCCGGTACCCAATTCGCCCTATAGTGAGTCGTATTACGCGCGCTCACTGGCCGTCGTTTTACAACGTCGTGACTGGGAAAACCCTGGCGTTACCCAACTTAATCGCCTTGCAGCACATCCCCC…	1530		MIFELILISIVTYYFWHWTFWKRRGLPGPWGVPIFGKAGAMLEDSFPPGYTLQKWTKEYGKIYGFTEGMQKVMVISDPDLVQEILVKQYDNFYGRKHNPVQGDPDKDKDIHIVGAQGFRWKRLRTITAPAFSNGSIKKVLTTMEDSTQELMKKLREESENGKAVNMHLFYQEYTFDVISRVAMGQPDSQMFKNPLLKDVKGFFEHNRWQIWMFSGGFPFAVSFLKWLFIKVGKFGAGPFIVVQKSVTDAVMSRIAQREADKKHGVEPGEAADYIDMFLNARAEVEHFGESNDEFHKSSSYNNRQLTTQEIISQCFVFLVAGFDTTAISLSYVTYFLALNPKIQSKLQDEVDKECPNDEITFDQLSKLKYMDNVIKESLRLFPFASFANSRRCMRNTVIG…	.
57	RP5342	MATa his3Δ leu2Δ ura3Δ lys2Δ pdr5Δ snq2Δ yor1Δ can1::gal-10/gal-1p::C. elegans EMB-8 HO::Barcode-HYGR	pPR2366	CYP-13A10		C. elegans	519	.	Twist Inc	pPR2222 (S. cerevisiae CEN-Gal1-URA+ Amp expression vector-this is simply the seqeunced version at Twist that is exactly pLC178 derived from Leah Cowen's lab)	ATGAGTGTTATTTTACTTGCTATTCCAACTTTGTTCATTGGTTTTATCTCTTACTACCTATGGATATGGACCTATTGGAGGAGGCGTGGTATCCCTGGACCTCTAGGTTATCCATTAGTTGGTTCATTTCCAAAAACTCTGAAATCCGAATATCCTCAATACTTACAAATCAGAGATTGGACAAAACTTTATGGTCCAATATATGGCTACACTGAAGGTACCATTAAAACCCTAATTGTTTCTGATATCGACATTGTGCGTCAAATTTTTGTCGAGCAGTATGACAACTTCTATGGTAGAAAACTGAATCCAATACAAGGTGATCCGGAAAAAGACGAGAGAACAAACTTGTTCAGCGCTCAAGGATTTAGATGGAAAAGGCTGAGAGCTATATCTAGT…	AAGCTTATCGATACCGTCGACCTCGAGTCATGTAATTAGTTATGTCACGCTTACATTCACGCCCTCCCCCCACATCCGCTCTAACCGAAAAGGAAGGAGTTAGACAACCTGAAGTCTAGGTCCCTATTTATTTTTTTATAGTTATGTTAGTATTAAGAACGTTATTTATATTTCAAATTTTTCTTTTTTTTCTGTACAGACGCGTGTACGCATGTAACATTATACTGAAAACCTTGCTTGAGAAGGTTTTGGGACGCTCGAAGGCTTTAATTTGCGGCCGGTACCCAATTCGCCCTATAGTGAGTCGTATTACGCGCGCTCACTGGCCGTCGTTTTACAACGTCGTGACTGGGAAAACCCTGGCGTTACCCAACTTAATCGCCTTGCAGCACATCCCCC…	1560		MSVILLAIPTLFIGFISYYLWIWTYWRRRGIPGPLGYPLVGSFPKTLKSEYPQYLQIRDWTKLYGPIYGYTEGTIKTLIVSDIDIVRQIFVEQYDNFYGRKLNPIQGDPEKDERTNLFSAQGFRWKRLRAISSPTFSNNSLRKINVTVEDSAMELLRHIEEQTSEGQQIDMLQFYQEFTMDTIGRIAMGQTDSQMFKNPLLKFVRAIFGDNRKHIPLIGGVFPTLAQVFRFFMLKFPLLGAANFIHVNKTVVTAVQNRIDQRENDRKNGIEIGEPQDFIDLFLEARADDVEHFQENNGDFSKTSSYGNRQLTTQEIVGQCLVFLIAGFDTTALSLSYTTFLLATHPEVQKKLQEEIERECIEPSISFDHLSKLKYMDCIIKETLRLYPLGTMANSRRCM…	.
58	RP5334	MATa his3Δ leu2Δ ura3Δ lys2Δ pdr5Δ snq2Δ yor1Δ can1::gal-10/gal-1p::C. elegans EMB-8 HO::Barcode-HYGR	pPR2378	CYP-13A11		C. elegans	517	.	Twist Inc	pPR2222 (S. cerevisiae CEN-Gal1-URA+ Amp expression vector-this is simply the seqeunced version at Twist that is exactly pLC178 derived from Leah Cowen's lab)	ATGATTATTCTATTGTTTGTGGTTTCCAGTGTAGTAGGTATCGTTAGTTACTATTTCTGGACATGGACCTACTGGAGACGTTGTGGAATACCTGGCCCACAGGGTTACCCGTTCTTAGGATCAGCTTTAGATATGATGGATCATGAAAACCCTCCATTTTTACAACTTAAAAAATGGACTAGCCAATATGGGAAAGTTTATGGAATTACTGAAGGGCTTTTGAGAACACTGGTGATCTCTGACACCAATTTGATACATGAGGTTTTTGTCAAACAGTATGATAACTTTTATGGTCGTAATCTGAACCCCATTCAAGGTGATCCTAATAGAGAAAAGAGGGTGACCTTATTCTCAGCTCAAGGCCATAGGTGGAAGAGATTGAGGACTATTGCGAATCCC…	AAGCTTATCGATACCGTCGACCTCGAGTCATGTAATTAGTTATGTCACGCTTACATTCACGCCCTCCCCCCACATCCGCTCTAACCGAAAAGGAAGGAGTTAGACAACCTGAAGTCTAGGTCCCTATTTATTTTTTTATAGTTATGTTAGTATTAAGAACGTTATTTATATTTCAAATTTTTCTTTTTTTTCTGTACAGACGCGTGTACGCATGTAACATTATACTGAAAACCTTGCTTGAGAAGGTTTTGGGACGCTCGAAGGCTTTAATTTGCGGCCGGTACCCAATTCGCCCTATAGTGAGTCGTATTACGCGCGCTCACTGGCCGTCGTTTTACAACGTCGTGACTGGGAAAACCCTGGCGTTACCCAACTTAATCGCCTTGCAGCACATCCCCC…	1554		MIILLFVVSSVVGIVSYYFWTWTYWRRCGIPGPQGYPFLGSALDMMDHENPPFLQLKKWTSQYGKVYGITEGLLRTLVISDTNLIHEVFVKQYDNFYGRNLNPIQGDPNREKRVTLFSAQGHRWKRLRTIANPTFSSNNLRKIQVTVEDSALELLRHIEQHTAGGKAIDVLEYFQEFTMDVIGRIAMGQPDSLMFKNPLLPCARDVFGKPRTALFLSGILFPWIGPMIRKVVFYFTNVFNNPAAQIMYQTANAVEQRIKQRMAEEKAGIDPGEPQDFIDLFLDAKSDDMELENNEDFTKAGVKVTRQLTKDEVVGQCFVFLIAGFDTTALSLSYSSFLLATHPKAQKKLQEEIDRECADPEVTFDQLSKLKYMECVIKETLRMYPLGALANSRRCMRST…	.
59	RP5326	MATa his3Δ leu2Δ ura3Δ lys2Δ pdr5Δ snq2Δ yor1Δ can1::gal-10/gal-1p::C. elegans EMB-8 HO::Barcode-HYGR	pPR2390	CYP-13A12		C. elegans	518	.	Twist Inc	pPR2222 (S. cerevisiae CEN-Gal1-URA+ Amp expression vector-this is simply the seqeunced version at Twist that is exactly pLC178 derived from Leah Cowen's lab)	ATGGCAATAATATTCTTGGCTATCTTAACTTCAATTATTGGTGTTCTGAGTTTCTACCTTTGGACTTGGAGTTACTGGAAGCGTCGTGGAATAGCGGGTCCATCTGGCTATCCAATTCTGGGAAGCGCTTTGGAAATGTTGAGCAGCGAAAACCCACCCTACTTGCAACTAAAAGAGTGGACCAAGCAATATGGTAAGGTTTACGGCATAACCGAAGGCTTGTCAAGAACACTTGTGATTTCGGATCCTGACTTGGTTCAGGAAGTTTTTGTCAAACAATATGACAATTTCTTTGGGAGAAAGCTAAATCCAATCCAAGGTGATCCTAATAAAGACAAGAGGGTCAACTTATTTTCGTCTCAAGGTCATAGGTGGAAGAGGCTGAGAACTATTTCTAGC…	AAGCTTATCGATACCGTCGACCTCGAGTCATGTAATTAGTTATGTCACGCTTACATTCACGCCCTCCCCCCACATCCGCTCTAACCGAAAAGGAAGGAGTTAGACAACCTGAAGTCTAGGTCCCTATTTATTTTTTTATAGTTATGTTAGTATTAAGAACGTTATTTATATTTCAAATTTTTCTTTTTTTTCTGTACAGACGCGTGTACGCATGTAACATTATACTGAAAACCTTGCTTGAGAAGGTTTTGGGACGCTCGAAGGCTTTAATTTGCGGCCGGTACCCAATTCGCCCTATAGTGAGTCGTATTACGCGCGCTCACTGGCCGTCGTTTTACAACGTCGTGACTGGGAAAACCCTGGCGTTACCCAACTTAATCGCCTTGCAGCACATCCCCC…	1557		MAIIFLAILTSIIGVLSFYLWTWSYWKRRGIAGPSGYPILGSALEMLSSENPPYLQLKEWTKQYGKVYGITEGLSRTLVISDPDLVQEVFVKQYDNFFGRKLNPIQGDPNKDKRVNLFSSQGHRWKRLRTISSPTFSNNSLRKLKTTVEECAVELLRHIEQHTDGGQPIDLLDFYQEFTLDVIGRIAMGQTDSQMFKNPLLPYVRAVFGEPRKGLFLSGSLAPWIGPILRMVMFSLPNIVKNPAVHVIRHTSNAVEQRVKLRMADEKAGIDPGEPQDFIDLFLDAKSDDVELENNEDFTKAGVKVTRQLTTEEIVGQCFVFLIAGFDTTALSLSYSSFLLATHPKVQKKLQEEIDRECADPEVTFDQLSKLKYMECVIKETLRMYPLGALANSRCCMRA…	.
60	RP5325	MATa his3Δ leu2Δ ura3Δ lys2Δ pdr5Δ snq2Δ yor1Δ can1::gal-10/gal-1p::C. elegans EMB-8 HO::Barcode-HYGR	pPR2391	CYP-13B1		C. elegans	510	.	Twist Inc	pPR2222 (S. cerevisiae CEN-Gal1-URA+ Amp expression vector-this is simply the seqeunced version at Twist that is exactly pLC178 derived from Leah Cowen's lab)	ATGGGAGCTATTATTGTGCTGGTAGTGCTATTTGCTACTATAGCCGGTTACTTCAAATGGATACACACATACTGGAGACGTCGTGGTATAAGTGGACCTGAAGGTCTGCCTTTTATCGGTAATTATTATGACCTAGCGGATGTGAACAAACCCAGAGGTTATTTAATACATAAATGGACACAGAAATTTGGCAAAGTTTTTGGCTACTACGAGGGCGCTGTTCCAGTATTAGTCGTGTCCGACATGGATATGCTACAAGAATTGTTTCTTAAGAAGTTCGACAATTTCTACGCCAGGAAATCTACAAATCATATTCATGGCAACTTGGAATGCTCAAAGTCCGAACCAAGAATAAATTTGTTTACTTCAAGAGGTGCTCGTTGGAAGAGGCTAAGAGCT…	AAGCTTATCGATACCGTCGACCTCGAGTCATGTAATTAGTTATGTCACGCTTACATTCACGCCCTCCCCCCACATCCGCTCTAACCGAAAAGGAAGGAGTTAGACAACCTGAAGTCTAGGTCCCTATTTATTTTTTTATAGTTATGTTAGTATTAAGAACGTTATTTATATTTCAAATTTTTCTTTTTTTTCTGTACAGACGCGTGTACGCATGTAACATTATACTGAAAACCTTGCTTGAGAAGGTTTTGGGACGCTCGAAGGCTTTAATTTGCGGCCGGTACCCAATTCGCCCTATAGTGAGTCGTATTACGCGCGCTCACTGGCCGTCGTTTTACAACGTCGTGACTGGGAAAACCCTGGCGTTACCCAACTTAATCGCCTTGCAGCACATCCCCC…	1533		MGAIIVLVVLFATIAGYFKWIHTYWRRRGISGPEGLPFIGNYYDLADVNKPRGYLIHKWTQKFGKVFGYYEGAVPVLVVSDMDMLQELFLKKFDNFYARKSTNHIHGNLECSKSEPRINLFTSRGARWKRLRALASPGFSVKALKQVHDVMEDSAINMVDLMAKHEDGKPFNIHAYFQEFTYDVISRLAMGQPNSELFNNSGVEIVKSIFMRTHRVLPWYFTVLFPQFEHLVKRMFYNHAAVQGGDIEKLLLICKKTVESRIQEREENAKLGFENAENDFIDMFLNYYSEQVEDIEFGSTVEKKVTAEDVIGACFVFLLAGFDTTANSLAYASYLLAKHPEKMKLAQEEVDTVVGSENVSYDDMTKLKYLDAVVRESLRLYPVAWFACSRECVKPTTLG…	.
61	RP5317	MATa his3Δ leu2Δ ura3Δ lys2Δ pdr5Δ snq2Δ yor1Δ can1::gal-10/gal-1p::C. elegans EMB-8 HO::Barcode-HYGR	pPR2403	CYP-13B2		C. elegans	511	.	Twist Inc	pPR2222 (S. cerevisiae CEN-Gal1-URA+ Amp expression vector-this is simply the seqeunced version at Twist that is exactly pLC178 derived from Leah Cowen's lab)	ATGGGTGTTATTGTTTGCCTTGTTGCAATTATTGGTGTTGTTGCTGGATATTTTAAATGGATACACAGTTATTGGAAGAGGCGTGGGATTGAAGGTCCTGTTGGTTTGCCATTTATTGGCTCGTTTTATGACCTGGCCGATAGAGAGAAGCCAAGAGGTTTTATTATAAATAAATGGACAAAGATGTTTGGGAAAGTATTCGGCTACTATGAAGGTGTGATACCGGTTTTAGTTGTCAGTGATTTAGATATGTTGCAAGAAATGTTCATCAAGAAATTTGATTGTTTCTACGCCAGAAAAACCACCAATTTAATCCATGGAAATTTGGAATGCTCACAAGAAGAGCCAAGAGTAAATTTATTCGCTGCTCGTGGAGCCAGATGGAAGAGGTTGAGAGCC…	AAGCTTATCGATACCGTCGACCTCGAGTCATGTAATTAGTTATGTCACGCTTACATTCACGCCCTCCCCCCACATCCGCTCTAACCGAAAAGGAAGGAGTTAGACAACCTGAAGTCTAGGTCCCTATTTATTTTTTTATAGTTATGTTAGTATTAAGAACGTTATTTATATTTCAAATTTTTCTTTTTTTTCTGTACAGACGCGTGTACGCATGTAACATTATACTGAAAACCTTGCTTGAGAAGGTTTTGGGACGCTCGAAGGCTTTAATTTGCGGCCGGTACCCAATTCGCCCTATAGTGAGTCGTATTACGCGCGCTCACTGGCCGTCGTTTTACAACGTCGTGACTGGGAAAACCCTGGCGTTACCCAACTTAATCGCCTTGCAGCACATCCCCC…	1536		MGVIVCLVAIIGVVAGYFKWIHSYWKRRGIEGPVGLPFIGSFYDLADREKPRGFIINKWTKMFGKVFGYYEGVIPVLVVSDLDMLQEMFIKKFDCFYARKTTNLIHGNLECSQEEPRVNLFAARGARWKRLRALASPAFSVKALKQIHETMEDSVFSMVDHMSKQVNGEAFNIHEYYQEFTYDVISRLAMGQTYSEQFNNEGVDIVKKIFLRKNRVYPWYLAVMFPGFENTIKNTFFNHEAVRGGDVGKLLKFCETAVHDRLKERADNVEQGIENPHNDFIDMFLDYYTDTNIEDNAFGIKVEKKVTSEDVIGACFVFLLAGFDTTANTLAYASYLLAKHPQEMRKVQDEIDRICTSEHISYDDIGKLRYMDAVIREALRMYPVAWFACSRECVQATTL…	.
62	RP5350	MATa his3Δ leu2Δ ura3Δ lys2Δ pdr5Δ snq2Δ yor1Δ can1::gal-10/gal-1p::C. elegans EMB-8 HO::Barcode-HYGR	pPR2415	CYP-14A1		C. elegans	491	.	Twist Inc	pPR2222 (S. cerevisiae CEN-Gal1-URA+ Amp expression vector-this is simply the seqeunced version at Twist that is exactly pLC178 derived from Leah Cowen's lab)	ATGTCAGTCTTCATTTTAGCCTTCGTCATCTTTATCATTTTTTATGTCTTTCATTTCTACTGGAAGGTGTCGAAGTATCCAAAGGGCCCCCTACCTTTACCATTCATTGGTAATATTCATCAGTTCCCTCCCGACAATGTTCAAAAGTATTTTGACGTTTTATCCAAAACCTATGGCCCATGTTTCACCATATGGATTCCATTTCCGGCAATTGTCTTGACTGATTATGAGCATATAAAAGATGCTTTTGTTAATCAAGGTGACACATTCACTTACCGTGCTCACCGTTCTCCGGAAACCCTTCTGCCAGTACACGATCACACTGGTATTTTGGCCAGCGATGGTGACCACTGGCGTTTACAGAGGAGAACTTCCTTGAAAATCTTACGTGACTTTGGT…	AAGCTTATCGATACCGTCGACCTCGAGTCATGTAATTAGTTATGTCACGCTTACATTCACGCCCTCCCCCCACATCCGCTCTAACCGAAAAGGAAGGAGTTAGACAACCTGAAGTCTAGGTCCCTATTTATTTTTTTATAGTTATGTTAGTATTAAGAACGTTATTTATATTTCAAATTTTTCTTTTTTTTCTGTACAGACGCGTGTACGCATGTAACATTATACTGAAAACCTTGCTTGAGAAGGTTTTGGGACGCTCGAAGGCTTTAATTTGCGGCCGGTACCCAATTCGCCCTATAGTGAGTCGTATTACGCGCGCTCACTGGCCGTCGTTTTACAACGTCGTGACTGGGAAAACCCTGGCGTTACCCAACTTAATCGCCTTGCAGCACATCCCCC…	1476		MSVFILAFVIFIIFYVFHFYWKVSKYPKGPLPLPFIGNIHQFPPDNVQKYFDVLSKTYGPCFTIWIPFPAIVLTDYEHIKDAFVNQGDTFTYRAHRSPETLLPVHDHTGILASDGDHWRLQRRTSLKILRDFGLGRNLMEEQVIRSVHEMLIQLENINDKKNVDVFWPIQLCVGNVINETLFGFHYKYEDSEKFKTFVKIVDKHLRHLQGKMPLLVSAFPWLKHVPIVGDIGYHNIKNNISSYHTFIEEEVATQVKKYDGESEPENFVHAYMQQMKQTGNPGLDITNLCATVLDFWLAGMETTSNSLRWHLAFMMKYPEVQDKVRKEILDNVGTARLPSMSDKPNMPYTQAVIHEVQRCSNMIPFLGSHQCKEETEIHGNRVPAGSLVFAQLWSVMRND…	.
63	RP5358	MATa his3Δ leu2Δ ura3Δ lys2Δ pdr5Δ snq2Δ yor1Δ can1::gal-10/gal-1p::C. elegans EMB-8 HO::Barcode-HYGR	pPR2427	CYP-14A2		C. elegans	492	.	Twist Inc	pPR2222 (S. cerevisiae CEN-Gal1-URA+ Amp expression vector-this is simply the seqeunced version at Twist that is exactly pLC178 derived from Leah Cowen's lab)	ATGAGTATTCTGATAGTTGCTTTTCTAGTTTCTATCACAGTTTATATTGCCTATTTTTATTGGAAGGTGAGCAAGTATCCGAAAGGCCCTTTTCCATTACCATTCATTGGTAATATTTTGCAGATTCCCTCCGAGAACATCCAAGAATACTTAGATGACTTGTCTAAAACTTATGGGCCGTGTTTCACATTATGGACACCACTGCCTGCAATCGTTCTAACGGACTACGAACATGTAAAAGAAGCGTTTGTAACACAAGGTGACGCCTTTATTTACCGTGCTGATCGTCCACCTGAAACTTTGCTACAGCCTCACCTGAACACCGGTGTCTTGTTTTCGAATGGCGACAATTGGAGATTTCAGAGAAGAACTGCTTTGAAAATTTTGAGGGACTTTGGT…	AAGCTTATCGATACCGTCGACCTCGAGTCATGTAATTAGTTATGTCACGCTTACATTCACGCCCTCCCCCCACATCCGCTCTAACCGAAAAGGAAGGAGTTAGACAACCTGAAGTCTAGGTCCCTATTTATTTTTTTATAGTTATGTTAGTATTAAGAACGTTATTTATATTTCAAATTTTTCTTTTTTTTCTGTACAGACGCGTGTACGCATGTAACATTATACTGAAAACCTTGCTTGAGAAGGTTTTGGGACGCTCGAAGGCTTTAATTTGCGGCCGGTACCCAATTCGCCCTATAGTGAGTCGTATTACGCGCGCTCACTGGCCGTCGTTTTACAACGTCGTGACTGGGAAAACCCTGGCGTTACCCAACTTAATCGCCTTGCAGCACATCCCCC…	1479		MSILIVAFLVSITVYIAYFYWKVSKYPKGPFPLPFIGNILQIPSENIQEYLDDLSKTYGPCFTLWTPLPAIVLTDYEHVKEAFVTQGDAFIYRADRPPETLLQPHLNTGVLFSNGDNWRFQRRTALKILRDFGLGRNLMEEQVMRSVHEMLAQLERIADKKNVDMFWPIQLCVGNVINESLFSYHYKYEDSKKFETFVKVLDKHLKTVQGKTIFLMSAFPWLKHFPVIGELGYHRIKKNIQSYQEFINDEVTSQIKHYDGESEPENFVHAYMQQMKQSGNPNLDMNNLCASVIDFWLAGMETTSNSLRWHLAFMMKYPEIQDKVRKEILDNVGTARLPSMSDKPNMPYTQAVIHEVQRCSNMIPILGTHTNRDDILLKGKKIPTGTLVFAQIWSVLKND…	.
64	RP5366	MATa his3Δ leu2Δ ura3Δ lys2Δ pdr5Δ snq2Δ yor1Δ can1::gal-10/gal-1p::C. elegans EMB-8 HO::Barcode-HYGR	pPR2439	CYP-14A3		C. elegans	498	.	Twist Inc	pPR2222 (S. cerevisiae CEN-Gal1-URA+ Amp expression vector-this is simply the seqeunced version at Twist that is exactly pLC178 derived from Leah Cowen's lab)	ATGTCCGTGTTCATAATAGCTTTCTTTACTTTTATTACTACCTACGTGGCATATTTCTACTGGAAAGTATCCAAGTACCCCAAAGGTCCGTTACCATTGCCCTTTTTCGGTAACCTGCTTCAGTTTCCCGCCGAAAACATCCATTTGTATTTTGACGAGTTGTCTCAAACCTATGGACCATGTTTCACCTTATGGACCCCACTACCCGCAGTTGTGCTGACAGATTATGATCATGTTAAGGAAGCATTTGTTACTCAAGGTGACGCCTTTATCAACCGTGCTAATCGTCCCCCAGAAACTTTACTTCAGCCTCACTTAAATACGGGCGTATTAGGTTCTAGTGGTGATAACTGGAGGCTTCAAAGAAGAACGGCATTGAAAATTCTTAGGGATTTCGGT…	AAGCTTATCGATACCGTCGACCTCGAGTCATGTAATTAGTTATGTCACGCTTACATTCACGCCCTCCCCCCACATCCGCTCTAACCGAAAAGGAAGGAGTTAGACAACCTGAAGTCTAGGTCCCTATTTATTTTTTTATAGTTATGTTAGTATTAAGAACGTTATTTATATTTCAAATTTTTCTTTTTTTTCTGTACAGACGCGTGTACGCATGTAACATTATACTGAAAACCTTGCTTGAGAAGGTTTTGGGACGCTCGAAGGCTTTAATTTGCGGCCGGTACCCAATTCGCCCTATAGTGAGTCGTATTACGCGCGCTCACTGGCCGTCGTTTTACAACGTCGTGACTGGGAAAACCCTGGCGTTACCCAACTTAATCGCCTTGCAGCACATCCCCC…	1497		MSVFIIAFFTFITTYVAYFYWKVSKYPKGPLPLPFFGNLLQFPAENIHLYFDELSQTYGPCFTLWTPLPAVVLTDYDHVKEAFVTQGDAFINRANRPPETLLQPHLNTGVLGSSGDNWRLQRRTALKILRDFGLGRNLMEEQVMRSVQEMLAQLDHIPDKQNVDMYWPIQLCVGNVINESLFGYHYKYEDSDKFETFVKVINKHLKIAQGKPQLLVSAFPWLRYVPIIGELGYHKIQRNIQSYQKFIDEEVVSQIKQYDGESEPENFVHAYLQQMKQSGNPNLDMNNLCASVLDFWLAGMETTSNSLRWHLAAMMKYPEIQDKVRKEIFDNVGTARLPSMSDKPNMPYTQAVIHEVQRFSNMIPILGTHTNKEDILLKGKNVPTGTVIFAQIWSVLKND…	.
65	RP5374	MATa his3Δ leu2Δ ura3Δ lys2Δ pdr5Δ snq2Δ yor1Δ can1::gal-10/gal-1p::C. elegans EMB-8 HO::Barcode-HYGR	pPR2451	CYP-14A4		C. elegans	491	.	Twist Inc	pPR2222 (S. cerevisiae CEN-Gal1-URA+ Amp expression vector-this is simply the seqeunced version at Twist that is exactly pLC178 derived from Leah Cowen's lab)	ATGTCGCCTTTGCTAATATTAGCCTTTTTTGTGGCCACAGTTGGGTATTTGGTCCATTTTTATTTAAAAGTAAGAAAATACCCTAAAGGGCCATTTCCTTTACCTGTTATTGGTAATCTTCACCAGATTCCGGGTGGTAATTTGGAAATATGGTTTGATGAATTAGCGAAAATCTATGGGCCATGCTACACAGTCTGGTCCCCACTTCCTTGTGTGGTATTAACAGACTTTGATCACATTAAGAATGCGTTTGTAACGCAAGGCGAATTCAACAATAGAGCTCACAAGCCACCAGAGTCATTGCTACATGTTCACGATAATACTGGTATTTTGAACTCTAGCGGCGAAAACTGGCAACTACAACGTAGAACCTCACTGAAAATCCTGAGAGATTTTGGT…	AAGCTTATCGATACCGTCGACCTCGAGTCATGTAATTAGTTATGTCACGCTTACATTCACGCCCTCCCCCCACATCCGCTCTAACCGAAAAGGAAGGAGTTAGACAACCTGAAGTCTAGGTCCCTATTTATTTTTTTATAGTTATGTTAGTATTAAGAACGTTATTTATATTTCAAATTTTTCTTTTTTTTCTGTACAGACGCGTGTACGCATGTAACATTATACTGAAAACCTTGCTTGAGAAGGTTTTGGGACGCTCGAAGGCTTTAATTTGCGGCCGGTACCCAATTCGCCCTATAGTGAGTCGTATTACGCGCGCTCACTGGCCGTCGTTTTACAACGTCGTGACTGGGAAAACCCTGGCGTTACCCAACTTAATCGCCTTGCAGCACATCCCCC…	1476		MSPLLILAFFVATVGYLVHFYLKVRKYPKGPFPLPVIGNLHQIPGGNLEIWFDELAKIYGPCYTVWSPLPCVVLTDFDHIKNAFVTQGEFNNRAHKPPESLLHVHDNTGILNSSGENWQLQRRTSLKILRDFGMGKNLMEEQIVKSVQEMMTQLEKTDDKKKADIFWPVQLCVGNVINQVLFGYHFKYDDCERFQKFVSVIDFHLRTLLGKCSLLVSAFPMLRHVPIIGEYGYQRIKRNIKSYQYFIEEEVATQMKSFEEENEPENFVHAYMQQMKQNGHPGLDVKNLRACALDFWLAGMETTSNSLRWHIAYMMKHPDIQDKVRKEILDVVGNSRFPSMSDKPNMPYTQAVIHEVQRHSNMVPFLGTHQSNKDTNVLGQNIPAGTNVLVQAWSVMRND…	.
66	RP5319	MATa his3Δ leu2Δ ura3Δ lys2Δ pdr5Δ snq2Δ yor1Δ can1::gal-10/gal-1p::C. elegans EMB-8 HO::Barcode-HYGR	pPR2368	CYP-14A5		C. elegans	492	.	Twist Inc	pPR2222 (S. cerevisiae CEN-Gal1-URA+ Amp expression vector-this is simply the seqeunced version at Twist that is exactly pLC178 derived from Leah Cowen's lab)	ATGAGCGTATTCATCGTTGCTTTAAGTGTGTTTATCATATCATACGTGATTTCTTTTTATTGGAAAGTGAGGAAATATCCAAAAGGGCCATTTCCCCTACCATTTTTCGGGAATCTACTGCAATTCCCTGCCGATAATATCCAAGAACACTTGGATAAGTTATCAAAAACCTATGGTCCTTGTTTCACTGTCTGGACACCCCTACCTGCAGTTGTTCTGACAGATTATGAACACATCAAGGAAGCGTTTGTAACGCAAGGTGACGCCTTTGTCAATCGTGCCCAAAGGCTTCCTGAAATATTATTTCAACCCCATCCTAACACAGGAGTCGTGTTTTCATCGGGTGACAATTGGAAGATTCAAAGAAGAACTGCTCTGAAAATATTAAGAGATTTTGGC…	AAGCTTATCGATACCGTCGACCTCGAGTCATGTAATTAGTTATGTCACGCTTACATTCACGCCCTCCCCCCACATCCGCTCTAACCGAAAAGGAAGGAGTTAGACAACCTGAAGTCTAGGTCCCTATTTATTTTTTTATAGTTATGTTAGTATTAAGAACGTTATTTATATTTCAAATTTTTCTTTTTTTTCTGTACAGACGCGTGTACGCATGTAACATTATACTGAAAACCTTGCTTGAGAAGGTTTTGGGACGCTCGAAGGCTTTAATTTGCGGCCGGTACCCAATTCGCCCTATAGTGAGTCGTATTACGCGCGCTCACTGGCCGTCGTTTTACAACGTCGTGACTGGGAAAACCCTGGCGTTACCCAACTTAATCGCCTTGCAGCACATCCCCC…	1479		MSVFIVALSVFIISYVISFYWKVRKYPKGPFPLPFFGNLLQFPADNIQEHLDKLSKTYGPCFTVWTPLPAVVLTDYEHIKEAFVTQGDAFVNRAQRLPEILFQPHPNTGVVFSSGDNWKIQRRTALKILRDFGLGRNLMEEQVMRSVHEMLAQLEHISDKKNVDMYWPIQLCVGNVINESLFGYHYKYEDAGRFEKFVKVVDRHLKIAQGNASLLVSAFPWLRHLPVIGNLGYHSIKNNIKSYQQFIEEEVTSQLKNYDGESEPENFVHAYMQQMKQTGNPNLDMTNLCASVLDFWLAGMETASNSLRWHLAFMMKYPEVQDKVRNEIFENIGTARLPSMSDKQNMPYTQAVIHEVQRCSNMVPILATHMNTEDVLVKEHNIPTGTLLFAQIWSVLKND…	.
67	RP5327	MATa his3Δ leu2Δ ura3Δ lys2Δ pdr5Δ snq2Δ yor1Δ can1::gal-10/gal-1p::C. elegans EMB-8 HO::Barcode-HYGR	pPR2380	CYP-22A1		C. elegans	572	.	Twist Inc	pPR2222 (S. cerevisiae CEN-Gal1-URA+ Amp expression vector-this is simply the seqeunced version at Twist that is exactly pLC178 derived from Leah Cowen's lab)	ATGCACTTGGAGAACAGGGTTCTGTCTTCCGTTCTGGACTATGCATCTAAGTTCTACAAACGTATGTCCAGTTTGGTTTTCTTCTCTGCAAACTCCATACAAGTACAAATGAACATAAGCCAAAGTTCTTGGATAAAATGCAGAGACTGGATGGCATTTGCATTGTCCCATCACATAATAATGGGTATCTACCTTTTGATATTAAGAAACTTTCTACCCCAAGTGGTCCCTGATTTTGAATGGCAACATTATTTTATGAGGGTATTCATTGTTCACATCATTTACATAATCATCTCTTATTTCATCCGTATCACTCGTTACCCTCCTGGACCTCCACCTATGGCAGTTTTTGGGAATTCACCTTTTGTCAATATTTTGACCCCTGAACAAACTTTCCTA…	AAGCTTATCGATACCGTCGACCTCGAGTCATGTAATTAGTTATGTCACGCTTACATTCACGCCCTCCCCCCACATCCGCTCTAACCGAAAAGGAAGGAGTTAGACAACCTGAAGTCTAGGTCCCTATTTATTTTTTTATAGTTATGTTAGTATTAAGAACGTTATTTATATTTCAAATTTTTCTTTTTTTTCTGTACAGACGCGTGTACGCATGTAACATTATACTGAAAACCTTGCTTGAGAAGGTTTTGGGACGCTCGAAGGCTTTAATTTGCGGCCGGTACCCAATTCGCCCTATAGTGAGTCGTATTACGCGCGCTCACTGGCCGTCGTTTTACAACGTCGTGACTGGGAAAACCCTGGCGTTACCCAACTTAATCGCCTTGCAGCACATCCCCC…	1719		MHLENRVLSSVLDYASKFYKRMSSLVFFSANSIQVQMNISQSSWIKCRDWMAFALSHHIIMGIYLLILRNFLPQVVPDFEWQHYFMRVFIVHIIYIIISYFIRITRYPPGPPPMAVFGNSPFVNILTPEQTFLEYREIYGPIFTLHLSQPTIILAEYKTIQEALVKNGQQTSGRSSAESFVLFTGDRLNGDGVILAMRQKWKDMRHEISRFMNKWYGAPMDELVLHHTRCLEQELAKIAETKSLIDLRDPLAGAIANVIQQITIGRNYMYQDQEFQTQLRDINAVVKEIMTAEVFFVNCYPWLRYLPEGILRKWTNYKRSGFRLQQWFRTILEEHHVNRHQGDFMSHMIDLQESKQEQFRDLSIILTCGDMWTGGMETTVTTLRWGIIYLLNNPEVQAK…	.
68	RP5335	MATa his3Δ leu2Δ ura3Δ lys2Δ pdr5Δ snq2Δ yor1Δ can1::gal-10/gal-1p::C. elegans EMB-8 HO::Barcode-HYGR	pPR2392	CYP-23A1		C. elegans	534	.	Twist Inc	pPR2222 (S. cerevisiae CEN-Gal1-URA+ Amp expression vector-this is simply the seqeunced version at Twist that is exactly pLC178 derived from Leah Cowen's lab)	ATGCCTAGCTTAAGAAATGCAATTTTATTGACCATTGCCACCACTTTTCTTTATTTTCGTATCATGAGAACATTGAACTTCGACAATTATATGGCAACGTACATCTATTTCCTAACTTGCATAACCCTGTATGCAATTTATGAGTTAAATTACAAGAGGAGAAGATTACCAAACGGTCCAGTACCATGGTTGGTGGCTGGAAATATGCCAAGTTTTATAAACGTAAACAATGTGGACGTCCTATTCCAATCGTGGAAACAGCAATACGGCGGGATATTCACTGTTTGGATAGGCCCGATCCCATTGGTTATGGTATCTGACTTACCAACAATCAAGAAATACTTCATCCAACACGCCGATTCATTTTCCAACCGTTGGCGTAACTTCGTCACTGATAGC…	AAGCTTATCGATACCGTCGACCTCGAGTCATGTAATTAGTTATGTCACGCTTACATTCACGCCCTCCCCCCACATCCGCTCTAACCGAAAAGGAAGGAGTTAGACAACCTGAAGTCTAGGTCCCTATTTATTTTTTTATAGTTATGTTAGTATTAAGAACGTTATTTATATTTCAAATTTTTCTTTTTTTTCTGTACAGACGCGTGTACGCATGTAACATTATACTGAAAACCTTGCTTGAGAAGGTTTTGGGACGCTCGAAGGCTTTAATTTGCGGCCGGTACCCAATTCGCCCTATAGTGAGTCGTATTACGCGCGCTCACTGGCCGTCGTTTTACAACGTCGTGACTGGGAAAACCCTGGCGTTACCCAACTTAATCGCCTTGCAGCACATCCCCC…	1605		MPSLRNAILLTIATTFLYFRIMRTLNFDNYMATYIYFLTCITLYAIYELNYKRRRLPNGPVPWLVAGNMPSFINVNNVDVLFQSWKQQYGGIFTVWIGPIPLVMVSDLPTIKKYFIQHADSFSNRWRNFVTDSIMEGSNGIVQIDGNKWREQRRFALHTLRDFGVGKPLMEQMITLEVTSLMNHMEKSCGLDGKELHLCPSIAVCVGNIINNMLFGLRFNQDNSYMHRLHQLLDDQSHTVMQPIMGAYIAFPVTSKIPIINGEWNRLMGIKNELLEFLETQIEGHRMNWKDEMIEQEPEDLTYAYMIEVEKRKRNGEDVGFFDDQQLKMLLLDLFFAGMETTVTTLKWAFLLMAKNQKVQKNVQAELDSIGQPMIEIQHRTRLPYVQATINEIQRIANI…	.
69	RP5410	MATa his3Δ leu2Δ ura3Δ lys2Δ pdr5Δ snq2Δ yor1Δ can1::gal-10/gal-1p::C. elegans EMB-8 HO::Barcode-HYGR	pPR2486	CYP-25a1		C. elegans	502		Twist Inc	pPR2222 (S. cerevisiae CEN-Gal1-URA+ Amp expression vector-this is simply the seqeunced version at Twist that is exactly pLC178 derived from Leah Cowen's lab)	ATGGCCCTGTTGATTTTAAGCAGCCTGGTCATATCCATATTCACTTTTTTCATATACATCATATTAGCACGTCGTGAACGTTTCAAACTTAGGGAGAAAATAGGGCTATCTGGGCCAGAACCCCACTGGTTCCTTGGAAATTTGAAACAGACGGCGGAGCGTAAGGAGAAATTAGGTTACGACGATGCCAATAGATGGTTTAATGAGCTTCACGAACAATATGGAGAAACGTTTGGTATATACTACGGCTCCCAGATGAACATAGTCATTTCAAACGAGAAAGACATAAAGGAAGTGTTCATTAAAAATTTCAGTAACTTTTCAGATCGTTCTGTACCAAGTATTTACGAGGCTAATCAATTGACGGCCAGTTTACTGATGAATAGCTACTCTTCCGGC…	AAGCTTATCGATACCGTCGACCTCGAGTCATGTAATTAGTTATGTCACGCTTACATTCACGCCCTCCCCCCACATCCGCTCTAACCGAAAAGGAAGGAGTTAGACAACCTGAAGTCTAGGTCCCTATTTATTTTTTTATAGTTATGTTAGTATTAAGAACGTTATTTATATTTCAAATTTTTCTTTTTTTTCTGTACAGACGCGTGTACGCATGTAACATTATACTGAAAACCTTGCTTGAGAAGGTTTTGGGACGCTCGAAGGCTTTAATTTGCGGCCGGTACCCAATTCGCCCTATAGTGAGTCGTATTACGCGCGCTCACTGGCCGTCGTTTTACAACGTCGTGACTGGGAAAACCCTGGCGTTACCCAACTTAATCGCCTTGCAGCACATCCCCC…	1509		MALLILSSLVISIFTFFIYIILARRERFKLREKIGLSGPEPHWFLGNLKQTAERKEKLGYDDANRWFNELHEQYGETFGIYYGSQMNIVISNEKDIKEVFIKNFSNFSDRSVPSIYEANQLTASLLMNSYSSGWKHTRSAIAPIFSTGKMKAMQETINSKVDLFLDILREKASSGQKWDIYDDFQGLTLDVIGKCAFAIDSNCQRDRNDVFYVNAKKYISNIDIRHSKIIAASVLLPELSTFWKALYKYTPLADAEIPLVEGLSNVYERRRGGEGSDSVDLLKLLLNREDDKSKPMTKQEVIENCFAFLLAGYETTSTAMTYCSYLLSKYPNVQQKLYEEIMEAKENGGLTYDSIHNMKYLDCVYKETLRFYPPVIHFIRRLCREDITIRGQFYPKGAI…	.
70	RP5343	MATa his3Δ leu2Δ ura3Δ lys2Δ pdr5Δ snq2Δ yor1Δ can1::gal-10/gal-1p::C. elegans EMB-8 HO::Barcode-HYGR	pPR2404	CYP-25A2		C. elegans	502	.	Twist Inc	pPR2222 (S. cerevisiae CEN-Gal1-URA+ Amp expression vector-this is simply the seqeunced version at Twist that is exactly pLC178 derived from Leah Cowen's lab)	ATGGCTTTATTAATTTTGACCTCCATACTGATCCTATTGGTATCCTTCATCATATATATACTTTTTGCAAGGAGGGAACAATTCAAATTACGTGAGAAAATTGGTTTAACTGGGCCAGAACCTCATTGGTTTATGGGCAATTTGAAGCAAATCGTTGACAGGAAGGAGAAGCTAGGATATGATGATTCTAATAAATGGTTCAACGAGCTTCACAAGCAATACGGGGAGACTTTTGGAATCTATTTTGGCGCGCAGATGAATATAGTTTTATCAAACGAAGAGGACATCAAGGAAGTTTTTATTAAGAATTTCTCGAACTTTTCCGATAGGATAGTGCCACCAATTTTCGACTCTAACCAACTAAACCAGTCTTTACTACAAAACACGTATGCGACTGGC…	AAGCTTATCGATACCGTCGACCTCGAGTCATGTAATTAGTTATGTCACGCTTACATTCACGCCCTCCCCCCACATCCGCTCTAACCGAAAAGGAAGGAGTTAGACAACCTGAAGTCTAGGTCCCTATTTATTTTTTTATAGTTATGTTAGTATTAAGAACGTTATTTATATTTCAAATTTTTCTTTTTTTTCTGTACAGACGCGTGTACGCATGTAACATTATACTGAAAACCTTGCTTGAGAAGGTTTTGGGACGCTCGAAGGCTTTAATTTGCGGCCGGTACCCAATTCGCCCTATAGTGAGTCGTATTACGCGCGCTCACTGGCCGTCGTTTTACAACGTCGTGACTGGGAAAACCCTGGCGTTACCCAACTTAATCGCCTTGCAGCACATCCCCC…	1509		MALLILTSILILLVSFIIYILFARREQFKLREKIGLTGPEPHWFMGNLKQIVDRKEKLGYDDSNKWFNELHKQYGETFGIYFGAQMNIVLSNEEDIKEVFIKNFSNFSDRIVPPIFDSNQLNQSLLQNTYATGWKHTRSAIAPIFSTGKMKAMQETIHSKVDLFLDILREKASSGQKWDIYEDFQGLTLDVIGKCAFAIDSNCQRDRNDVFYVNARKFIANIDIRHSKVIAASFILPELAPLWRALYKYTPLADAEIPLVEGLSNVYERRRGGEGSDSVDLLKLLLNREDDKSKPMTKQEVIENCFAFLLAGYETTSTAMTYCSYLLSKYPNVQQKLYEEIMEAKENGGLTYDSIHNMKYLDYVYKETLRCYPPVIHFINRRCLADITIRGQFYPKGSV…	.
71	RP5382	MATa his3Δ leu2Δ ura3Δ lys2Δ pdr5Δ snq2Δ yor1Δ can1::gal-10/gal-1p::C. elegans EMB-8 HO::Barcode-HYGR	pPR2487	CYP-25a3		C. elegans	502		Twist Inc	pPR2222 (S. cerevisiae CEN-Gal1-URA+ Amp expression vector-this is simply the seqeunced version at Twist that is exactly pLC178 derived from Leah Cowen's lab)	ATGGCGTTTCTTATTCTGACATCTATACTGGTGTCTCTGGTCTCATTCATTATCTATGTTATCCTAGCAAGGAAGGAGCGTTTTAGGCTAAGAGGAAAAATCGGGTTAAGCGGGCCGGAGCCGCACTGGCTAATGGGGAATTTGAAACAGATAATCGAGCGTAAAGCCAAATTGGGTTATGACGATTCCTACGACTGGTACAATAAGCTGCACAAACAGTTCGGTGAAACTTTCGGTATCTACTTCGGGACTCAATTAAACATCAACATTACGAACGAGGAGGACATAAAGGAAGTATTCATTAAGAATTTTAGTAATTTTTCAGACCGTACCCCTCCGCCAATCATTGAAGACAACAAGTTGAAGGAATCACTGCTTCAGAATACGTACGAAAGTGGT…	AAGCTTATCGATACCGTCGACCTCGAGTCATGTAATTAGTTATGTCACGCTTACATTCACGCCCTCCCCCCACATCCGCTCTAACCGAAAAGGAAGGAGTTAGACAACCTGAAGTCTAGGTCCCTATTTATTTTTTTATAGTTATGTTAGTATTAAGAACGTTATTTATATTTCAAATTTTTCTTTTTTTTCTGTACAGACGCGTGTACGCATGTAACATTATACTGAAAACCTTGCTTGAGAAGGTTTTGGGACGCTCGAAGGCTTTAATTTGCGGCCGGTACCCAATTCGCCCTATAGTGAGTCGTATTACGCGCGCTCACTGGCCGTCGTTTTACAACGTCGTGACTGGGAAAACCCTGGCGTTACCCAACTTAATCGCCTTGCAGCACATCCCCC…	1509		MAFLILTSILVSLVSFIIYVILARKERFRLRGKIGLSGPEPHWLMGNLKQIIERKAKLGYDDSYDWYNKLHKQFGETFGIYFGTQLNINITNEEDIKEVFIKNFSNFSDRTPPPIIEDNKLKESLLQNTYESGWKHTRSAIAPIFSTGKMKAMHETIHSKVDLFLEILKEKASSGQKWDIYDDFQGLTLDVIGKCAFAIDSNCQRDRNDVFYVNARKFITNIDIRHSKIISTSFLFPELSKLWKVLYRFTDLAKAEIPLVEGLADVYERRRGGEGSDSVDLLKLLLNREDDKSKPMTKQEVIENCFAFLLAGYETTSTAMTYCSYLLSKYPNVQQKLYEEIMEAKENGGLTYDSIHNMKYLDYVYKETLRCYPPVIHFSNRRCLKDITIRGQFYPKGAI…	.
72	RP5351 or RP5384	MATa his3Δ leu2Δ ura3Δ lys2Δ pdr5Δ snq2Δ yor1Δ can1::gal-10/gal-1p::C. elegans EMB-8 HO::Barcode-HYGR	pPR2416	CYP-25A4		C. elegans	501	.	Twist Inc	pPR2222 (S. cerevisiae CEN-Gal1-URA+ Amp expression vector-this is simply the seqeunced version at Twist that is exactly pLC178 derived from Leah Cowen's lab)	ATGGCTATTTTGATCATATCCACGATATTTTTCACAATCATTACCTTTATCAGCTACAGTATTTGGAGGAGACATGCTATATTTAAACTTAGATCTAGTATAGGGATACCTGGTCCCCCAGTTCACTGGTTATGGGGAAATCTGAATATAATTAAAGATAGAGTATCCAGGCTTGGTTATAATGACACTACACAATGGCATCCAACTCTTCACACGAAATATGGGCCTATTTTTGGCTTATATTGTGGTACACAATTGCATATCACAGTATCCGAAGAAGAAGATATCAAGGAGATCTTTATACAGAATTTCTCAAACTTTTCTGATAGAATGACTCCTGACATTTTTGGTATGAATCAGCTGAACCAATCTCTGTTACAAAACACGTATGCTACTGGC…	AAGCTTATCGATACCGTCGACCTCGAGTCATGTAATTAGTTATGTCACGCTTACATTCACGCCCTCCCCCCACATCCGCTCTAACCGAAAAGGAAGGAGTTAGACAACCTGAAGTCTAGGTCCCTATTTATTTTTTTATAGTTATGTTAGTATTAAGAACGTTATTTATATTTCAAATTTTTCTTTTTTTTCTGTACAGACGCGTGTACGCATGTAACATTATACTGAAAACCTTGCTTGAGAAGGTTTTGGGACGCTCGAAGGCTTTAATTTGCGGCCGGTACCCAATTCGCCCTATAGTGAGTCGTATTACGCGCGCTCACTGGCCGTCGTTTTACAACGTCGTGACTGGGAAAACCCTGGCGTTACCCAACTTAATCGCCTTGCAGCACATCCCCC…	1506		MAILIISTIFFTIITFISYSIWRRHAIFKLRSSIGIPGPPVHWLWGNLNIIKDRVSRLGYNDTTQWHPTLHTKYGPIFGLYCGTQLHITVSEEEDIKEIFIQNFSNFSDRMTPDIFGMNQLNQSLLQNTYATGWKHTRSAIAPIFSTGKMKAMHETLVSKIDIFLEVLKEKSSSGQKWDIFENFQSLSLDIIGKCAFAIDSNCQRDRTDLFYVQARKFVGAVDLKKSWILPVSLILPELSWLWRFLYKFSDLSAAELPLVKGLVDLYDRRRAGEGGNDSTDLLNLLIRRETIGKMTQREVIENCFAFLIAGYETTSTAMMFSAYLLAEYPIVQQKLYEEIKKTKENAGLNYDSIHNMKYLDCVYKESLRFYPPTTHFTNRVCLNDMTIRGQIYPEDSTL…	.
73	RP5383	MATa his3Δ leu2Δ ura3Δ lys2Δ pdr5Δ snq2Δ yor1Δ can1::gal-10/gal-1p::C. elegans EMB-8 HO::Barcode-HYGR	pPR2485	CYP-25a6		C. elegans	235		Twist Inc	pPR2222 (S. cerevisiae CEN-Gal1-URA+ Amp expression vector-this is simply the seqeunced version at Twist that is exactly pLC178 derived from Leah Cowen's lab)	ATGGCGTTTCTGATCCTAACATCAATTCTTGTATCCCTAGTATCTTTTATCATTTACGTGATATTAGCGAGAAAAGAACGTTTTAGATTGCGTGGCAAGATTGGGCTATCTGGACCGGAACCTCACTGGTTAATGGGAAACCTGAAGCAGATAATTGAAAGAAAGGCGAAATTGGGCTATGACGATTCTTACGACTGGTACAATAAGCTACATAAACAATTCGGAGAAACATTCGGGATCTATTTCGGAACTCAGCTTAATATAAATATCACCAACGAGGAAGACATAAAAGAGGTATTTATAAAGAATTTTAGTAATTTCAGTGACCGTACCCCTCCACCGATCATCGAGGACAATAAGCTGAAAGAAAGTTTGTTGCAGAATACTTACGAGTCAGGG…	AAGCTTATCGATACCGTCGACCTCGAGTCATGTAATTAGTTATGTCACGCTTACATTCACGCCCTCCCCCCACATCCGCTCTAACCGAAAAGGAAGGAGTTAGACAACCTGAAGTCTAGGTCCCTATTTATTTTTTTATAGTTATGTTAGTATTAAGAACGTTATTTATATTTCAAATTTTTCTTTTTTTTCTGTACAGACGCGTGTACGCATGTAACATTATACTGAAAACCTTGCTTGAGAAGGTTTTGGGACGCTCGAAGGCTTTAATTTGCGGCCGGTACCCAATTCGCCCTATAGTGAGTCGTATTACGCGCGCTCACTGGCCGTCGTTTTACAACGTCGTGACTGGGAAAACCCTGGCGTTACCCAACTTAATCGCCTTGCAGCACATCCCCC…	708		MAFLILTSILVSLVSFIIYVILARKERFRLRGKIGLSGPEPHWLMGNLKQIIERKAKLGYDDSYDWYNKLHKQFGETFGIYFGTQLNINITNEEDIKEVFIKNFSNFSDRTPPPIIEDNKLKESLLQNTYESGWKHTRSAIAPIFSTGKMKAMHETIHSKVDLFLEILKEKASSGQKWDIYDDFQGLTLDVIGKCAFAIDSNCQRDRNDIFYVNARKFITNIDIRHRQNFKKGSQ	.
74	RP5359	MATa his3Δ leu2Δ ura3Δ lys2Δ pdr5Δ snq2Δ yor1Δ can1::gal-10/gal-1p::C. elegans EMB-8 HO::Barcode-HYGR	pPR2428	CYP-29A2		C. elegans	503	.	Twist Inc	pPR2222 (S. cerevisiae CEN-Gal1-URA+ Amp expression vector-this is simply the seqeunced version at Twist that is exactly pLC178 derived from Leah Cowen's lab)	ATGACCATATTCATCCCTATAAGCATTGCCATAATTCTGGCATATCTTGCCACATGGATACCTACACTATTGAAGTACAAAAGACATTGGCAATACGGTAGTAAACTACCTGGTCCTCCCGCACATCCAATTTTCGGCAATTTGGGTCCCATAGTTGGCAAGAAAACTGAAGATTTGCCATCGGTTTTCATAAACTGGGCGGCCGAACAAAGAGATCAGGGTCATTCAGTTATGAGAGTCATGATTTTGGGCAAAGTTTACGCATGGCCATTGAATGGCAAAGCAGCTGCTGCAATTATTGATTCTACAACTGAAACGAATAAAGGAGATGACTATAGGTTTTTTGACCCATGGTTAGGTGGGGGACTACTTTTAGAGGGATATGGTGAACGTTGGAAA…	AAGCTTATCGATACCGTCGACCTCGAGTCATGTAATTAGTTATGTCACGCTTACATTCACGCCCTCCCCCCACATCCGCTCTAACCGAAAAGGAAGGAGTTAGACAACCTGAAGTCTAGGTCCCTATTTATTTTTTTATAGTTATGTTAGTATTAAGAACGTTATTTATATTTCAAATTTTTCTTTTTTTTCTGTACAGACGCGTGTACGCATGTAACATTATACTGAAAACCTTGCTTGAGAAGGTTTTGGGACGCTCGAAGGCTTTAATTTGCGGCCGGTACCCAATTCGCCCTATAGTGAGTCGTATTACGCGCGCTCACTGGCCGTCGTTTTACAACGTCGTGACTGGGAAAACCCTGGCGTTACCCAACTTAATCGCCTTGCAGCACATCCCCC…	1512		MTIFIPISIAIILAYLATWIPTLLKYKRHWQYGSKLPGPPAHPIFGNLGPIVGKKTEDLPSVFINWAAEQRDQGHSVMRVMILGKVYAWPLNGKAAAAIIDSTTETNKGDDYRFFDPWLGGGLLLEGYGERWKSHRKMLTPAFHFAKLGGYFEVFNNESKILIDLLSDFSASGETVDIFPYVKRCALDIISETAMGIKIDAQINHDHKYVQAVEGYNKIGVLVSFNPHLKNQFIFWATGYKAQYDDYLSTLKSMTEKVIKERRAAHDSGEVEKETSKRMMNFLDLMLSMEESNQLTSEDIRQEVDTFMFAGHDTTTSSTSWACWNLAHNPNVQEKVYKEMIEVFGDDPNTDITLENVNNLNYLDIVLKESKRIIAPVPALQRKLTNDLEIDGYIVPAGG…	.
75	RP5367	MATa his3Δ leu2Δ ura3Δ lys2Δ pdr5Δ snq2Δ yor1Δ can1::gal-10/gal-1p::C. elegans EMB-8 HO::Barcode-HYGR	pPR2440	CYP-29A3		C. elegans	503	.	Twist Inc	pPR2222 (S. cerevisiae CEN-Gal1-URA+ Amp expression vector-this is simply the seqeunced version at Twist that is exactly pLC178 derived from Leah Cowen's lab)	ATGAGCTTGATCTTACCTTGTTTATTGATCATCCTTTTGCTGTTCATCGTATCATTCTGGAAAATAATGAAAAATATCTTAAAGTACCGTAAGTACGATGATTTACTACCCGGTCCTCCTGCTCATCCGATATTTGGAAATACTAAGACATTCTCTAATAAGACCACTGAAGAAATATTCCAAGCTCTGCGTGATTTATTCAGTGAAGCCGTAGAGAAGGGTCAGAGCCTTATAAGGCATAGAATCCTTGGTACATTCTATGTATGGCCTTTGGATGGCAAAACTGTATCGAAAATTCTAGAATCCACAACTGAGTTAGACAAGGGTGGACCCTATGAGTTTTTTAATGATTGGTTAGGTGGTGGAACCTTATTGGAAGGATACGGGGAACGTTGGAGG…	AAGCTTATCGATACCGTCGACCTCGAGTCATGTAATTAGTTATGTCACGCTTACATTCACGCCCTCCCCCCACATCCGCTCTAACCGAAAAGGAAGGAGTTAGACAACCTGAAGTCTAGGTCCCTATTTATTTTTTTATAGTTATGTTAGTATTAAGAACGTTATTTATATTTCAAATTTTTCTTTTTTTTCTGTACAGACGCGTGTACGCATGTAACATTATACTGAAAACCTTGCTTGAGAAGGTTTTGGGACGCTCGAAGGCTTTAATTTGCGGCCGGTACCCAATTCGCCCTATAGTGAGTCGTATTACGCGCGCTCACTGGCCGTCGTTTTACAACGTCGTGACTGGGAAAACCCTGGCGTTACCCAACTTAATCGCCTTGCAGCACATCCCCC…	1512		MSLILPCLLIILLLFIVSFWKIMKNILKYRKYDDLLPGPPAHPIFGNTKTFSNKTTEEIFQALRDLFSEAVEKGQSLIRHRILGTFYVWPLDGKTVSKILESTTELDKGGPYEFFNDWLGGGTLLEGYGERWRSHRKMLTPTFHFAKLEGYFEVFNTESRVVVDCLDKFAKSGETVDLFPFFKRCTLDTICKTAMGAKVDAQLQNSHPYITAIEQALQLGVLYAMNPHHQIPAIYWALGHQKKKDEYFNIMKTFTRNVIAERRTARESGEVEKETSKRNMNFLDILLSNEESSVLSPEDLRQEVDTFMFAGHDTTTTSVSWVCWNLAHHPDIQQNVYEEIVSVFGEDPNEDVTTEGIKKLEYTERMLKESKRICPTVPAVLRQLISDMEIGGVLIPAGA…	.
76	RP5375	MATa his3Δ leu2Δ ura3Δ lys2Δ pdr5Δ snq2Δ yor1Δ can1::gal-10/gal-1p::C. elegans EMB-8 HO::Barcode-HYGR	pPR2452	CYP-29A4		C. elegans	502	.	Twist Inc	pPR2222 (S. cerevisiae CEN-Gal1-URA+ Amp expression vector-this is simply the seqeunced version at Twist that is exactly pLC178 derived from Leah Cowen's lab)	ATGTCTATTCTGATTCCAGTGGCTTTAGCCCTACTATTCGTTTATTTGTTATCGTTCTATGACACAATACGTTTAATGAGGAAATTCTGGATTTACGGCGGAAAGATGCCCGGCCCTCCTGCCCATCCTATATTCGGTAACGCTTCATTGTTTAAGAATAAGACAACCAAGGATTTTGTAGAACTGTTCGTACAACTTGCACACGAGGCAAGATCAAAAGGAGCCAACTTGATGAGAACCCAGGTAATGAATAGGATCTACGTATGGCCGTTGAACGGAAAAACTGCAGCGACAATCCTAGAATCATCTACCGAAGTGAACAAGGGTGATGACTATGCATTCTTAGTGCCCTGGCTAGGTGGTGGATTATTGATGGAGAAAGGCGAAAAGTGGAAGAGT…	AAGCTTATCGATACCGTCGACCTCGAGTCATGTAATTAGTTATGTCACGCTTACATTCACGCCCTCCCCCCACATCCGCTCTAACCGAAAAGGAAGGAGTTAGACAACCTGAAGTCTAGGTCCCTATTTATTTTTTTATAGTTATGTTAGTATTAAGAACGTTATTTATATTTCAAATTTTTCTTTTTTTTCTGTACAGACGCGTGTACGCATGTAACATTATACTGAAAACCTTGCTTGAGAAGGTTTTGGGACGCTCGAAGGCTTTAATTTGCGGCCGGTACCCAATTCGCCCTATAGTGAGTCGTATTACGCGCGCTCACTGGCCGTCGTTTTACAACGTCGTGACTGGGAAAACCCTGGCGTTACCCAACTTAATCGCCTTGCAGCACATCCCCC…	1509		MSILIPVALALLFVYLLSFYDTIRLMRKFWIYGGKMPGPPAHPIFGNASLFKNKTTKDFVELFVQLAHEARSKGANLMRTQVMNRIYVWPLNGKTAATILESSTEVNKGDDYAFLVPWLGGGLLMEKGEKWKSHRRILTPAFHFAKLEGYLDVFNSESKILIDCLEKIAETQETVDLFPFFKRCTLDIICGTAMGIKLDAQNVHNLGYVQAVEGFNKLTVEYSLNPFLWNRFVYWALGYQKMHDDFLYTLKKFTNDAIVERRTVIASGEIEKETSKRKMNFLDILLNSEESNELTSDEIRKEVDTFMFAGHDTTSTSLSWLCWNIAHNPEVQENVYKEIISIFGEDPNQDVTSENINRLEYTERVLKESKRMFPPVPGFQRKLTKDIVIDGITIPSEGN…	.
77	RP5390	MATa his3Δ leu2Δ ura3Δ lys2Δ pdr5Δ snq2Δ yor1Δ can1::gal-10/gal-1p::C. elegans EMB-8 HO::Barcode-HYGR	pPR2471	CYP-31A2		C. elegans	495	.	Twist Inc	pPR2222 (S. cerevisiae CEN-Gal1-URA+ Amp expression vector-this is simply the seqeunced version at Twist that is exactly pLC178 derived from Leah Cowen's lab)	ATGGGGGTCATAATCCCCGCCGTATTACTTGCTATGGCCACTGTGATCGCTTGGTTATTATACAAACATTTGAGAATGAGACAGGTTTTGAAGCACCTAAATCAGCCTCGTTCGTATCCAATAGTTGGTCACGGTTTAATCACCAAGCCCGATCCAGAAGGATTCATGAACCAAGTGATTGGTATGGGCTATTTGTATCCAGATCCTAGAATGTGTCTGCTATGGATTGGCCCATTTCCATGTTTGATGTTATACTCTGCCGACTTAGTTGAACCTATTTTCTCATCGACGAAACATTTAAACAAAGGGTTCGCATACGTTTTGTTAGAGCCATGGTTAGGTATCAGTATATTGACGAGCCAAAAGGAACAATGGCGTCCAAAAAGGAAACTATTGACA…	AAGCTTATCGATACCGTCGACCTCGAGTCATGTAATTAGTTATGTCACGCTTACATTCACGCCCTCCCCCCACATCCGCTCTAACCGAAAAGGAAGGAGTTAGACAACCTGAAGTCTAGGTCCCTATTTATTTTTTTATAGTTATGTTAGTATTAAGAACGTTATTTATATTTCAAATTTTTCTTTTTTTTCTGTACAGACGCGTGTACGCATGTAACATTATACTGAAAACCTTGCTTGAGAAGGTTTTGGGACGCTCGAAGGCTTTAATTTGCGGCCGGTACCCAATTCGCCCTATAGTGAGTCGTATTACGCGCGCTCACTGGCCGTCGTTTTACAACGTCGTGACTGGGAAAACCCTGGCGTTACCCAACTTAATCGCCTTGCAGCACATCCCCC…	1488		MGVIIPAVLLAMATVIAWLLYKHLRMRQVLKHLNQPRSYPIVGHGLITKPDPEGFMNQVIGMGYLYPDPRMCLLWIGPFPCLMLYSADLVEPIFSSTKHLNKGFAYVLLEPWLGISILTSQKEQWRPKRKLLTPTFHYDILKDFLPIFNEQSKILVQKLCCLGADEEVDVLSVITLCTLDIICETSMGKAIGAQLAENNEYVWAVHTINKLISKRTNNPLMWNSFIYNLTEDGRTHEKCLRILHDFTKKVIVERKEALQENDYKMEGRLAFLDLLLEMVKSGQMDETDVQAEVDTFMFEGHDTTSTGLMWAIHLLGNHPEVQRKVQAELDEVMGDDEDVTIEHLSRMKYLECALKEALRLFPSVPIITRELSDDQVIGGVNIPKGVTFLLNLYLVHRDP…	.
78	RP5364	MATa his3Δ leu2Δ ura3Δ lys2Δ pdr5Δ snq2Δ yor1Δ can1::gal-10/gal-1p::C. elegans EMB-8 HO::Barcode-HYGR	pPR2433	CYP-31A3		C. elegans	495	.	Twist Inc	pPR2222 (S. cerevisiae CEN-Gal1-URA+ Amp expression vector-this is simply the seqeunced version at Twist that is exactly pLC178 derived from Leah Cowen's lab)	ATGGGGGTTATCATACCCGCTGTATTACTAGCTTCGGCGACCATAATTGCTTGGTTGCTATACAAACACTTGAGAATGCGTCAAGCTCTTAAGCATCTAAATCAACCAAGGTCATATCCAATCGTCGGTCACGGTTTGGTCACCAAGCCAGACCCAGAGGGTTTCATGAACCAAGTAATTGGTATGGGATATTTATATCCAGATCCACGTATGTGTTTATTGTGGATAGGTCCTTTTCCTTGCCTGATGCTTTACTCCGCCGACCTAGTGGAACCAATTTTCTCGTCTACGAAACACCTGAACAAAGGTTTTGCATACGTTTTGCTGGAGCCATGGCTAGGGATCAGCATTTTGACTAGCCAGAAGGAACAATGGCGTCCCAAGAGGAAATTATTGACA…	AAGCTTATCGATACCGTCGACCTCGAGTCATGTAATTAGTTATGTCACGCTTACATTCACGCCCTCCCCCCACATCCGCTCTAACCGAAAAGGAAGGAGTTAGACAACCTGAAGTCTAGGTCCCTATTTATTTTTTTATAGTTATGTTAGTATTAAGAACGTTATTTATATTTCAAATTTTTCTTTTTTTTCTGTACAGACGCGTGTACGCATGTAACATTATACTGAAAACCTTGCTTGAGAAGGTTTTGGGACGCTCGAAGGCTTTAATTTGCGGCCGGTACCCAATTCGCCCTATAGTGAGTCGTATTACGCGCGCTCACTGGCCGTCGTTTTACAACGTCGTGACTGGGAAAACCCTGGCGTTACCCAACTTAATCGCCTTGCAGCACATCCCCC…	1488		MGVIIPAVLLASATIIAWLLYKHLRMRQALKHLNQPRSYPIVGHGLVTKPDPEGFMNQVIGMGYLYPDPRMCLLWIGPFPCLMLYSADLVEPIFSSTKHLNKGFAYVLLEPWLGISILTSQKEQWRPKRKLLTPTFHYDILKDFLPIFNEQSKILVQKMCSLGAEEEVDVLSVITLCTLDIICETSMGKAIGAQLAENNEYVWAVHTINKLISKRTNNPLMWNSFIYNLTEDGRTHEKCLRILHDFTKKVIVERKEALQENDYKMEGRLAFLDLLLEMVKSGQMDETDVQAEVDTFMFEGHDTTSTGLMWAIHLLGNHPEVQRKVQAELDEVMGDDEDVTIEHLSRMKYLECALKEALRLFPSVPIITRELSDDQVIGGVNIPKGVTFLLNLYLVHRDP…	.
79	RP5320	MATa his3Δ leu2Δ ura3Δ lys2Δ pdr5Δ snq2Δ yor1Δ can1::gal-10/gal-1p::C. elegans EMB-8 HO::Barcode-HYGR	pPR2369	CYP-32A1		C. elegans	529	.	Twist Inc	pPR2222 (S. cerevisiae CEN-Gal1-URA+ Amp expression vector-this is simply the seqeunced version at Twist that is exactly pLC178 derived from Leah Cowen's lab)	ATGATTATTGTTATCTCTATAGTAATCGGCTATGTTATCTACCTAGTCGTTGTTAATTTTCAACAGATATTGGAATTATGGAGAATTAACCGTAAATGTGCACAGAATCTGAGCATGGTAAATGGACCACCAGCTCTACCTCTGGTCGGGTCAGCTCATCTATTTAAATGGAATCCCTATGCCTTCACATTTCAAATGGAAGGTTGGGCCCAGAAATACTTATTCGGAAGAGCCAAATACGGCGAAATCGCTGCTCCGAATAATGAGGTCGATGGGATCATGCTTCTGTGGATCGGCCCAGTTCCAATAGTTTTTCTTGGGACTTCTGAATGTATAAGGCCTGTCCTGGAGAGCAACACCAATATTTCAAAACCAAGTCAATATGATAAAATGAGTGAG…	AAGCTTATCGATACCGTCGACCTCGAGTCATGTAATTAGTTATGTCACGCTTACATTCACGCCCTCCCCCCACATCCGCTCTAACCGAAAAGGAAGGAGTTAGACAACCTGAAGTCTAGGTCCCTATTTATTTTTTTATAGTTATGTTAGTATTAAGAACGTTATTTATATTTCAAATTTTTCTTTTTTTTCTGTACAGACGCGTGTACGCATGTAACATTATACTGAAAACCTTGCTTGAGAAGGTTTTGGGACGCTCGAAGGCTTTAATTTGCGGCCGGTACCCAATTCGCCCTATAGTGAGTCGTATTACGCGCGCTCACTGGCCGTCGTTTTACAACGTCGTGACTGGGAAAACCCTGGCGTTACCCAACTTAATCGCCTTGCAGCACATCCCCC…	1590		MIIVISIVIGYVIYLVVVNFQQILELWRINRKCAQNLSMVNGPPALPLVGSAHLFKWNPYAFTFQMEGWAQKYLFGRAKYGEIAAPNNEVDGIMLLWIGPVPIVFLGTSECIRPVLESNTNISKPSQYDKMSEWIGTGLLTSTHEKWFHRRKMLTPTFHFTIIQDYFPVFVRNAEVLADAVELHVDGDYFDAFPYFKRCTLDIICETAMGIQVNAQLGHNNEYVHAVKRISEIVWNHMKFPWLWLKPIWYLTGLGFEFDRNVRMTNNFVRKVIQERKELLNEDGNEASEKKRKAFLDLLLTIQKEEGTLSDEDIREEVDTFMFEGHDTTSSGIGFTILWLGFYPECQKKLQKELDEVFGFETNQPPSMDDIKKCSYLEKCIKESLRMFPSVPLIARRLS…	.
80	RP5328	MATa his3Δ leu2Δ ura3Δ lys2Δ pdr5Δ snq2Δ yor1Δ can1::gal-10/gal-1p::C. elegans EMB-8 HO::Barcode-HYGR	pPR2381	CYP-32B1		C. elegans	516	.	Twist Inc	pPR2222 (S. cerevisiae CEN-Gal1-URA+ Amp expression vector-this is simply the seqeunced version at Twist that is exactly pLC178 derived from Leah Cowen's lab)	ATGTTGGCAGCAGCCTTAGTTCTACTATTAACTTACTTTGCCTACTTGATTTTCAGGCAAAAAGATGATATTTTACAGTTTTTGCATGTTAGAAAGATTTGTACCAGAGAATTCAAGAAGTTGAGAGGTCCCCCTGCTGTTCTGATCTTCGGTACATTATGGTATTTTAAAAAGGATCCTGTTGAAATGGTATACCAAGCCCAGGCTTGGTTCAGTGAGTACACACTGGCTCCAGATAACTGCGGTGTGTTGAAGTTATGGTTGGGTCCAATACCAGCTGTGAACATTGCTAGAGGTGAAATCGCAAAGATAGTCCTTGACAGCTCCGTGAACATTTCAAAATCAAGCCAATACAATAAGCTAAAGGAATGGATTGGGGATGGTCTTTTAATCAGCACC…	AAGCTTATCGATACCGTCGACCTCGAGTCATGTAATTAGTTATGTCACGCTTACATTCACGCCCTCCCCCCACATCCGCTCTAACCGAAAAGGAAGGAGTTAGACAACCTGAAGTCTAGGTCCCTATTTATTTTTTTATAGTTATGTTAGTATTAAGAACGTTATTTATATTTCAAATTTTTCTTTTTTTTCTGTACAGACGCGTGTACGCATGTAACATTATACTGAAAACCTTGCTTGAGAAGGTTTTGGGACGCTCGAAGGCTTTAATTTGCGGCCGGTACCCAATTCGCCCTATAGTGAGTCGTATTACGCGCGCTCACTGGCCGTCGTTTTACAACGTCGTGACTGGGAAAACCCTGGCGTTACCCAACTTAATCGCCTTGCAGCACATCCCCC…	1551		MLAAALVLLLTYFAYLIFRQKDDILQFLHVRKICTREFKKLRGPPAVLIFGTLWYFKKDPVEMVYQAQAWFSEYTLAPDNCGVLKLWLGPIPAVNIARGEIAKIVLDSSVNISKSSQYNKLKEWIGDGLLISTGDKWRSRRKMLTQTFHFAVLKEYQKIFGAQGKILVEVLQLRANNKFSFDIMPYIKRCALDIICETAMGCSISSQRGANDEYVNSVRRLSEIVWNYEKAPQFWLKPIWYLFGDGFEFNRHVKLTTDFTRDVIENRKKELKTHNSEQNETKKLAFLDYLLKSQEEHPDILTDEGIREEVDTFMFEGHDTTSSGITFAVWFLGQFPEYQQRVHDELDEIFGEDFERIPNSEDIQKMVYLEQCIKETLRMTPPVPFVSRKLTEDVKIPHA…	.
81	RP5336	MATa his3Δ leu2Δ ura3Δ lys2Δ pdr5Δ snq2Δ yor1Δ can1::gal-10/gal-1p::C. elegans EMB-8 HO::Barcode-HYGR	pPR2393	CYP-33A1		C. elegans	492	.	Twist Inc	pPR2222 (S. cerevisiae CEN-Gal1-URA+ Amp expression vector-this is simply the seqeunced version at Twist that is exactly pLC178 derived from Leah Cowen's lab)	ATGATATTCTTTCTACTTTTGACCGCATTTGTGTTATATTTGTTCAATGAATTTTATTGGAAAAGGCGTGGTTTACCTCCAGGTCCCATTCCACTACCCATTATCGGTAATATGATTGAATTATTTTCCTATCCTCCACCGACCGCGGCCTATGACGCATGGACCAAGAAATTTGGCAAGATATATACCGTTTGGATGGGAACTGACCCAGCTGTCATAATAACGGGATATAAAGAGTTGAAGGATACTTTTGTTAATGATGGACATAGCTACTTAGACAAAATGATTTACTCAAAGTTAAATACCTCGCTTCGTGGAGGCGACTATGGTGTTATTGACACTAATGGGAACACGTGGAAAGAGCACAGGAAATTTGCGTTGCATACGTTGAGGGATTTC…	AAGCTTATCGATACCGTCGACCTCGAGTCATGTAATTAGTTATGTCACGCTTACATTCACGCCCTCCCCCCACATCCGCTCTAACCGAAAAGGAAGGAGTTAGACAACCTGAAGTCTAGGTCCCTATTTATTTTTTTATAGTTATGTTAGTATTAAGAACGTTATTTATATTTCAAATTTTTCTTTTTTTTCTGTACAGACGCGTGTACGCATGTAACATTATACTGAAAACCTTGCTTGAGAAGGTTTTGGGACGCTCGAAGGCTTTAATTTGCGGCCGGTACCCAATTCGCCCTATAGTGAGTCGTATTACGCGCGCTCACTGGCCGTCGTTTTACAACGTCGTGACTGGGAAAACCCTGGCGTTACCCAACTTAATCGCCTTGCAGCACATCCCCC…	1479		MIFFLLLTAFVLYLFNEFYWKRRGLPPGPIPLPIIGNMIELFSYPPPTAAYDAWTKKFGKIYTVWMGTDPAVIITGYKELKDTFVNDGHSYLDKMIYSKLNTSLRGGDYGVIDTNGNTWKEHRKFALHTLRDFGMGKEAMEASIQLEVDKIDEELKKVEGKEVNIQEHFDLAIGNIINQFLFGNRFKDSSKFNELKKLLDLFFEVQGSLRVYFAYTVDFLPQWMVELLTPDVSRVRDGIYQFFDEQIEEHRQEIDFETSDSKDYVETFMKEQKKREAEGDFASFSNEQLKNMCFDMWVAGMHTTTNTMGFLTAFALNNMDAQRKMQKELTEVIGDRVVTMKDKLNLPYTNAFINEAQRCANLVPMNLPHAVTRDVQLLGCTIPKGTTVIHQISSVMSDP…	.
82	RP5344	MATa his3Δ leu2Δ ura3Δ lys2Δ pdr5Δ snq2Δ yor1Δ can1::gal-10/gal-1p::C. elegans EMB-8 HO::Barcode-HYGR	pPR2405	CYP-33B1		C. elegans	496	.	Twist Inc	pPR2222 (S. cerevisiae CEN-Gal1-URA+ Amp expression vector-this is simply the seqeunced version at Twist that is exactly pLC178 derived from Leah Cowen's lab)	ATGATCCTAATTTTCTTCGCATTATGTACATTGTTCTTCCTTATTCATCAATATTTGTGGAGGCGTAGAGGGTTACCACCAGGTCCAACTCCAATTCCAATTTTCGGTAATTTATTTCAACTTTCTGGTTCCGAAGCTCCCGGCATTTCGATTTTCCAGAAGTGGAAAGATCAATACGGACCTATCTTCACATTTTACATGGGTCCGGTCCCATTTGTAGTGTTAACTGATTATCAAGATATCAAGGAAACGGTTATAAAAGATGGTGATACCTACGCTGATAAATATTTGTCGCCTGAATTCAACAAATATTTCAGAGGTGGTGAATATGGCATAATGGACATTAGTGGTGATAGGTGGAAGGAACATAGGAAATTTGCAGTTTTGCAATTAAGAGAG…	AAGCTTATCGATACCGTCGACCTCGAGTCATGTAATTAGTTATGTCACGCTTACATTCACGCCCTCCCCCCACATCCGCTCTAACCGAAAAGGAAGGAGTTAGACAACCTGAAGTCTAGGTCCCTATTTATTTTTTTATAGTTATGTTAGTATTAAGAACGTTATTTATATTTCAAATTTTTCTTTTTTTTCTGTACAGACGCGTGTACGCATGTAACATTATACTGAAAACCTTGCTTGAGAAGGTTTTGGGACGCTCGAAGGCTTTAATTTGCGGCCGGTACCCAATTCGCCCTATAGTGAGTCGTATTACGCGCGCTCACTGGCCGTCGTTTTACAACGTCGTGACTGGGAAAACCCTGGCGTTACCCAACTTAATCGCCTTGCAGCACATCCCCC…	1491		MILIFFALCTLFFLIHQYLWRRRGLPPGPTPIPIFGNLFQLSGSEAPGISIFQKWKDQYGPIFTFYMGPVPFVVLTDYQDIKETVIKDGDTYADKYLSPEFNKYFRGGEYGIMDISGDRWKEHRKFAVLQLRELGVGKPLMESKILIEAEELIKKLKTAEILNEDFLLQSELDVAVGSVINQFLFGYRFDRSKLFEFTRIKTLVNNFMEEVGKPLGVLAFTCHGIPSFLVKLMVSGIEEQKRELFRFLRKQIDGAKSQINYEEEHNEDFVEAYLRKKFQREQKNDFDSYCDSQLENVCFDIWAAGFDTLTNTVGFLIAYAINYPEMQMLIHQEIDNYLAHHSRLLTLADKNALVYFNAFANEAQRVSNILPMNLPHALTRDVKLKGYHLKKGTGVIHQI…	.
83	RP5352	MATa his3Δ leu2Δ ura3Δ lys2Δ pdr5Δ snq2Δ yor1Δ can1::gal-10/gal-1p::C. elegans EMB-8 HO::Barcode-HYGR	pPR2417	CYP-33C1		C. elegans	495	.	Twist Inc	pPR2222 (S. cerevisiae CEN-Gal1-URA+ Amp expression vector-this is simply the seqeunced version at Twist that is exactly pLC178 derived from Leah Cowen's lab)	ATGATAATCATTCTGTTATTGACTTTTCTAACGATCTACTTTGTATACGAGTTATATTGGAAGAGAAGGAACTTTCCACCCGGTCCATGTCCGCTGCCAGTCTTTGGTAATTTATTGTCTATTGCAAATCCACCACCTGGTTATAAAGCCTTCGAAAGATGGACTAAGAAATATGGTGACGTCTACACGTTTTGGATTGGTAACACTCCTCACATAATGATAAACACATGGGACAAAATTAAAGAGACCTTCATTAGAGACGCTGACACATATACAAACAAGGTCGTACTGCCTATGGTGACGTTGTCCCGTGGCGGCGAATATGGAATTATCGATTCGAATGGTGCTATGTGGAGGGAGCACAGACGTTTTGCTCTTTCTACAATGAGAGATTTTGGT…	AAGCTTATCGATACCGTCGACCTCGAGTCATGTAATTAGTTATGTCACGCTTACATTCACGCCCTCCCCCCACATCCGCTCTAACCGAAAAGGAAGGAGTTAGACAACCTGAAGTCTAGGTCCCTATTTATTTTTTTATAGTTATGTTAGTATTAAGAACGTTATTTATATTTCAAATTTTTCTTTTTTTTCTGTACAGACGCGTGTACGCATGTAACATTATACTGAAAACCTTGCTTGAGAAGGTTTTGGGACGCTCGAAGGCTTTAATTTGCGGCCGGTACCCAATTCGCCCTATAGTGAGTCGTATTACGCGCGCTCACTGGCCGTCGTTTTACAACGTCGTGACTGGGAAAACCCTGGCGTTACCCAACTTAATCGCCTTGCAGCACATCCCCC…	1488		MIIILLLTFLTIYFVYELYWKRRNFPPGPCPLPVFGNLLSIANPPPGYKAFERWTKKYGDVYTFWIGNTPHIMINTWDKIKETFIRDADTYTNKVVLPMVTLSRGGEYGIIDSNGAMWREHRRFALSTMRDFGLGKNLMQENILMEVQDVFARLDAKLGSETDVPEVFDHAVANVVNQLLFGYRFMGPKENEYQELKHIIDSPAEIFGKLHIFLAMNIPIFAKLLPESLYEGPIKTFRDTTLAFFNKQIEAHRHRIDFEDLNSESTDFVETFLKEQKRRESEGDSETYSNIQLLNVCIDLWFAGLNTTTNTITWAISYVLHHPEVQDKIHEELDKVIGSDRLITTADKNDLPYFNASINESQRGINILPLNLQHATTRDTVIDGFKIPKGTGVVAQIST…	.
84	RP5368	MATa his3Δ leu2Δ ura3Δ lys2Δ pdr5Δ snq2Δ yor1Δ can1::gal-10/gal-1p::C. elegans EMB-8 HO::Barcode-HYGR	pPR2441	CYP-33C2		C. elegans	495	.	Twist Inc	pPR2222 (S. cerevisiae CEN-Gal1-URA+ Amp expression vector-this is simply the seqeunced version at Twist that is exactly pLC178 derived from Leah Cowen's lab)	ATGCTAATTATTTTGTTATTAACTGTACTGACTGTATACCTTGTTTATGAGTTGTATTGGAAGAGAAGGAACTTTCCACCCGGCCCTTGTCCTTTACCAGTTTTTGGGAATTTGTTGTCTATCGCGAACCCACCTCCGGGGTATGAAGCGTTCGAAAGATGGACAAAGAAATATGGTGATATTTATACTTTCTGGATTGGTAACACACCTCACATAATGATCAACACATGGGACAAGATCAAAGAGACATACATCCGTGACGCCGAAACCTACACGAATAAGGTCAGGCTACCTGCTTTGGACTTATTTAGAGGTGGCGAATACGGTATCATAGACTCGAATGGTGCCACCTGGCGTGAACACAGAAGGTTCGCATTGTCTACGATGCGTGATTTTGGT…	AAGCTTATCGATACCGTCGACCTCGAGTCATGTAATTAGTTATGTCACGCTTACATTCACGCCCTCCCCCCACATCCGCTCTAACCGAAAAGGAAGGAGTTAGACAACCTGAAGTCTAGGTCCCTATTTATTTTTTTATAGTTATGTTAGTATTAAGAACGTTATTTATATTTCAAATTTTTCTTTTTTTTCTGTACAGACGCGTGTACGCATGTAACATTATACTGAAAACCTTGCTTGAGAAGGTTTTGGGACGCTCGAAGGCTTTAATTTGCGGCCGGTACCCAATTCGCCCTATAGTGAGTCGTATTACGCGCGCTCACTGGCCGTCGTTTTACAACGTCGTGACTGGGAAAACCCTGGCGTTACCCAACTTAATCGCCTTGCAGCACATCCCCC…	1488		MLIILLLTVLTVYLVYELYWKRRNFPPGPCPLPVFGNLLSIANPPPGYEAFERWTKKYGDIYTFWIGNTPHIMINTWDKIKETYIRDAETYTNKVRLPALDLFRGGEYGIIDSNGATWREHRRFALSTMRDFGLGKNLMQENILMEVQDVFARLDAKLGSETDIPEVFDHAVANVVNQLLFGYRFVGPKESEYQELKRIIEAPTDLFGKPHMFLAMNIPVIAKLMPEFMYEGPFKDFRDTAFAFFNKQIEAHRQEVDLNDLNSESTDFVETFLKEQKRRESEGDSETFSNVQLSNVCMDLWFAGLNTTTNTITWAISYILHHPEVQDKVHEEMDKVIGSDRLITTADKNDLPYFNAFINEAQRGINIVPLNLQHATTRDTVINGFKIPKGTGVVAQIST…	.
85	RP5376	MATa his3Δ leu2Δ ura3Δ lys2Δ pdr5Δ snq2Δ yor1Δ can1::gal-10/gal-1p::C. elegans EMB-8 HO::Barcode-HYGR	pPR2453	CYP-33C3		C. elegans	500	.	Twist Inc	pPR2222 (S. cerevisiae CEN-Gal1-URA+ Amp expression vector-this is simply the seqeunced version at Twist that is exactly pLC178 derived from Leah Cowen's lab)	ATGATTCTTTTATTGGTTTTCACCGCTTTCTTAGCGTTTTTGTTCCATGAATTGTACTGGAAGCGTAGAAATTTGCCGCCCGGCCCAATTCCTCTGCCTTACATGGGAAATATACTAACAATGCTAATGAACAAGCCGGGTTATGAGTGTTTCAGAAACTGGACTAAAAAGTATGGAGATGTCTATACTTTCTGGATGGGTAAAACCCCATACGTGATGATCAGCTCTTACGACTTGTTGAAAGACACGTTTGTCAGGGATGGTGACACTTACAAAGACAAGTACCCCCAGCCATTTAATCAAAAAATTCGTGGTGGTAATTATGGAATTGTCGAATCAAATGGTCATTTATGGAACACTCATCGTAGATTTGCCCTAACCACTTTAAGGGACTTTGGG…	AAGCTTATCGATACCGTCGACCTCGAGTCATGTAATTAGTTATGTCACGCTTACATTCACGCCCTCCCCCCACATCCGCTCTAACCGAAAAGGAAGGAGTTAGACAACCTGAAGTCTAGGTCCCTATTTATTTTTTTATAGTTATGTTAGTATTAAGAACGTTATTTATATTTCAAATTTTTCTTTTTTTTCTGTACAGACGCGTGTACGCATGTAACATTATACTGAAAACCTTGCTTGAGAAGGTTTTGGGACGCTCGAAGGCTTTAATTTGCGGCCGGTACCCAATTCGCCCTATAGTGAGTCGTATTACGCGCGCTCACTGGCCGTCGTTTTACAACGTCGTGACTGGGAAAACCCTGGCGTTACCCAACTTAATCGCCTTGCAGCACATCCCCC…	1503		MILLLVFTAFLAFLFHELYWKRRNLPPGPIPLPYMGNILTMLMNKPGYECFRNWTKKYGDVYTFWMGKTPYVMISSYDLLKDTFVRDGDTYKDKYPQPFNQKIRGGNYGIVESNGHLWNTHRRFALTTLRDFGLGKDLMHEKILIEVENIFKKFDAQLGLEQDVSVVMNNAIANVINQNIFGYRFEGDKEEDFKKLRELMEYQETAFATFKVYVEAFIPKVGALLPGRSLDVLLEEWRDNFYSFFDTQIENHRKKIDFDSQESLDYAEAYLKEQRKQEALGEFELFSNKQLSNTCLDLWSAGLSTTYTTVTWALAYVLNSPEVLEKMRSELDEVVGKDRFVTTADKNDLPYMNAAINEVQRCANLLPVNVAHATTRDTVINGYAIKKGTGVIAQISTVM…	.
86	RP5321	MATa his3Δ leu2Δ ura3Δ lys2Δ pdr5Δ snq2Δ yor1Δ can1::gal-10/gal-1p::C. elegans EMB-8 HO::Barcode-HYGR	pPR2370	CYP-33C4		C. elegans	493	.	Twist Inc	pPR2222 (S. cerevisiae CEN-Gal1-URA+ Amp expression vector-this is simply the seqeunced version at Twist that is exactly pLC178 derived from Leah Cowen's lab)	ATGATAATTTTATTAGTTTTCACAGCTTTTTTGGCTTTTCTGTTCCATGAATTGTACTGGAAACGTAGAAACTTGCCTCCCGGTCCGATTCCCTTACCGTTTATGGGAAATATCCTAACAATGTTGTTGAACAAGCCTGGGTATGAATGTTTCAGGAACTGTACGAAAAAATATGGTGACGTGTACACTTTCTGGATGGGTAAGACCCCATTCGTGATGATAAGCAGCTACGACTTGTTAAAAGACACCTTTGTCAGGGATGGTGATACCTACAAGGACAAATATCCCCAGCCTTTAAATCAAAAAATTCGTGGTGGTAACTATGGAATAGTCGAATCAAATGGACACTTATGGTCGACCCATAGAAGATTCGCCCTAACCACTTTAAGAGATTTTGGG…	AAGCTTATCGATACCGTCGACCTCGAGTCATGTAATTAGTTATGTCACGCTTACATTCACGCCCTCCCCCCACATCCGCTCTAACCGAAAAGGAAGGAGTTAGACAACCTGAAGTCTAGGTCCCTATTTATTTTTTTATAGTTATGTTAGTATTAAGAACGTTATTTATATTTCAAATTTTTCTTTTTTTTCTGTACAGACGCGTGTACGCATGTAACATTATACTGAAAACCTTGCTTGAGAAGGTTTTGGGACGCTCGAAGGCTTTAATTTGCGGCCGGTACCCAATTCGCCCTATAGTGAGTCGTATTACGCGCGCTCACTGGCCGTCGTTTTACAACGTCGTGACTGGGAAAACCCTGGCGTTACCCAACTTAATCGCCTTGCAGCACATCCCCC…	1482		MIILLVFTAFLAFLFHELYWKRRNLPPGPIPLPFMGNILTMLLNKPGYECFRNCTKKYGDVYTFWMGKTPFVMISSYDLLKDTFVRDGDTYKDKYPQPLNQKIRGGNYGIVESNGHLWSTHRRFALTTLRDFGLGKDLMQEKILIEVEDIFKKFDAQLGLEQDVSVVMNNAIANVINQNIFGYRFEGDKEEDFKKLRELMEYQETAFATFKVYVEAFIPKVGALLPGRSLNELLEEWRDNFYTFFDTQIENHRKKIDFDSQESLDYAEAYLKEQRKQEALGEFELFSNKQLSNTCLDLWLAGLSTTNTTVNWTICYVLNHPDVLQKMNEEFDQVVGSDRLVTMGDKNNLPYFNAVLNESQRCANIVPINLFHATTKDTVINGYPVKKGTGVIAQISTVM…	.
87	RP5329	MATa his3Δ leu2Δ ura3Δ lys2Δ pdr5Δ snq2Δ yor1Δ can1::gal-10/gal-1p::C. elegans EMB-8 HO::Barcode-HYGR	pPR2382	CYP-33C5		C. elegans	494	.	Twist Inc	pPR2222 (S. cerevisiae CEN-Gal1-URA+ Amp expression vector-this is simply the seqeunced version at Twist that is exactly pLC178 derived from Leah Cowen's lab)	ATGATACTATTACTATTGTCGGCTGCTGTTTGTTTGTTTCTGTTCCATGAATTATACTGGAAGCGTAGAAGCCTACCACCTGGCCCAACACCGTTGCCATTTATGGGGAACACTTTGGCTATGTTACTGGAGAAGCCGGGATACGAGTGCTTTAGAAGGTGGACCAAGCAGTTTGGTGGTGTATACACGTTTTGGATGGGCAACATTCCATATGTCATCATCGGTTCCTACGATTTGTTAAAAGAAACTTTTGTTCGTGATGGCGATACCTACAAAGACAAATATCCTCAACCCTTCAATGAAAAACTTCGTGGTGGAATGTACGGCATCGTAGAATCGAACGGCCACATGTGGAGCACACATCGTAGATTTGCCTTATCTACGTTACGTGACTTCGGT…	AAGCTTATCGATACCGTCGACCTCGAGTCATGTAATTAGTTATGTCACGCTTACATTCACGCCCTCCCCCCACATCCGCTCTAACCGAAAAGGAAGGAGTTAGACAACCTGAAGTCTAGGTCCCTATTTATTTTTTTATAGTTATGTTAGTATTAAGAACGTTATTTATATTTCAAATTTTTCTTTTTTTTCTGTACAGACGCGTGTACGCATGTAACATTATACTGAAAACCTTGCTTGAGAAGGTTTTGGGACGCTCGAAGGCTTTAATTTGCGGCCGGTACCCAATTCGCCCTATAGTGAGTCGTATTACGCGCGCTCACTGGCCGTCGTTTTACAACGTCGTGACTGGGAAAACCCTGGCGTTACCCAACTTAATCGCCTTGCAGCACATCCCCC…	1485		MILLLLSAAVCLFLFHELYWKRRSLPPGPTPLPFMGNTLAMLLEKPGYECFRRWTKQFGGVYTFWMGNIPYVIIGSYDLLKETFVRDGDTYKDKYPQPFNEKLRGGMYGIVESNGHMWSTHRRFALSTLRDFGLGKDLMQEKILIEVEDIFRKYDAQLGKEQDIQVVLNNAIANVINQTIFGYRFDETNQEEFERMRHLVEYQEKQFATVKVYVEAFVPTIGKFLPGKSLDQLLDDWRNSFYTFFDTQIENHRKKIDFDSEESQDYAEAYLKEQKKQEALGEFELFSNTQFSNTCLDLWLAGVSTTNTTVNWTICYVLNHPDVLQKMNEEFDQVVGSDRLVTMGDKNNLPYFNAVLNESQRCANIVPINLFHATTKDTVINGYPVKKGTGVIAQISTVM…	.
88	RP5337	MATa his3Δ leu2Δ ura3Δ lys2Δ pdr5Δ snq2Δ yor1Δ can1::gal-10/gal-1p::C. elegans EMB-8 HO::Barcode-HYGR	pPR2394	CYP-33C6		C. elegans	494	.	Twist Inc	pPR2222 (S. cerevisiae CEN-Gal1-URA+ Amp expression vector-this is simply the seqeunced version at Twist that is exactly pLC178 derived from Leah Cowen's lab)	ATGATCATTTTGTTACTATCAGCTGCTGTTTGTGTCTTCCTGTTTCACGAATTGTTCTGGAAACGTAGACATCTACCACCCGGTCCTACACCGTTACCTTTTATGGGCAATATTTTGGCAGTCATTTTGGAGAAACCAGGATATGAATGCTTTAGACGTTGGACTAAGCAGTTTGGTGATGTATATACTTTTTGGATGGGTAACACGCCTTATATTATCATTGGTACCTACGATTTGTTGAAAGAAACGTATATTCGTGATGGTGACACCTATAAAGACAAATATCCACATCCGTTTAACGAACAGCTACGTGGCGGTATGTATGGAATAGTAGAGTCGAACGGACACCTGTGGAGCACTCACAGAAAATTCGCACTTTCCACATTAAGAAACTTTGGT…	AAGCTTATCGATACCGTCGACCTCGAGTCATGTAATTAGTTATGTCACGCTTACATTCACGCCCTCCCCCCACATCCGCTCTAACCGAAAAGGAAGGAGTTAGACAACCTGAAGTCTAGGTCCCTATTTATTTTTTTATAGTTATGTTAGTATTAAGAACGTTATTTATATTTCAAATTTTTCTTTTTTTTCTGTACAGACGCGTGTACGCATGTAACATTATACTGAAAACCTTGCTTGAGAAGGTTTTGGGACGCTCGAAGGCTTTAATTTGCGGCCGGTACCCAATTCGCCCTATAGTGAGTCGTATTACGCGCGCTCACTGGCCGTCGTTTTACAACGTCGTGACTGGGAAAACCCTGGCGTTACCCAACTTAATCGCCTTGCAGCACATCCCCC…	1485		MIILLLSAAVCVFLFHELFWKRRHLPPGPTPLPFMGNILAVILEKPGYECFRRWTKQFGDVYTFWMGNTPYIIIGTYDLLKETYIRDGDTYKDKYPHPFNEQLRGGMYGIVESNGHLWSTHRKFALSTLRNFGLGKDLMQENILIEVEDIFRKFDAQLGKEQEIQVVLKNAIANVINQIIFGYRFDATNQDKLEKMRYLVEYQEKAFTTVKASIQAFAPRIGSILPGKSLDQLLNEFKDNFYTFFNAEIENHRRKIDVDSEESQDYAEAYLKEQRKHEARGEFELFSNTQFANTCLDLWLAGVSTTNTTVNWTICYVLNHPEVLQKMNEEFDQVVGSDRLVSMGDKNNLPYFNAVLNESQRCANIVTINLFHATTKDTVINGYPIKKGTGVIAQISTVM…	.
89	RP5345	MATa his3Δ leu2Δ ura3Δ lys2Δ pdr5Δ snq2Δ yor1Δ can1::gal-10/gal-1p::C. elegans EMB-8 HO::Barcode-HYGR	pPR2406	CYP-33C7		C. elegans	494	.	Twist Inc	pPR2222 (S. cerevisiae CEN-Gal1-URA+ Amp expression vector-this is simply the seqeunced version at Twist that is exactly pLC178 derived from Leah Cowen's lab)	ATGATTTTGTTGTTATTATTTACTGTTCTGATTGCCTTCCTGTTTCATGAAATGTATTGGAAGAGAAGGAATCTACCACCTGGACCAATTCCTTTACCATTGATTGGTAATTTGCAATCAATGTTACTAGAAAAGCCGGGTTATGAATGTTTTAGAAGGTGGAATAAGCAATTTGGAGACTTGTACACTTTCTGGATGGGCAACACCCCATACGTCATCGTGAGCAGCTATGAGCTGATGAAAGAAACCTTTATCAGAGATGGTGATACGTATAAAGACAAGTTCCCACAACCTTTCAATGAAAAATTCCGTGGTGGTATCTTTGGAATTATTGAAACTAACGGGCATTTGTGGAATACACATAGAAGATTTGCCTTGTCTACGTTACGTGACTTTGGG…	AAGCTTATCGATACCGTCGACCTCGAGTCATGTAATTAGTTATGTCACGCTTACATTCACGCCCTCCCCCCACATCCGCTCTAACCGAAAAGGAAGGAGTTAGACAACCTGAAGTCTAGGTCCCTATTTATTTTTTTATAGTTATGTTAGTATTAAGAACGTTATTTATATTTCAAATTTTTCTTTTTTTTCTGTACAGACGCGTGTACGCATGTAACATTATACTGAAAACCTTGCTTGAGAAGGTTTTGGGACGCTCGAAGGCTTTAATTTGCGGCCGGTACCCAATTCGCCCTATAGTGAGTCGTATTACGCGCGCTCACTGGCCGTCGTTTTACAACGTCGTGACTGGGAAAACCCTGGCGTTACCCAACTTAATCGCCTTGCAGCACATCCCCC…	1485		MILLLLFTVLIAFLFHEMYWKRRNLPPGPIPLPLIGNLQSMLLEKPGYECFRRWNKQFGDLYTFWMGNTPYVIVSSYELMKETFIRDGDTYKDKFPQPFNEKFRGGIFGIIETNGHLWNTHRRFALSTLRDFGLGKDLMQEKILIEVEDIFRKYDAQIDKDMEISTILHNAIANVINQTIFGYRFDESNQEEYKKLKHLIEFQENVFTSAKVTVQVFAPKLGKILPGESLEDLMKDWKNSFYDFFNTQIENHRQKIDFDSEESQDYAEAYLKEQKKYEALGDTELFSNKQLSNTCLDLWFAGLSTTNTTANWTICYVMNTPGVLEKIHDELDKVVGSDRLVTTADKNNLPYMNAVINESQRCTNIVPINLFHATTRDTVINGYPVKKGTGVIAQISTVM…	.
90	RP5353	MATa his3Δ leu2Δ ura3Δ lys2Δ pdr5Δ snq2Δ yor1Δ can1::gal-10/gal-1p::C. elegans EMB-8 HO::Barcode-HYGR	pPR2418	CYP-33C8		C. elegans	494	.	Twist Inc	pPR2222 (S. cerevisiae CEN-Gal1-URA+ Amp expression vector-this is simply the seqeunced version at Twist that is exactly pLC178 derived from Leah Cowen's lab)	ATGTTTTTCATACTTGTTCTAGTACTAACTGGTATATCCATCTACTTATTCCATCTTTTGTACTGGAAACGTAGAAATTTACCACCAGGTCCTACTCCTCTGCCATTATTCGGCAATACTTTACCAACTTTGTTTGATATTCCCGGCTATAAGACATTCGGTAAATTGAAGGAGCAATATGGTGATGCATACACGTTTTGGATGGGCAAAGATCCATATGTCATGATTTGCAGTTATGATTTATTGAAAGAAACTTTCATTAGAGACGCAGACACCTACAAGGACAAAGACTACAACCCTATAGATGAGAAAATTAGAGGAGGTATCTACGGCATCCTACAGACGAACGGGCATGTATGGAACACCCATAGGAGATTTGCTCTAACCACGTTTAGGGAT…	AAGCTTATCGATACCGTCGACCTCGAGTCATGTAATTAGTTATGTCACGCTTACATTCACGCCCTCCCCCCACATCCGCTCTAACCGAAAAGGAAGGAGTTAGACAACCTGAAGTCTAGGTCCCTATTTATTTTTTTATAGTTATGTTAGTATTAAGAACGTTATTTATATTTCAAATTTTTCTTTTTTTTCTGTACAGACGCGTGTACGCATGTAACATTATACTGAAAACCTTGCTTGAGAAGGTTTTGGGACGCTCGAAGGCTTTAATTTGCGGCCGGTACCCAATTCGCCCTATAGTGAGTCGTATTACGCGCGCTCACTGGCCGTCGTTTTACAACGTCGTGACTGGGAAAACCCTGGCGTTACCCAACTTAATCGCCTTGCAGCACATCCCCC…	1485		MFFILVLVLTGISIYLFHLLYWKRRNLPPGPTPLPLFGNTLPTLFDIPGYKTFGKLKEQYGDAYTFWMGKDPYVMICSYDLLKETFIRDADTYKDKDYNPIDEKIRGGIYGILQTNGHVWNTHRRFALTTFRDFGLGKDLMQQKILIEVEDMFRKLDENIGEEQDVPTVLYNAVANVINQIIFGYRFEGVKQEEFTKLKELMEYLETAFATLKIYVEIFVPWIGKLLPGKSLDDVLNYWKDTSYEFFNSQIENHRLKIDFDTEESLDYAEAYLKEQKKQKAQGEFELFCDKQLSNNCLDLWTAGLSTTIITINWTICYIMNTPGVQEKMQEEMDKVVGGGRLVTTADKNDLPYMNAVINEAQRCGNIVPLNLLHCTTKDTVINGYSVKKGTGVVAQIST…	.
91	RP5361	MATa his3Δ leu2Δ ura3Δ lys2Δ pdr5Δ snq2Δ yor1Δ can1::gal-10/gal-1p::C. elegans EMB-8 HO::Barcode-HYGR	pPR2430	CYP-33C9		C. elegans	496	.	Twist Inc	pPR2222 (S. cerevisiae CEN-Gal1-URA+ Amp expression vector-this is simply the seqeunced version at Twist that is exactly pLC178 derived from Leah Cowen's lab)	ATGGTTCTTAACATAATTTTGGTGGTTGTTGTTGCATTTCTGTTTCATCACTTGTACTGGAAACGTAGGAATTGGCCAGCTGGCCCTACTCCATTACCCCTAATAGGCAACTTACTTTCTCTTCGTAATCCGGCTCCTGGCTATAAAGCCTTTGCTAGGTGGACTGCAAAATACGGCGATATCTACACATTTTGGCTAGGAACCAGACCATACATCTTAGTATCCTCATATGAAGCTCTTAAGGAAACATTCATAAAAGACGGTGAAACATACGCCGACAAAAAGCCAATGGCATTTCAAGAATCATTTAGAGGTGGTTCTTATGGAGTTGTTGAAACTAATGGGCCTTTTTGGAGGGAACATAGAAGGTTCGCAATTCATCAATTTAGAGATTTTGGG…	AAGCTTATCGATACCGTCGACCTCGAGTCATGTAATTAGTTATGTCACGCTTACATTCACGCCCTCCCCCCACATCCGCTCTAACCGAAAAGGAAGGAGTTAGACAACCTGAAGTCTAGGTCCCTATTTATTTTTTTATAGTTATGTTAGTATTAAGAACGTTATTTATATTTCAAATTTTTCTTTTTTTTCTGTACAGACGCGTGTACGCATGTAACATTATACTGAAAACCTTGCTTGAGAAGGTTTTGGGACGCTCGAAGGCTTTAATTTGCGGCCGGTACCCAATTCGCCCTATAGTGAGTCGTATTACGCGCGCTCACTGGCCGTCGTTTTACAACGTCGTGACTGGGAAAACCCTGGCGTTACCCAACTTAATCGCCTTGCAGCACATCCCCC…	1491		MVLNIILVVVVAFLFHHLYWKRRNWPAGPTPLPLIGNLLSLRNPAPGYKAFARWTAKYGDIYTFWLGTRPYILVSSYEALKETFIKDGETYADKKPMAFQESFRGGSYGVVETNGPFWREHRRFAIHQFRDFGLGKDRMEQRIMLEVEDIFNNCDKTIGEGVDLTDIFDRAVGNVINQMLFGYRFDETRADEFRTIRAFFNFNSGEFASFSMRVQFFLPWMGYIMPGPTILDRFKKYQKGFTEFFGTQIENHKKEIDFELEENSDYVEAFLKEQRKREASGDFESFSTKQLSNMCLDLWFAALMTTSNTMTWCFAYTLNYLDAQQKLHEELDRVIGSERHINTADKPNLPYTNAYINEIQRTANLVPLNLLHMTTRDTVLKGYNIPKGTGVVAQISTVM…	.
92	RP5360	MATa his3Δ leu2Δ ura3Δ lys2Δ pdr5Δ snq2Δ yor1Δ can1::gal-10/gal-1p::C. elegans EMB-8 HO::Barcode-HYGR	pPR2429	CYP-33C11		C. elegans	495	.	Twist Inc	pPR2222 (S. cerevisiae CEN-Gal1-URA+ Amp expression vector-this is simply the seqeunced version at Twist that is exactly pLC178 derived from Leah Cowen's lab)	ATGATAGCTTTTTCTATTTTCATCGCCATTTTTTTCTGGCTGGCTCATTGTTTCTATTTCAAACGTAGGAATTTACCACCAGGACCTACACCTCTTCCTTTCCTTGGCAATTCCCTATCAATGATATGGGAAAACCCGGGCTACGAATGTTTTAGAAGGTGGACTAGAATCTATGGTGATGTTTTTACCTTTTGGTTAGGAGACACACCCTACGTCGTTATTAGCTCTCTTGAAAAGATGAAGGAAACGTTTATCAAAGACGGTGAAACTTATCAGGACAAAATCCAATTTTCATTCACCGAGAAATTTCGTGGTGGAAGATTTGGCGTAATTGAGACAACGGGTCACATGTGGAGTACTCATAGAAGATTTGCAATTTCTACTTTTAGAGATTTGGGG…	AAGCTTATCGATACCGTCGACCTCGAGTCATGTAATTAGTTATGTCACGCTTACATTCACGCCCTCCCCCCACATCCGCTCTAACCGAAAAGGAAGGAGTTAGACAACCTGAAGTCTAGGTCCCTATTTATTTTTTTATAGTTATGTTAGTATTAAGAACGTTATTTATATTTCAAATTTTTCTTTTTTTTCTGTACAGACGCGTGTACGCATGTAACATTATACTGAAAACCTTGCTTGAGAAGGTTTTGGGACGCTCGAAGGCTTTAATTTGCGGCCGGTACCCAATTCGCCCTATAGTGAGTCGTATTACGCGCGCTCACTGGCCGTCGTTTTACAACGTCGTGACTGGGAAAACCCTGGCGTTACCCAACTTAATCGCCTTGCAGCACATCCCCC…	1488		MIAFSIFIAIFFWLAHCFYFKRRNLPPGPTPLPFLGNSLSMIWENPGYECFRRWTRIYGDVFTFWLGDTPYVVISSLEKMKETFIKDGETYQDKIQFSFTEKFRGGRFGVIETTGHMWSTHRRFAISTFRDLGLGKNLMQEKILAEVEAVFQILDANLGAEQDVPEVIYNAVANVINQMIFGYRFDESNQNEFEKLKDLIDIQEKSFASFKLCVQAFVPIMNKLLPGKSLEDLIAEKRHDYYNFFYAQIQDHRAKINYQAEEYLDYAEAYLKEQKNQEQGGLGSDLFSDQQLANMCFDLWFAGLTTTNTTINWTISYVLNHPEVQDKMQEELDKVVGSDRLVTISDKSSLPYMNAVINESQRCVNLLPCNLFHATTRDTVINGNIIPKGTGVIAQISTV…	.
93	RP5369	MATa his3Δ leu2Δ ura3Δ lys2Δ pdr5Δ snq2Δ yor1Δ can1::gal-10/gal-1p::C. elegans EMB-8 HO::Barcode-HYGR	pPR2442	CYP-33D1		C. elegans	492	.	Twist Inc	pPR2222 (S. cerevisiae CEN-Gal1-URA+ Amp expression vector-this is simply the seqeunced version at Twist that is exactly pLC178 derived from Leah Cowen's lab)	ATGTTGCTGTTATTAATATCCTCTTTAATTTTTCTATTTTTCGCCTACCATTTTTCGTGGAAAAGGAGAAATTATCCACCTGGACCTACTCCCTTGCCATTAGTTGGTAACTTGCTACAATTGCAGAAGTTCGGATATGATATTTTTCACAAATGGAAAAAAGAATTCGGCCCAGTGTTCACCTTTTGGCTAGCTGATCGTCCATTCATTTTTATCACTTCCTACGAAGTTATGAAGGAAACATTTGTGAAGGACGGAGATACATTTGCCGATAAACAATTAAATCAAATTGATAAGAAAAAGTTGCAGAGGAACTATGGTGTACTGGATACTAATGGTGAAATGTGGAGGGAACACAGAAGATTCACACTTAGCCAATTGAGAGATTTAGGATTGGGC…	AAGCTTATCGATACCGTCGACCTCGAGTCATGTAATTAGTTATGTCACGCTTACATTCACGCCCTCCCCCCACATCCGCTCTAACCGAAAAGGAAGGAGTTAGACAACCTGAAGTCTAGGTCCCTATTTATTTTTTTATAGTTATGTTAGTATTAAGAACGTTATTTATATTTCAAATTTTTCTTTTTTTTCTGTACAGACGCGTGTACGCATGTAACATTATACTGAAAACCTTGCTTGAGAAGGTTTTGGGACGCTCGAAGGCTTTAATTTGCGGCCGGTACCCAATTCGCCCTATAGTGAGTCGTATTACGCGCGCTCACTGGCCGTCGTTTTACAACGTCGTGACTGGGAAAACCCTGGCGTTACCCAACTTAATCGCCTTGCAGCACATCCCCC…	1479		MLLLLISSLIFLFFAYHFSWKRRNYPPGPTPLPLVGNLLQLQKFGYDIFHKWKKEFGPVFTFWLADRPFIFITSYEVMKETFVKDGDTFADKQLNQIDKKKLQRNYGVLDTNGEMWREHRRFTLSQLRDLGLGKDLMQEKILLEIEEQFKDINSHLGEEIDLPSVLDRGVGNVINLTLFNKRFETNQRDEFTYLKSLIDGLRDVASEFRYFIQFLVPWSSKIIPGPTLGDKTKGMKEELDVFFVKQVEEHRKEIDFDTVESYDYVEAYLKEQKKREADGDHETFCNKQLYAMCFDLWMAGLQTTTVTLTWGFSFYLHNADVQLKIREELDRVIGNDRLITTADKNCLPYLTAFINETQRCANIIPFNLLHVATRDTVIEGYPVKKGTGVIAQIGTVMSD…	.
94	RP5377	MATa his3Δ leu2Δ ura3Δ lys2Δ pdr5Δ snq2Δ yor1Δ can1::gal-10/gal-1p::C. elegans EMB-8 HO::Barcode-HYGR	pPR2454	CYP-33D3		C. elegans	495	.	Twist Inc	pPR2222 (S. cerevisiae CEN-Gal1-URA+ Amp expression vector-this is simply the seqeunced version at Twist that is exactly pLC178 derived from Leah Cowen's lab)	ATGCTGTTGTTGCTGATCTTTTCATCGATATTTCTGTATTTTTTCTATCATTTCCACTGGAAACGTAGAAATCTACCGCCTGGCCCTAGGCCCCTACCCTTTTTGGGTAACTTATTATCTTTGAAGACTCTTAAGCCTGGTTACGAAGCGTTTAGTAATTGGAAGAAGGAGTATGGGCCAATTTTTACATTTTGGATGGCTAACAAACCATTTGTGATAATAGCTAGTTACGAAAAAATGAAAGAAACATTCGTAAAAGACGGTGATACCTATGTGGACAAGCAATTAACTCACACGGAAAAAGAGAGACTTGGCGAGAATTACGGTGTTTTAGACACAAATGGGCATATGTGGAAGGAGCATAGAAGGTTTACACTTACACAATTAAGGGATCTTGGA…	AAGCTTATCGATACCGTCGACCTCGAGTCATGTAATTAGTTATGTCACGCTTACATTCACGCCCTCCCCCCACATCCGCTCTAACCGAAAAGGAAGGAGTTAGACAACCTGAAGTCTAGGTCCCTATTTATTTTTTTATAGTTATGTTAGTATTAAGAACGTTATTTATATTTCAAATTTTTCTTTTTTTTCTGTACAGACGCGTGTACGCATGTAACATTATACTGAAAACCTTGCTTGAGAAGGTTTTGGGACGCTCGAAGGCTTTAATTTGCGGCCGGTACCCAATTCGCCCTATAGTGAGTCGTATTACGCGCGCTCACTGGCCGTCGTTTTACAACGTCGTGACTGGGAAAACCCTGGCGTTACCCAACTTAATCGCCTTGCAGCACATCCCCC…	1488		MLLLLIFSSIFLYFFYHFHWKRRNLPPGPRPLPFLGNLLSLKTLKPGYEAFSNWKKEYGPIFTFWMANKPFVIIASYEKMKETFVKDGDTYVDKQLTHTEKERLGENYGVLDTNGHMWKEHRRFTLTQLRDLGLGKDLMQEKILMEVEELFKELDAHGGEEIDLPKLIDRSVGNVINLTLFNKRFDMDKRDEFAHLKSLIDGMRNVTSQFRYLIQYLVPWTSTVLPGPTLSEKVRAKREELDDFFYSQIDEHRNEIDFDNTENLDFVEAYLKEQKKREEDGDFKTFCNKQLCAMLFDLWIAGLMTTTMTMTWGLSYYLYNPEVQRKIREELDKVIGNDRLISTADKNDLPYLQAFVTETQRTANIIPLNLIHMTTRDTVIDGFPIQKGTGVIAQISTVM…	.
95	RP5322	MATa his3Δ leu2Δ ura3Δ lys2Δ pdr5Δ snq2Δ yor1Δ can1::gal-10/gal-1p::C. elegans EMB-8 HO::Barcode-HYGR	pPR2371	CYP-33E1		C. elegans	494	.	Twist Inc	pPR2222 (S. cerevisiae CEN-Gal1-URA+ Amp expression vector-this is simply the seqeunced version at Twist that is exactly pLC178 derived from Leah Cowen's lab)	ATGATTTTGTTAATACTAACGTCGATATTAATCATCTACCTGTTTAATCACTTTTACTGGAAACGTAGAAAATTACCACCGGGTCCTATTCCCTTACCTATTATTGGTAATTTATATCTAATGACGGAAGATGTTAAGCCTGGTTACAAGATGTACGAGAAATTGAAAGACAAATATGGTCCGGTGTTCACATTTTGGTTGGCAAATCTTCCAATGGTTACTGTGACTGATTGGAAACTGATCAAGCAGCATTTCATAAAAGATGGTGCCAACTTTGTAGGAAGACCAGAGTTTCCAATATCAATGGAAATGAGACAAGGTCCATATGGGATTATTGAATCTCATGGTGATAGATGGATCCAGCAAAGAAGATTTGCGTTGCATATTCTGCGTGATTTT…	AAGCTTATCGATACCGTCGACCTCGAGTCATGTAATTAGTTATGTCACGCTTACATTCACGCCCTCCCCCCACATCCGCTCTAACCGAAAAGGAAGGAGTTAGACAACCTGAAGTCTAGGTCCCTATTTATTTTTTTATAGTTATGTTAGTATTAAGAACGTTATTTATATTTCAAATTTTTCTTTTTTTTCTGTACAGACGCGTGTACGCATGTAACATTATACTGAAAACCTTGCTTGAGAAGGTTTTGGGACGCTCGAAGGCTTTAATTTGCGGCCGGTACCCAATTCGCCCTATAGTGAGTCGTATTACGCGCGCTCACTGGCCGTCGTTTTACAACGTCGTGACTGGGAAAACCCTGGCGTTACCCAACTTAATCGCCTTGCAGCACATCCCCC…	1485		MILLILTSILIIYLFNHFYWKRRKLPPGPIPLPIIGNLYLMTEDVKPGYKMYEKLKDKYGPVFTFWLANLPMVTVTDWKLIKQHFIKDGANFVGRPEFPISMEMRQGPYGIIESHGDRWIQQRRFALHILRDFGLGKNLMEEKVLGEVTAMIDSIRKSMEDVDMQNIFDASVGSVINNMLFGYRYDETNIEEFLELKNRMNKHFKLAAEPMGGLIGMNPWLGHLPFFKGYKNVIMHNWMGLMEMFRKQATDRLASIDYDSDEYSDYVEAFLKERKKHENEQDFGGFEMEQLDSVCFDLWVAGMETTSNTLNWALLYVLLNPEVRQKVYEELEREIGSDRIITTTDRPKLNYINATVNESQRLANLLPMNLSRSTNADVEIAGYRIPKDTVITPQISSVM…	.
96	RP5330	MATa his3Δ leu2Δ ura3Δ lys2Δ pdr5Δ snq2Δ yor1Δ can1::gal-10/gal-1p::C. elegans EMB-8 HO::Barcode-HYGR	pPR2383	CYP-33E2		C. elegans	494	.	Twist Inc	pPR2222 (S. cerevisiae CEN-Gal1-URA+ Amp expression vector-this is simply the seqeunced version at Twist that is exactly pLC178 derived from Leah Cowen's lab)	ATGATATTATTTATTGTTCTATCTATCGTAAGCATCTACCTGTTCGACTTATTCTACTGGAAACGTAGGAATTTGCCACCAGGTCCTTTACCCCTGCCATTAGTTGGAAACTTGCACATGATGAGCGATGATGTTAAGCCAGGCTATTCTTTGTTCTCAAATTTAAAAGAACAGTATGGTCATGTCTATACTTTTTGGATGGCTAGTCTGCCTATAGTTCATGTCACCGATTGGAATTTAATTAAGCAACATTTTATAAAGGATGGCGGCAATTTTGTAGGGAGGCCAGAATTCCCTATGTCCATTGAGCTGAGACAAGGTCCATATGGAATCATTGAATCTCATGGTGATAGATGGGTTCAACAAAGAAGGTTTGCTTTACATGTTTTAAGGGATTTT…	AAGCTTATCGATACCGTCGACCTCGAGTCATGTAATTAGTTATGTCACGCTTACATTCACGCCCTCCCCCCACATCCGCTCTAACCGAAAAGGAAGGAGTTAGACAACCTGAAGTCTAGGTCCCTATTTATTTTTTTATAGTTATGTTAGTATTAAGAACGTTATTTATATTTCAAATTTTTCTTTTTTTTCTGTACAGACGCGTGTACGCATGTAACATTATACTGAAAACCTTGCTTGAGAAGGTTTTGGGACGCTCGAAGGCTTTAATTTGCGGCCGGTACCCAATTCGCCCTATAGTGAGTCGTATTACGCGCGCTCACTGGCCGTCGTTTTACAACGTCGTGACTGGGAAAACCCTGGCGTTACCCAACTTAATCGCCTTGCAGCACATCCCCC…	1485		MILFIVLSIVSIYLFDLFYWKRRNLPPGPLPLPLVGNLHMMSDDVKPGYSLFSNLKEQYGHVYTFWMASLPIVHVTDWNLIKQHFIKDGGNFVGRPEFPMSIELRQGPYGIIESHGDRWVQQRRFALHVLRDFGLGKNLMEEKVLGEVTAMLDRLRKTMDEVDMQSVFDASVGSVINNLLFGYRYDETNIAEFLDLKEKLNNHFQLAAKPIGGLIGMNPWLGYFPYFSGYKNVMIQNWMGLVEMFRKQANEKLATIDYESDDYSDYVEAFLKERKKHENEKDFGGFEMEQLDSVCFDLWVAGMETTSNTLNWALLYVLRNPEVRQKVYEELDREIGSDRIITTSDKPKLNYINATINESQRLANLLPMNLARSTTKDVEIAGYHIKKNTVIIPQISLVL…	.
97	RP5338	MATa his3Δ leu2Δ ura3Δ lys2Δ pdr5Δ snq2Δ yor1Δ can1::gal-10/gal-1p::C. elegans EMB-8 HO::Barcode-HYGR	pPR2395	CYP-34A1		C. elegans	504	.	Twist Inc	pPR2222 (S. cerevisiae CEN-Gal1-URA+ Amp expression vector-this is simply the seqeunced version at Twist that is exactly pLC178 derived from Leah Cowen's lab)	ATGTTTCTTGTTCTGTTATTTTTCACGATTATATCATTAGCCTTGGCACATCAATGGAGAGCGAGAAAGCAGTTGCCTAGAGGTCCATATCCCTTACCACTAATTGGAAATCTGCATCAACTTTTATACTATTGTTGGAAAAATGGTGGTCTGGTCGAAGGTTACGCAGAAATTCAAAAATCTTTCGGCAAAGTCTATACTTTGTGGATCGGTCCCTTACCCACCGTTTTCATAGCAGATTTTGAAGTGGCTCACGAAACTCATGTAAAAAGAGCTCATGAATTCGGCACCCGTTATGCACCGGGGTTGATGAATTATAATAGATATGAAAGGGGTGTCGTTGCGTCGAATGGTGAATTTTTTCAAGAGCACAGTAGATTTGTTTTGTCAACGTTCAGA…	AAGCTTATCGATACCGTCGACCTCGAGTCATGTAATTAGTTATGTCACGCTTACATTCACGCCCTCCCCCCACATCCGCTCTAACCGAAAAGGAAGGAGTTAGACAACCTGAAGTCTAGGTCCCTATTTATTTTTTTATAGTTATGTTAGTATTAAGAACGTTATTTATATTTCAAATTTTTCTTTTTTTTCTGTACAGACGCGTGTACGCATGTAACATTATACTGAAAACCTTGCTTGAGAAGGTTTTGGGACGCTCGAAGGCTTTAATTTGCGGCCGGTACCCAATTCGCCCTATAGTGAGTCGTATTACGCGCGCTCACTGGCCGTCGTTTTACAACGTCGTGACTGGGAAAACCCTGGCGTTACCCAACTTAATCGCCTTGCAGCACATCCCCC…	1515		MFLVLLFFTIISLALAHQWRARKQLPRGPYPLPLIGNLHQLLYYCWKNGGLVEGYAEIQKSFGKVYTLWIGPLPTVFIADFEVAHETHVKRAHEFGTRYAPGLMNYNRYERGVVASNGEFFQEHSRFVLSTFRNFASGRNIMEERIMDEYRYRFEDFASSNGICNKERKIFETWARPFFDLLTGSVINKILINERFEQNDPEFEKLVSRLAKGFENTGFLDIFCPVRILESRFLKWRQDTIFEPFNYILELNKKSIARRVAQLKADEHVLSDDPDDFLDAYLLKMQKDKNEGLETTFTLENLAVDMYDLWLGGQETTSTTLNWACACLLNRPDVITTAREELIRVTGGHRSLSLIDRRETPYLSAVISEVQRFASILNMNLFRIIKEDTVVDGQPLRAG…	.
98	RP5386	MATa his3Δ leu2Δ ura3Δ lys2Δ pdr5Δ snq2Δ yor1Δ can1::gal-10/gal-1p::C. elegans EMB-8 HO::Barcode-HYGR	pPR2465	CYP-34A2		C. elegans	502	.	Twist Inc	pPR2222 (S. cerevisiae CEN-Gal1-URA+ Amp expression vector-this is simply the seqeunced version at Twist that is exactly pLC178 derived from Leah Cowen's lab)	ATGTTTTTAATTTTGTTATTTTCAACAATTTTGGCAATCGCTTTGGTACATCAATGGAGAGCCAGAAAGCAGTTGCCTAGAGGTCCTTATCCTCTTCCTTTAATTGGAAATTTGCACCAATTATTCTACTATTGCTGGAAAAATGGTGGTCTGGTGGAAGGCTACGCTGAAATAGAGAAATCGTTTGGTAAAGTGTACACCGTATGGATTGGCCCAATGCCAACAGTATTCATATCTGATTACGATGTTGCTCAGGAAACGCACGTGAAGAGAGCCAATGTGTTTGGCACGAGATACGCACCCGGCATCATGAATTATGTCAGATTTGATAAGGGAGTTGTAGCAAGCAATGGGGAATTCTGGCAGGAACATAGGAGGTTTGCTTTGACTACATTGCGT…	AAGCTTATCGATACCGTCGACCTCGAGTCATGTAATTAGTTATGTCACGCTTACATTCACGCCCTCCCCCCACATCCGCTCTAACCGAAAAGGAAGGAGTTAGACAACCTGAAGTCTAGGTCCCTATTTATTTTTTTATAGTTATGTTAGTATTAAGAACGTTATTTATATTTCAAATTTTTCTTTTTTTTCTGTACAGACGCGTGTACGCATGTAACATTATACTGAAAACCTTGCTTGAGAAGGTTTTGGGACGCTCGAAGGCTTTAATTTGCGGCCGGTACCCAATTCGCCCTATAGTGAGTCGTATTACGCGCGCTCACTGGCCGTCGTTTTACAACGTCGTGACTGGGAAAACCCTGGCGTTACCCAACTTAATCGCCTTGCAGCACATCCCCC…	1509		MFLILLFSTILAIALVHQWRARKQLPRGPYPLPLIGNLHQLFYYCWKNGGLVEGYAEIEKSFGKVYTVWIGPMPTVFISDYDVAQETHVKRANVFGTRYAPGIMNYVRFDKGVVASNGEFWQEHRRFALTTLRNFGFGRNIMEERIMDEYRYRFKDFATTGNNNMAKSFETCARSFFDLLTGSVINKVLINERFEQDDADFEKLKTNLSRGLENTGFLDIFCPVNILQSRFLKWRQDSIFQPLDWILELTKRNIAKRVAQLKSGEHVLHDEPDDFLDAYLMKMYKDEKEGLDSTFTLDNLAIDMYDLWIAGQETTSTTLAWACACLLNKPEVVLKAREELVHVTGGHRSLSLTDKKVTPYLSAVISEVQRVASILNVNLFRILEEDTYVGGQPIRAGTA…	.
99	RP5354	MATa his3Δ leu2Δ ura3Δ lys2Δ pdr5Δ snq2Δ yor1Δ can1::gal-10/gal-1p::C. elegans EMB-8 HO::Barcode-HYGR	pPR2419	CYP-34A4		C. elegans	500	.	Twist Inc	pPR2222 (S. cerevisiae CEN-Gal1-URA+ Amp expression vector-this is simply the seqeunced version at Twist that is exactly pLC178 derived from Leah Cowen's lab)	ATGTTGCTGATTTTATTATTTACTACGGTTCTGGCAATTTTGATTATTCACCAGTGGATTAAAAGAAGAAACCTTCCTAATGGTCCAACTCCCATCCCAATAATTGGTAATTTACACCAATTATTTTACCTTTACTGGAAACATGGGGGAGCTGTGTCTGCTTATCGTCAGTTGGAGCAAACTTACGGGAAAGTTTTCACTGTTTGGATAGGCCCATTGCCTACAGTCTACATTTCTGACTATGATCTGGCCCATGAAACTCATATCAAGAAATCCAATATATTCGGAGCAAGGTTCGCAGTTGGAGCCTTGAATTATATCAGAGAGGGCAGGGGCATTGTAGCTTCTAATGGTGAGTTTTGGCAAGAGCACAGGCGTTTTGCGCTAACCACTCTAAGG…	AAGCTTATCGATACCGTCGACCTCGAGTCATGTAATTAGTTATGTCACGCTTACATTCACGCCCTCCCCCCACATCCGCTCTAACCGAAAAGGAAGGAGTTAGACAACCTGAAGTCTAGGTCCCTATTTATTTTTTTATAGTTATGTTAGTATTAAGAACGTTATTTATATTTCAAATTTTTCTTTTTTTTCTGTACAGACGCGTGTACGCATGTAACATTATACTGAAAACCTTGCTTGAGAAGGTTTTGGGACGCTCGAAGGCTTTAATTTGCGGCCGGTACCCAATTCGCCCTATAGTGAGTCGTATTACGCGCGCTCACTGGCCGTCGTTTTACAACGTCGTGACTGGGAAAACCCTGGCGTTACCCAACTTAATCGCCTTGCAGCACATCCCCC…	1503		MLLILLFTTVLAILIIHQWIKRRNLPNGPTPIPIIGNLHQLFYLYWKHGGAVSAYRQLEQTYGKVFTVWIGPLPTVYISDYDLAHETHIKKSNIFGARFAVGALNYIREGRGIVASNGEFWQEHRRFALTTLRNFGLGRNLMEEKIMEEYRYRFAQTGNGNNNKSSIETNSSMFFDLLIGSIINQLLISERFEQGDPEFEKLKESLSIGLEKFGVLDIFLPDWIMNAWWMKWRMDDILGPFSWIHRLSQRNVQRRMEQIESGEHVIDGDGTDFMDTYINKIEKDKREGVDSTFTLETLAIDMYDLWIAGQETTSTTLSWACACLLNHPEVVKIAREELVHLTGGHRSISLTDKTSTPYLNAVINEVQRIASILNVNIFRQTSEDTTVNGQPIAAGTALT…	.
100	RP5387	MATa his3Δ leu2Δ ura3Δ lys2Δ pdr5Δ snq2Δ yor1Δ can1::gal-10/gal-1p::C. elegans EMB-8 HO::Barcode-HYGR	pPR2467	CYP-34A5		C. elegans	499	.	Twist Inc	pPR2222 (S. cerevisiae CEN-Gal1-URA+ Amp expression vector-this is simply the seqeunced version at Twist that is exactly pLC178 derived from Leah Cowen's lab)	ATGTTTCTAATTTTAATCCTTACCTCAATTCTGACGTACTTCAGTATAAATTTATGGCGTGGCAGAAGGAGGAACCCAAAAGGTCCCTTACCTTTACCACTAATTGGCAACTTACATCAACTAATTTATAATTCGTGGAAAACTGGTGGAATGGTAGCTGGTTTTCAAGAATTTAAAAAACATTACGGAAAATTCTTTACGCTATGGTTTGGTCCTATTCCCATAGTTTTTATTGCCGACTATGACATTGCCTATGAGACCCATGTAAAGAGAGCCAACGTTTTTGGGCACAGATTCACTATTGGAGGTATGGATTATATCAGAGAGGGTAGGGGCATAGTTGGCTCAAACGGTGATTTTTGGCAGGAACATAGAAGGTTTGCATTAACTACATTAAGG…	AAGCTTATCGATACCGTCGACCTCGAGTCATGTAATTAGTTATGTCACGCTTACATTCACGCCCTCCCCCCACATCCGCTCTAACCGAAAAGGAAGGAGTTAGACAACCTGAAGTCTAGGTCCCTATTTATTTTTTTATAGTTATGTTAGTATTAAGAACGTTATTTATATTTCAAATTTTTCTTTTTTTTCTGTACAGACGCGTGTACGCATGTAACATTATACTGAAAACCTTGCTTGAGAAGGTTTTGGGACGCTCGAAGGCTTTAATTTGCGGCCGGTACCCAATTCGCCCTATAGTGAGTCGTATTACGCGCGCTCACTGGCCGTCGTTTTACAACGTCGTGACTGGGAAAACCCTGGCGTTACCCAACTTAATCGCCTTGCAGCACATCCCCC…	1500		MFLILILTSILTYFSINLWRGRRRNPKGPLPLPLIGNLHQLIYNSWKTGGMVAGFQEFKKHYGKFFTLWFGPIPIVFIADYDIAYETHVKRANVFGHRFTIGGMDYIREGRGIVGSNGDFWQEHRRFALTTLRNFGVGRNIMEDKIMDEYRYRIQDFSKTHGKNGVIEVNATTMFDLLVGSIINRMLVSERFEQGDQDFEKLKMYLTKALEELSIFDSFTPLWLLKSRILRWRTKVTMAPFDFVYELVKNGIQKRTSEIKNGSHVISEEGDDFVDAFLIKIEKDKKEGIDSTFTLETLAIDLFDLWLAGQETTSTTLTWAGTCLLNHPEVVEKLRKELIQITGGTRSVSLTDRAQTPYLTAVVNEVQRISSILNVNIFRQLQEDSHIDGQPIASGSVVT…	.
101	RP5388	MATa his3Δ leu2Δ ura3Δ lys2Δ pdr5Δ snq2Δ yor1Δ can1::gal-10/gal-1p::C. elegans EMB-8 HO::Barcode-HYGR	pPR2469	CYP-34A6		C. elegans	498	.	Twist Inc	pPR2222 (S. cerevisiae CEN-Gal1-URA+ Amp expression vector-this is simply the seqeunced version at Twist that is exactly pLC178 derived from Leah Cowen's lab)	ATGTTGTTCATCCTAATTCTGACTGCAACAGTATTAATATTAACCGTTAACATTTGGAGGGCATGGAGGAAACTACCTAATGGTCCACTTCCAATTCCCTTAATTGGTAATTTCCATCAATTATTTTACTATGCCTGGAGGTTTGGTGGAATTGTTGAAGGGATAAAGGAAATGAAGAAGCAATATGGTAAGGTTTTCACGTTATGGATGGGTCCTCTGCCAATGGTGAATATATGTGATTATGATATTGCGTACGAAACGCATGTCAAAAGAGCTAACATTTTTGTAAATAGATACATACATGGTGCCACCGAGTATATCAGGGAAGGGAGAGGTATTATTGGCTCAAATGGTGATTTTTGGTTGGAACATAGAAGATTCGCGCTTACAACTTTTAGA…	AAGCTTATCGATACCGTCGACCTCGAGTCATGTAATTAGTTATGTCACGCTTACATTCACGCCCTCCCCCCACATCCGCTCTAACCGAAAAGGAAGGAGTTAGACAACCTGAAGTCTAGGTCCCTATTTATTTTTTTATAGTTATGTTAGTATTAAGAACGTTATTTATATTTCAAATTTTTCTTTTTTTTCTGTACAGACGCGTGTACGCATGTAACATTATACTGAAAACCTTGCTTGAGAAGGTTTTGGGACGCTCGAAGGCTTTAATTTGCGGCCGGTACCCAATTCGCCCTATAGTGAGTCGTATTACGCGCGCTCACTGGCCGTCGTTTTACAACGTCGTGACTGGGAAAACCCTGGCGTTACCCAACTTAATCGCCTTGCAGCACATCCCCC…	1497		MLFILILTATVLILTVNIWRAWRKLPNGPLPIPLIGNFHQLFYYAWRFGGIVEGIKEMKKQYGKVFTLWMGPLPMVNICDYDIAYETHVKRANIFVNRYIHGATEYIREGRGIIGSNGDFWLEHRRFALTTFRNFGIGRNIIEGKIMEEYNYRFEDFHETHFKNGAIQVSASMFFDLLVGSIINQLLVSERFEQDDKEFEELKTKLTMALENSSIIEGVMPLWLLKSKFMKWRTKTTFAPFDFIYEVGQKGIQRRVAAIENGTHVLSEEGDDFVDAFIIKIEKDSKEEVESTFTLETLAVDLFDLWVAGQETTSTTLCWAFVCLMNYPEVVEKLRNELTEVTGGMRSVSLADRSSTLYLNATINEIQRIASILNVNLPRVLEEDALIDGVLVPAGTAFA…	.
102	RP5389	MATa his3Δ leu2Δ ura3Δ lys2Δ pdr5Δ snq2Δ yor1Δ can1::gal-10/gal-1p::C. elegans EMB-8 HO::Barcode-HYGR	pPR2470	CYP-34A7		C. elegans	499	.	Twist Inc	pPR2222 (S. cerevisiae CEN-Gal1-URA+ Amp expression vector-this is simply the seqeunced version at Twist that is exactly pLC178 derived from Leah Cowen's lab)	ATGCTTATAATTCTAATCCTAGTTGCAATTGCAGCTGTATTAACTGTGAATTTATGGAGGGCTAGACAAAAATTACCGAATGGACCTACTCCTTTACCTATAATTGGTAACTTCCATCAACTATTCTATAATGGATGGAAATATGGGGGTCTTGTCGCAGGATTCGATCAATTTAGAAAACAATACGGTAAAGTTTTCACAGTGTGGATGGGTCCCATACCTGCTGTACAGATTTGTGATTTTGACGTTGCCCATGAAACGCATGTCAAGAAAGCCCACACTTTCGGGCACCGTTACACCTTTGGCGCCATGGAATACATAAGAGAAGGAAAAGGTATCATCGGATCAAACGGCGATTTTTGGTTAGAGCATAGAAGATTTGCTCTGATGACTTTGAGA…	AAGCTTATCGATACCGTCGACCTCGAGTCATGTAATTAGTTATGTCACGCTTACATTCACGCCCTCCCCCCACATCCGCTCTAACCGAAAAGGAAGGAGTTAGACAACCTGAAGTCTAGGTCCCTATTTATTTTTTTATAGTTATGTTAGTATTAAGAACGTTATTTATATTTCAAATTTTTCTTTTTTTTCTGTACAGACGCGTGTACGCATGTAACATTATACTGAAAACCTTGCTTGAGAAGGTTTTGGGACGCTCGAAGGCTTTAATTTGCGGCCGGTACCCAATTCGCCCTATAGTGAGTCGTATTACGCGCGCTCACTGGCCGTCGTTTTACAACGTCGTGACTGGGAAAACCCTGGCGTTACCCAACTTAATCGCCTTGCAGCACATCCCCC…	1500		MLIILILVAIAAVLTVNLWRARQKLPNGPTPLPIIGNFHQLFYNGWKYGGLVAGFDQFRKQYGKVFTVWMGPIPAVQICDFDVAHETHVKKAHTFGHRYTFGAMEYIREGKGIIGSNGDFWLEHRRFALMTLRNFGLGRNIIEDKIMEEYRYRFEDFKKTNFKDGAIQVNASSLFDLLVGSIINQLLVSERFEQDDEEFEELKTNLAMALENGSIIEGVLPLWMLKSRFMKWRTKTTFAPFDFVFEVGKKGIQRRVAAIENGTHTLSEEGDDFVDAFIVKMEKDKKDGIDSSFTLETLAVDLFDLWQAGQETTSTTLTWACACLLNHPEVVEKLRKELTEVTGGARGVSLTDRTKTPYLNATINEVQRISSILNVNLLRILEEDAVIDGHPVPAGTAFT…	.
103	RP5362	MATa his3Δ leu2Δ ura3Δ lys2Δ pdr5Δ snq2Δ yor1Δ can1::gal-10/gal-1p::C. elegans EMB-8 HO::Barcode-HYGR	pPR2431	CYP-34A8		C. elegans	499	.	Twist Inc	pPR2222 (S. cerevisiae CEN-Gal1-URA+ Amp expression vector-this is simply the seqeunced version at Twist that is exactly pLC178 derived from Leah Cowen's lab)	ATGTTACTTATACTAATTTTGTTGGCTGTTGCGGCAGTCTTAACTGCAAATCTTTGGCGTGCCAGACAAAAACTTCCTAAAGGACCAACTCCTCTTCCTTTGATAGGCAATTTTCATCAATTATTCTACTTATCCTGGAAAACGGGATCCTTGGTGGCGGCATTCAATGAATTGAAAAAGCAATATGGGAAAGTTTTCACAGTCTGGATGGGCCCGAAGCCCAGTGTATACATCTGTGACTACGATATTGCTCATGAGACTCACGTGAAGAGAGCGAACATTTTTGGAACTCGTTATTCAGTAGGTGGTATGGAATATATCAGAGAAGGTAGGGGTATCATTGGGTCGAATGGAGATTTCTGGTTGGAGCACAGAAGATTTGCTCTAATGACGTTGAGA…	AAGCTTATCGATACCGTCGACCTCGAGTCATGTAATTAGTTATGTCACGCTTACATTCACGCCCTCCCCCCACATCCGCTCTAACCGAAAAGGAAGGAGTTAGACAACCTGAAGTCTAGGTCCCTATTTATTTTTTTATAGTTATGTTAGTATTAAGAACGTTATTTATATTTCAAATTTTTCTTTTTTTTCTGTACAGACGCGTGTACGCATGTAACATTATACTGAAAACCTTGCTTGAGAAGGTTTTGGGACGCTCGAAGGCTTTAATTTGCGGCCGGTACCCAATTCGCCCTATAGTGAGTCGTATTACGCGCGCTCACTGGCCGTCGTTTTACAACGTCGTGACTGGGAAAACCCTGGCGTTACCCAACTTAATCGCCTTGCAGCACATCCCCC…	1500		MLLILILLAVAAVLTANLWRARQKLPKGPTPLPLIGNFHQLFYLSWKTGSLVAAFNELKKQYGKVFTVWMGPKPSVYICDYDIAHETHVKRANIFGTRYSVGGMEYIREGRGIIGSNGDFWLEHRRFALMTLRNFGVGRTIMEDKIMDEYRYRFKDFKRTHFKNGAIQVNASSIFDLLVGSIINQLLVSERFEQDDQEFEKLKTSLAEALENISIIEGFLPLWVLKSPLMKWRTKITFAPFDFIFELGNRGIQRRVAAIENGTHTLSEEGDDFVDAFIVKMEKDKKEGIDSSFTLETLAIDLFDLWQAGQETTSTTLTWACVCLLNHPEVVEKLRKELTEVTGGTRGVSLTDRTKTPYLNANINEFQRIASILNVNLFRVLEEDTTIDSQPVPAGALVT…	.
104	RP5370	MATa his3Δ leu2Δ ura3Δ lys2Δ pdr5Δ snq2Δ yor1Δ can1::gal-10/gal-1p::C. elegans EMB-8 HO::Barcode-HYGR	pPR2443	CYP-34A9		C. elegans	499	.	Twist Inc	pPR2222 (S. cerevisiae CEN-Gal1-URA+ Amp expression vector-this is simply the seqeunced version at Twist that is exactly pLC178 derived from Leah Cowen's lab)	ATGATTTTAATTCTTATTCTGTCTGCAATCGTTGCAATTTTCACTGTAAATTTATGGAGAGCAAGGCAAAAATTACCAAAAGGACCTACCCCTCTTCCCCTAATTGGAAATCTACACCAATTGATCTACAATGCTTGGAAAAATGGAGGAATAGTTCAAGGTTTCAATGAATTCAAGAAACAATACGGTAACGTATTTACAATATGGATGGGCCCAATTCCCAGTGTCCATATAGCCGATTTCGATGTGGCACATGAAACTCATGTTAAGAGAGCGAACACTTTTGGTCACAGGTTTTCCAATGGTGGTATGGATTATATTAGGGAAGGCAGAGGGATTATAGCTAGTAACGGAGAATTTTGGCAGGAGCATCGTAGATTTGCATTGACAACGTTAAGA…	AAGCTTATCGATACCGTCGACCTCGAGTCATGTAATTAGTTATGTCACGCTTACATTCACGCCCTCCCCCCACATCCGCTCTAACCGAAAAGGAAGGAGTTAGACAACCTGAAGTCTAGGTCCCTATTTATTTTTTTATAGTTATGTTAGTATTAAGAACGTTATTTATATTTCAAATTTTTCTTTTTTTTCTGTACAGACGCGTGTACGCATGTAACATTATACTGAAAACCTTGCTTGAGAAGGTTTTGGGACGCTCGAAGGCTTTAATTTGCGGCCGGTACCCAATTCGCCCTATAGTGAGTCGTATTACGCGCGCTCACTGGCCGTCGTTTTACAACGTCGTGACTGGGAAAACCCTGGCGTTACCCAACTTAATCGCCTTGCAGCACATCCCCC…	1500		MILILILSAIVAIFTVNLWRARQKLPKGPTPLPLIGNLHQLIYNAWKNGGIVQGFNEFKKQYGNVFTIWMGPIPSVHIADFDVAHETHVKRANTFGHRFSNGGMDYIREGRGIIASNGEFWQEHRRFALTTLRNFGLGRNIMEDKIMEEYRYRFKDFKNTHFKNGGIQVNASSCFDLLVGSIINQLLVSERFEQDNKEFERLKTSLAKGLEKVSIFEAFMPVWVLKSKLMRWRTKTTFEPFDFIFGLVERGIQKRVSAIKNGTHIPSEEGEDFVDAFLIKMEKDKNEGIQSTFDLETLAVDLYDLWLAGQETTSTTLTWACACLLNYPEVVKEIRKELTEVTGGTRSLSLTDRPKTPYLGATINEIQRIASILNVNIFRLMEEDSIIEGQPISAGAVLT…	.
105	RP5346	MATa his3Δ leu2Δ ura3Δ lys2Δ pdr5Δ snq2Δ yor1Δ can1::gal-10/gal-1p::C. elegans EMB-8 HO::Barcode-HYGR	pPR2407	CYP-34A10		C. elegans	499	.	Twist Inc	pPR2222 (S. cerevisiae CEN-Gal1-URA+ Amp expression vector-this is simply the seqeunced version at Twist that is exactly pLC178 derived from Leah Cowen's lab)	ATGTTAATCATTTTGTTGCTGGTAACTTTTTTTGCGGTCGCCACGGCTTACCAATGGAGAAAGTGTCAAAGACTACCAAAAGGACCTACTCCACTACCACTTATAGGGAATTTTCACCAGTTTATCTACTATGGTATAAAGTTAGGAAGTGCCGTGGCGGTATATCATGAATTTGAGAAAACATATGGAAAAGTTTTCACTATATGGATGGGTCCATTACCATCGGTCTACATTTCTGATTATGACGTGGCTCACGAAAGTCACATAAAGAGAGCCAACATTTTCTCGACAAGATTTGCACATGGTACTACTAATTATATTAGAGAGGGGAGAGGGATCATTGCTGCAAACGGGGATTTTTGGCAAGATCATAGGAGGTTCGCATTAACCACCCTGAGA…	AAGCTTATCGATACCGTCGACCTCGAGTCATGTAATTAGTTATGTCACGCTTACATTCACGCCCTCCCCCCACATCCGCTCTAACCGAAAAGGAAGGAGTTAGACAACCTGAAGTCTAGGTCCCTATTTATTTTTTTATAGTTATGTTAGTATTAAGAACGTTATTTATATTTCAAATTTTTCTTTTTTTTCTGTACAGACGCGTGTACGCATGTAACATTATACTGAAAACCTTGCTTGAGAAGGTTTTGGGACGCTCGAAGGCTTTAATTTGCGGCCGGTACCCAATTCGCCCTATAGTGAGTCGTATTACGCGCGCTCACTGGCCGTCGTTTTACAACGTCGTGACTGGGAAAACCCTGGCGTTACCCAACTTAATCGCCTTGCAGCACATCCCCC…	1500		MLIILLLVTFFAVATAYQWRKCQRLPKGPTPLPLIGNFHQFIYYGIKLGSAVAVYHEFEKTYGKVFTIWMGPLPSVYISDYDVAHESHIKRANIFSTRFAHGTTNYIREGRGIIAANGDFWQDHRRFALTTLRNFGLGRNLMEEKIMEEYNYRISDYKRTHLKNGAIEIHAGTFFDLLVGSIINQLLISERFEQGDQEFEKIKTSLALSLENFGIIDIFFPTAILDSPLMKWRQKKIFEPFDFIYEVSKRNLTKRMEAVKSGDHVIEDGGRDFVDAYILKIQKDENSGAPSTFNLETMIIDVFDLWQAGQETTSTTLTWAFCCLLNHPNVVKKLRAELMKLTGGNRHVGLNDRADTPYLNAVCNEVQRIASILNINLFRKIEQDTEIAGQPLASGCVVT…	.
106	RP5378	MATa his3Δ leu2Δ ura3Δ lys2Δ pdr5Δ snq2Δ yor1Δ can1::gal-10/gal-1p::C. elegans EMB-8 HO::Barcode-HYGR	pPR2455	CYP-35A1		C. elegans	494	.	Twist Inc	pPR2222 (S. cerevisiae CEN-Gal1-URA+ Amp expression vector-this is simply the seqeunced version at Twist that is exactly pLC178 derived from Leah Cowen's lab)	ATGTTTTTGGTTCTTATCTTTTTAGCGTTGTCATGCTGGTTGATTATCCGTCAGTACCAAAAAGTATCACGTTTACCACCAGGACCTGTTTCTTTTCCAATAATTGGCAATCTTCCACACATTATATACTACCTGTGGGCAACTGGAGGGATTGTGTCCACCCTTGATTTATTCAGGAAGAAATACGGAAATATATTCACATTATGGGTCGGCCCTGTCCCCCATGTGTCTATTTGTGACTATGAAACTTCTCATGAAGTTTTCGTGAAAGGTGCAAATAAGTATGCCGACATAGCTCATGCTCCACTTTTCAGAGAGCTTAGACAAGAAATGGGTGTTTTGGTAACGAACGGTAGTCACTGGAGTACCATGAAAAGATTCGCCTTACACACGTTCAGA…	AAGCTTATCGATACCGTCGACCTCGAGTCATGTAATTAGTTATGTCACGCTTACATTCACGCCCTCCCCCCACATCCGCTCTAACCGAAAAGGAAGGAGTTAGACAACCTGAAGTCTAGGTCCCTATTTATTTTTTTATAGTTATGTTAGTATTAAGAACGTTATTTATATTTCAAATTTTTCTTTTTTTTCTGTACAGACGCGTGTACGCATGTAACATTATACTGAAAACCTTGCTTGAGAAGGTTTTGGGACGCTCGAAGGCTTTAATTTGCGGCCGGTACCCAATTCGCCCTATAGTGAGTCGTATTACGCGCGCTCACTGGCCGTCGTTTTACAACGTCGTGACTGGGAAAACCCTGGCGTTACCCAACTTAATCGCCTTGCAGCACATCCCCC…	1485		MFLVLIFLALSCWLIIRQYQKVSRLPPGPVSFPIIGNLPHIIYYLWATGGIVSTLDLFRKKYGNIFTLWVGPVPHVSICDYETSHEVFVKGANKYADIAHAPLFRELRQEMGVLVTNGSHWSTMKRFALHTFRDMGVGKDLMETRIMEELDARCADTDKSATDGVTVAQAGDFFDLTVGSIINSILVGKRFEEHNKDDFLKIKEAMGAAFEVFSPFDMAVPVWFLRTFFRSRYDMMMTTQNTAKRFAAAEAVKRIEDIKSGAYEIDESNIEDYTDAFLLKIQKDGEDLDFNIETLKTMIIDLWMTGQETTTTTLISGFTQLLLHPEVMVKAREEILKITENGSRHLSLTDRTSTPYLNAMIGEIQRHASILNVSFWKINKELTYMGGHPVDAGALVTAQ…	.
107	RP5323	MATa his3Δ leu2Δ ura3Δ lys2Δ pdr5Δ snq2Δ yor1Δ can1::gal-10/gal-1p::C. elegans EMB-8 HO::Barcode-HYGR	pPR2372	CYP-35A2		C. elegans	494	.	Twist Inc	pPR2222 (S. cerevisiae CEN-Gal1-URA+ Amp expression vector-this is simply the seqeunced version at Twist that is exactly pLC178 derived from Leah Cowen's lab)	ATGTTTTTTGTTTTATTTTTTTCTGTGCTTTTGGGTTACCTAATTGTGAGGCAGTATCAAAAAGTATCAAGACTACCTCCAGGGCCAATTTCCTTGCCATTAATTGGTAATTTACCTCAAATAATCTACTATCTATGGTCAACTGGTGGCATCGTTTCGACTTTGGACCTGTTTAGAAAGAGGTACGGTAATATTTTCACACTATGGGTAGGACCAATACCCCACGTGAGCATTGCCGATTATGAGACATCTCATGAAGTTTTTGTCAAGAATGCTGGTAAATATGCGGACAAATTTCATGCGCCGGTTATGAGAGATGTCAGAAACGATATTGGAGTTTTGATAACCAACGGTGACCACTGGCAAGAAATGAGAAGATTCTCCTTGCAAGCATTTAGA…	AAGCTTATCGATACCGTCGACCTCGAGTCATGTAATTAGTTATGTCACGCTTACATTCACGCCCTCCCCCCACATCCGCTCTAACCGAAAAGGAAGGAGTTAGACAACCTGAAGTCTAGGTCCCTATTTATTTTTTTATAGTTATGTTAGTATTAAGAACGTTATTTATATTTCAAATTTTTCTTTTTTTTCTGTACAGACGCGTGTACGCATGTAACATTATACTGAAAACCTTGCTTGAGAAGGTTTTGGGACGCTCGAAGGCTTTAATTTGCGGCCGGTACCCAATTCGCCCTATAGTGAGTCGTATTACGCGCGCTCACTGGCCGTCGTTTTACAACGTCGTGACTGGGAAAACCCTGGCGTTACCCAACTTAATCGCCTTGCAGCACATCCCCC…	1485		MFFVLFFSVLLGYLIVRQYQKVSRLPPGPISLPLIGNLPQIIYYLWSTGGIVSTLDLFRKRYGNIFTLWVGPIPHVSIADYETSHEVFVKNAGKYADKFHAPVMRDVRNDIGVLITNGDHWQEMRRFSLQAFRNMGVGKDIMETRIMEELDARCSDIDKLATNGVTITHASEFFDLTVGSIINSILVGKRFEEDTKHEFLKIKETMDASFETFSPFDMTAPVWFLKTFFKHRYDKIWSAQETAKNFAAAEAIKRVESIKSGKYVIDENNLQDYTDAFLLKIQKEGESKDFNIETLKTMIIDLWMTGQETTTTTLISGFNQLLLHPEVMIKAREEILKITENGSRHLSLTDRTSTPYVNAVIGEIQRHASILNVSFWKINKEFTYMGGHPVDAGALVTSQ…	.
108	RP5331	MATa his3Δ leu2Δ ura3Δ lys2Δ pdr5Δ snq2Δ yor1Δ can1::gal-10/gal-1p::C. elegans EMB-8 HO::Barcode-HYGR	pPR2384	CYP-35A3		C. elegans	494	.	Twist Inc	pPR2222 (S. cerevisiae CEN-Gal1-URA+ Amp expression vector-this is simply the seqeunced version at Twist that is exactly pLC178 derived from Leah Cowen's lab)	ATGTTTTTCGTTCTGTTCATCGCTGCGTGTTTAAGCTGGCTAATTGTTCGTCAGTACCAAAAGGTCTCCAGACATCCGCCAGGTCCTATTTCCTTCCCACTTATCGGTAATTTACCCCAGATTTGTTATTACCTATGGTCAACGGGTGGAATTGTTTCGGCTCTTGATTTGTTAAGAAAGAAATACGGCAACATTTTCACACTATGGGTTGGTCCAGTTCCTTATGTAAGCATTGCAGATTTTGAAACTTCCCATGAAGTTTTTGTAAAAAATGGCGGTAAATATGCAGATAAGCTACACGCCCCAATAATGAGGGATATAAGAAAGGATAAGGGCATTGCCTTTACTAATGGTGATCACTGGCAAGAAATGAGGAGATTTTCTTTACAAACGTTCAGA…	AAGCTTATCGATACCGTCGACCTCGAGTCATGTAATTAGTTATGTCACGCTTACATTCACGCCCTCCCCCCACATCCGCTCTAACCGAAAAGGAAGGAGTTAGACAACCTGAAGTCTAGGTCCCTATTTATTTTTTTATAGTTATGTTAGTATTAAGAACGTTATTTATATTTCAAATTTTTCTTTTTTTTCTGTACAGACGCGTGTACGCATGTAACATTATACTGAAAACCTTGCTTGAGAAGGTTTTGGGACGCTCGAAGGCTTTAATTTGCGGCCGGTACCCAATTCGCCCTATAGTGAGTCGTATTACGCGCGCTCACTGGCCGTCGTTTTACAACGTCGTGACTGGGAAAACCCTGGCGTTACCCAACTTAATCGCCTTGCAGCACATCCCCC…	1485		MFFVLFIAACLSWLIVRQYQKVSRHPPGPISFPLIGNLPQICYYLWSTGGIVSALDLLRKKYGNIFTLWVGPVPYVSIADFETSHEVFVKNGGKYADKLHAPIMRDIRKDKGIAFTNGDHWQEMRRFSLQTFRNMGVGKDIMETRILEELDARCSDIDKSAKNGVTVAQASEFFDLTVGSVINSILVGKRFEEDTKHVFLRIKNTIDESFKLITPFNTTVPVWILKTFFKDRYDKMADAQEIAKNFVAAEALKRIEDIKSGKYVIDENNLQDYTDAFLLKMQKEGENLDFNTETLKTMLVDLWLTGQETTTTTLTSGFNQLLLHPEVMVKAREELMNVTENGSRSLSLTDRSSTPYLNAMIGEIQRHASILNLSFWKVNKEFTYIGGHPVDAGALVTAQ…	.
109	RP5339	MATa his3Δ leu2Δ ura3Δ lys2Δ pdr5Δ snq2Δ yor1Δ can1::gal-10/gal-1p::C. elegans EMB-8 HO::Barcode-HYGR	pPR2396	CYP-35A4		C. elegans	494	.	Twist Inc	pPR2222 (S. cerevisiae CEN-Gal1-URA+ Amp expression vector-this is simply the seqeunced version at Twist that is exactly pLC178 derived from Leah Cowen's lab)	ATGTTTGTCATCCTTTTTATATCGGCAATTTTGAGTTGGTTAATTGTTAGACAGTACCAAAAAGTATCCAGACTACCTCCCGGCCCTGTTTCTCTTCCATTGATAGGCAATCTTCCGCAAATTTTCTACTATTTATGGACAACAGGTAGTATTGTTTCAACTCTAGATCTGTTTAGAAAGAGATATGGCAACATTTTCACACTATGGGTCGGACCACTACCTCACGTGAGCATAGCAGATTATGAAATTTCCCACGAAGTTTTTGTAAAAAATGGTTCTAAATATGCGGACAAGTTTCACGCCCCAGTGATGCAAGATATCAGAAAAGACATGGGGATTATGGTGACCAACGGAGATCATTGGCAACATATGAGAAGATTTTCTTTACAAACATTTAGG…	AAGCTTATCGATACCGTCGACCTCGAGTCATGTAATTAGTTATGTCACGCTTACATTCACGCCCTCCCCCCACATCCGCTCTAACCGAAAAGGAAGGAGTTAGACAACCTGAAGTCTAGGTCCCTATTTATTTTTTTATAGTTATGTTAGTATTAAGAACGTTATTTATATTTCAAATTTTTCTTTTTTTTCTGTACAGACGCGTGTACGCATGTAACATTATACTGAAAACCTTGCTTGAGAAGGTTTTGGGACGCTCGAAGGCTTTAATTTGCGGCCGGTACCCAATTCGCCCTATAGTGAGTCGTATTACGCGCGCTCACTGGCCGTCGTTTTACAACGTCGTGACTGGGAAAACCCTGGCGTTACCCAACTTAATCGCCTTGCAGCACATCCCCC…	1485		MFVILFISAILSWLIVRQYQKVSRLPPGPVSLPLIGNLPQIFYYLWTTGSIVSTLDLFRKRYGNIFTLWVGPLPHVSIADYEISHEVFVKNGSKYADKFHAPVMQDIRKDMGIMVTNGDHWQHMRRFSLQTFRNMGVGKDIMETKIMQELDARCAEIDTSAMNGVTVTQASEFFELTVGSIINSILVGKRFDATTKHEFLKIIETMDASIETASFFDMMVPVWILKTFFKHRYDNLSDAFEVSKAFSAAEAIKRVDQIKSGRYFIDENNLQDYTDAFLLKIEKEGQCQDFNMETLKTMIGDLWITGQETTTTTLISGFNQLLLHPEVMVKAREELMKVTENGSRSLSLTDRASTPYLNAMIGEIQRHASILNVNFWKINKEFTYMGGHPVDAGALVTAQ…	.
110	RP5347	MATa his3Δ leu2Δ ura3Δ lys2Δ pdr5Δ snq2Δ yor1Δ can1::gal-10/gal-1p::C. elegans EMB-8 HO::Barcode-HYGR	pPR2408	CYP-35A5		C. elegans	494	.	Twist Inc	pPR2222 (S. cerevisiae CEN-Gal1-URA+ Amp expression vector-this is simply the seqeunced version at Twist that is exactly pLC178 derived from Leah Cowen's lab)	ATGATGTTCATCTTAATCGTTTCCCTAATTTTGACATGGTTAATAGTAAGGCAATACCAAAAAGTCAGTAGATTACCTCCAGGACCCGTATCTCTTCCACTAATTGGGAATCTACCCCAAATTGTGTATTACCTTTGGACCACTGGTGGTATTGTATCGACTCTTGACTTATTCAGAAAAAGATACGGAAACATCTTCACCTTGTGGGTTGGCCCTGTTCCACATGTCAGCATTGCCGATTACGAGACTTCTTATGAAGTCTTTGTAAAACAGGGTAACAAGCTGGCTGATGTTGCTCATTCTCCCGTGCTAAAGGAATTCAGTCGTGGTGTCGGCTTAATAAGGTGTAATGGTGAACATTGGCAAGTGATGAGACGTTTTGCCCTTCAGACCTTTAGA…	AAGCTTATCGATACCGTCGACCTCGAGTCATGTAATTAGTTATGTCACGCTTACATTCACGCCCTCCCCCCACATCCGCTCTAACCGAAAAGGAAGGAGTTAGACAACCTGAAGTCTAGGTCCCTATTTATTTTTTTATAGTTATGTTAGTATTAAGAACGTTATTTATATTTCAAATTTTTCTTTTTTTTCTGTACAGACGCGTGTACGCATGTAACATTATACTGAAAACCTTGCTTGAGAAGGTTTTGGGACGCTCGAAGGCTTTAATTTGCGGCCGGTACCCAATTCGCCCTATAGTGAGTCGTATTACGCGCGCTCACTGGCCGTCGTTTTACAACGTCGTGACTGGGAAAACCCTGGCGTTACCCAACTTAATCGCCTTGCAGCACATCCCCC…	1485		MMFILIVSLILTWLIVRQYQKVSRLPPGPVSLPLIGNLPQIVYYLWTTGGIVSTLDLFRKRYGNIFTLWVGPVPHVSIADYETSYEVFVKQGNKLADVAHSPVLKEFSRGVGLIRCNGEHWQVMRRFALQTFRNMGFGKEPMEIKIMEELDARCAEIDQASINGVTVTSASEFFDLTVGSIINSMLVGTRFEDHNKQEFLDIKNTMEESIGMFSPFDLTMPVWIMKSFFRKRYDFLVGAQESARVLVASEALKRYDDIKSGKYVIDENNLQDYTDAFLLKIVKGEDEKNFNIQALKTMLYDLWLTGQETTTVTLLCGFNHLLAHPEVMDKAREELLKITENRARSLSLSDRPTTPYLNAMIGEIQRHASILNVTFWKINKELTYMGGHPVDSGAVVTAQ…	.
111	RP5355	MATa his3Δ leu2Δ ura3Δ lys2Δ pdr5Δ snq2Δ yor1Δ can1::gal-10/gal-1p::C. elegans EMB-8 HO::Barcode-HYGR	pPR2420	CYP-35B1		C. elegans	499	.	Twist Inc	pPR2222 (S. cerevisiae CEN-Gal1-URA+ Amp expression vector-this is simply the seqeunced version at Twist that is exactly pLC178 derived from Leah Cowen's lab)	ATGATTTTCGTTTTGCTTCTGACCACATTTCTGGCTGTTTTAATAATCAGGCAATATCAAAAAGCCAGGAAATTACCACCAGGTCCTGTTTCTCTTCCACTAATCGGCAATATTCATCAATTGGTCTACCATATTTGGAATGAGAAGGGTGTTGTACCAGCTTTTGATTTATTTAGAAAAAAGTACGGTGACGTTTTCACTATCTGGTTAGGTCCGATACCTCATGTGTCCATTTGCAACTATGAAACATCACAGGAAGTCTTTGTGAAAAACGGTAACAAATACAAGGATCGTTTTCTTCCTCCTGTTTATCTACATGTCAGTAATAATCTTGGGTTATTCACCGCAAATGGGCCAGTGTGTGCCGAGATGAGAAAATTCACGTTGTTGGCGTTTAGA…	AAGCTTATCGATACCGTCGACCTCGAGTCATGTAATTAGTTATGTCACGCTTACATTCACGCCCTCCCCCCACATCCGCTCTAACCGAAAAGGAAGGAGTTAGACAACCTGAAGTCTAGGTCCCTATTTATTTTTTTATAGTTATGTTAGTATTAAGAACGTTATTTATATTTCAAATTTTTCTTTTTTTTCTGTACAGACGCGTGTACGCATGTAACATTATACTGAAAACCTTGCTTGAGAAGGTTTTGGGACGCTCGAAGGCTTTAATTTGCGGCCGGTACCCAATTCGCCCTATAGTGAGTCGTATTACGCGCGCTCACTGGCCGTCGTTTTACAACGTCGTGACTGGGAAAACCCTGGCGTTACCCAACTTAATCGCCTTGCAGCACATCCCCC…	1500		MIFVLLLTTFLAVLIIRQYQKARKLPPGPVSLPLIGNIHQLVYHIWNEKGVVPAFDLFRKKYGDVFTIWLGPIPHVSICNYETSQEVFVKNGNKYKDRFLPPVYLHVSNNLGLFTANGPVCAEMRKFTLLAFRNMGVGRDLMEQRILDELNTRCAEIDADAVNGKTIVHTTEFFDLTVGSVINSLLVGKRFEAEDKDDFLEIKRLMAEAADLFTMFDLVVPVWFLKSFFPSRFERVVAIFEKALNYLSREALARYEKLKTGEYSVNAEDPQDFVEAYLAKMEQERLRDSDTPYTMECLKFVIGDLWLAGQDTTSTTLVAGFNHLVKNPEIVRKCREEILRITENGSRPLQLKDRAESHYLNATIAEIQRHASILNVNFWRLVHEPTTVQGHPVDSGSVI…	.
112	RP5363	MATa his3Δ leu2Δ ura3Δ lys2Δ pdr5Δ snq2Δ yor1Δ can1::gal-10/gal-1p::C. elegans EMB-8 HO::Barcode-HYGR	pPR2432	CYP-35B2		C. elegans	499	.	Twist Inc	pPR2222 (S. cerevisiae CEN-Gal1-URA+ Amp expression vector-this is simply the seqeunced version at Twist that is exactly pLC178 derived from Leah Cowen's lab)	ATGATTGTAATTCTACTTTTGACAACCTTAATTGCTTTTCTGGTAGCAAGACAATATCAGAAGGCGAAAAAACTTCCACCAGGTCCAGTATCTCTTCCATTAATTGGAAATATACCTCAATTGGTGTACTATATTTGGAGAGAAAAAGGAGTTGTGCCAGCGTTTGATCTATTCAGACAGATATATGGTGATGTTTTTACTATTTGGTTAGGCCCTATCCCTCATGTCAGCATCTGCGATTACGATACCTCACAGGAAGTTTTCGTGAAGAATGGTAGTAGGTTGATAGATAGGTTCCTACCTCCTGTTTTTTTACATTTAAGCAATAATCTTGGTTTGGTTTCTGCAAATGGCGAAGTGTGGGCTGAAATGAGGAGATTTACCTTGTTAGCATTCAGA…	AAGCTTATCGATACCGTCGACCTCGAGTCATGTAATTAGTTATGTCACGCTTACATTCACGCCCTCCCCCCACATCCGCTCTAACCGAAAAGGAAGGAGTTAGACAACCTGAAGTCTAGGTCCCTATTTATTTTTTTATAGTTATGTTAGTATTAAGAACGTTATTTATATTTCAAATTTTTCTTTTTTTTCTGTACAGACGCGTGTACGCATGTAACATTATACTGAAAACCTTGCTTGAGAAGGTTTTGGGACGCTCGAAGGCTTTAATTTGCGGCCGGTACCCAATTCGCCCTATAGTGAGTCGTATTACGCGCGCTCACTGGCCGTCGTTTTACAACGTCGTGACTGGGAAAACCCTGGCGTTACCCAACTTAATCGCCTTGCAGCACATCCCCC…	1500		MIVILLLTTLIAFLVARQYQKAKKLPPGPVSLPLIGNIPQLVYYIWREKGVVPAFDLFRQIYGDVFTIWLGPIPHVSICDYDTSQEVFVKNGSRLIDRFLPPVFLHLSNNLGLVSANGEVWAEMRRFTLLAFRNIGVGRDSMEERILEELDARCEEIDADAVNGKTVVQTSDFFDLAVGSIINNTLIGKRFNAHNKDEFMKLKKMMDSASDLFTIFDLTAPVWMLKILVPKRCERILGVQEEILNFVSREANERYEQLKSGEYTVNAENPHDFVEAYFAKMEEEKRHGGPTPYTMKCLKHVIGDLWLAGQDTTTTTLVSGFNQLVNHPEVIRKCREEILRITENGSRPLQLKDRAESHYLNATITEIQRHASILNVNFWRLINEPTNVKGYEIDSGTVM…	.
113	RP5371	MATa his3Δ leu2Δ ura3Δ lys2Δ pdr5Δ snq2Δ yor1Δ can1::gal-10/gal-1p::C. elegans EMB-8 HO::Barcode-HYGR	pPR2444	CYP-35B3		C. elegans	499	.	Twist Inc	pPR2222 (S. cerevisiae CEN-Gal1-URA+ Amp expression vector-this is simply the seqeunced version at Twist that is exactly pLC178 derived from Leah Cowen's lab)	ATGATTATTTTAATCTTCATCACTACCTTATTAACTTTTCTGATAGTCAGACAAAACCAACTATCCAAAAAACTTCCACCAGGTCCCATAGCTTTCCCAATAATCGGTAATATTCCTCAAGTGGCTTATTACGTCTGGAAGACGGAGGGTATGGTGCCAGCACTTGATTTATTTAGAAAGACTTATGGAAATGTATTTACAATTTGGTTGGGCCCAATCCCTCATGTGAGCATTTGTGACTATGAAACGTCTCAAGAAGTATTTGTGAAAAACGGTAACAAGTTCAAAGACAGGCTATTGCCTCCAATTTTTATTCACGTCAGTGAAAATCTAGGATTGCTAACTGCAAACGGAGATTCGTGGGCAGAAATGAGAGGGTTCACATTATTGGCCTTCAGA…	AAGCTTATCGATACCGTCGACCTCGAGTCATGTAATTAGTTATGTCACGCTTACATTCACGCCCTCCCCCCACATCCGCTCTAACCGAAAAGGAAGGAGTTAGACAACCTGAAGTCTAGGTCCCTATTTATTTTTTTATAGTTATGTTAGTATTAAGAACGTTATTTATATTTCAAATTTTTCTTTTTTTTCTGTACAGACGCGTGTACGCATGTAACATTATACTGAAAACCTTGCTTGAGAAGGTTTTGGGACGCTCGAAGGCTTTAATTTGCGGCCGGTACCCAATTCGCCCTATAGTGAGTCGTATTACGCGCGCTCACTGGCCGTCGTTTTACAACGTCGTGACTGGGAAAACCCTGGCGTTACCCAACTTAATCGCCTTGCAGCACATCCCCC…	1500		MIILIFITTLLTFLIVRQNQLSKKLPPGPIAFPIIGNIPQVAYYVWKTEGMVPALDLFRKTYGNVFTIWLGPIPHVSICDYETSQEVFVKNGNKFKDRLLPPIFIHVSENLGLLTANGDSWAEMRGFTLLAFRNMGVGKDLMEKRILDELNARCAEIDADAVNGKTIVKISDFFDLTVGSVINSTLVGKRFEAHNKDEFLHLKKIIHVSSDIFTTFDMTVPVWVLKTFFPGRFARSVEIQEEVLKYVSREASKRYDKMKLGEYTPSSEDPQDFVEAFLAKIDQEEQTGGPTHFTMRCLNQVIADLWLAGQDTTATTLVSGFNQLVNNPEVMRKCREEIMKITENGYRPLQLKDRAETHYLNATIAEIQRHASILNVNFWRLVHEPTIVNGYEIDAGAVI…	.
114	RP5380	MATa his3Δ leu2Δ ura3Δ lys2Δ pdr5Δ snq2Δ yor1Δ can1::gal-10/gal-1p::C. elegans EMB-8 HO::Barcode-HYGR	pPR2125	CYP-35C1		C. elegans	495		IDT	pPR2222 (S. cerevisiae CEN-Gal1-URA+ Amp expression vector-this is simply the seqeunced version at Twist that is exactly pLC178 derived from Leah Cowen's lab)	ATGTTCTTTATCCTGCTATTCGTTAGTATAATCTCTTTCTTGACTGCGAGACAATTCTTAAAGGCCAAGAGACTACCACCAGGTCCGTTTTCATTACCCTTAATAGGAAATGCTCACCAAGTGGGCTACCAGCTGTGGAGGACGGGTGGGGTCACGAACATGTTGAACCATTTTAGAAAGGAATACGGTGACATTTTTACACTATGGCTTGGACCAATCCCACACGTCAATATCACCAACTACGAACTGTCTCACGAAGTATTTGTTAAGAATTCCACGAAGTATGCTGATAAGCACGTCTCACCGATGATAGACTATGTTAGGAAAGGGAACGGTGTATTTTTCTCTAACGGTGATAAGTGGCAAGAACTGAGGCGTTTTAGCATGCTAACGATGAGA…	AAGCTTATCGATACCGTCGACCTCGAGTCATGTAATTAGTTATGTCACGCTTACATTCACGCCCTCCCCCCACATCCGCTCTAACCGAAAAGGAAGGAGTTAGACAACCTGAAGTCTAGGTCCCTATTTATTTTTTTATAGTTATGTTAGTATTAAGAACGTTATTTATATTTCAAATTTTTCTTTTTTTTCTGTACAGACGCGTGTACGCATGTAACATTATACTGAAAACCTTGCTTGAGAAGGTTTTGGGACGCTCGAAGGCTTTAATTTGCGGCCGGTACCCAATTCGCCCTATAGTGAGTCGTATTACGCGCGCTCACTGGCCGTCGTTTTACAACGTCGTGACTGGGAAAACCCTGGCGTTACCCAACTTAATCGCCTTGCAGCACATCCCCC…	1488		MFFILLFVSIISFLTARQFLKAKRLPPGPFSLPLIGNAHQVGYQLWRTGGVTNMLNHFRKEYGDIFTLWLGPIPHVNITNYELSHEVFVKNSTKYADKHVSPMIDYVRKGNGVFFSNGDKWQELRRFSMLTMRNMGMGRDLMEEKILSELDARCAEINEKSIDGTTVLQVNEFFDLTVGSIINNMLLGFRFDERTKSRFLTMKHMFDEGMDKMTPLFFTLPVWALQKFLAKDFNSIIKDQFEIIDYVSVDAIKRSRDFMNGDYEIDPNNVEDIVDAFLLKMKQNPKSDVYDENNLKMLITDLWITGQETTTTTLVSAFIQFLNNPQVMDTVQKELIKVTNGGSRQLSLRDKTETPYLNATIAEVQRHASILNINFWRINNEPTVIGGHPVDSGCLIASQ…	.
115	RP5381	MATa his3Δ leu2Δ ura3Δ lys2Δ pdr5Δ snq2Δ yor1Δ can1::gal-10/gal-1p::C. elegans EMB-8 HO::Barcode-HYGR	pPR2126	CYP-35D1		C. elegans	499		IDT	pPR2222 (S. cerevisiae CEN-Gal1-URA+ Amp expression vector-this is simply the seqeunced version at Twist that is exactly pLC178 derived from Leah Cowen's lab)	ATGATACTTATACTTCTTTTTCTTACAGCGATTACCGTTATAACCGTCAGGCTGTATAGGAAGGTGTTACGTTTTCCACCGGGACCCTTTCCACTTCCGCTGATCGGTAATGCGCATCAGATTGCGTACCAGGCCTGGAGGAGGGGGGGTATCTTACCAGCGTTAGACTATTACAGAAAGAAGTACGGTAATGCGTACACGTTATGGCTAGGACCGAAGGCATCAGTTTCTATAACTGACTTCGAAACCTCCCAAGAGGTATTTGTAAAGCAGGGTAAGAAGTGCTACAACAGGCAACTGGCCCCTATCTTAGAGCATGTAACGGGCGGTGTGGGGCTTTTAATCGCCAATGGGGAGAATTGGGCCGAGATGAGGAGATTTACTCTACTTACATTCAGG…	AAGCTTATCGATACCGTCGACCTCGAGTCATGTAATTAGTTATGTCACGCTTACATTCACGCCCTCCCCCCACATCCGCTCTAACCGAAAAGGAAGGAGTTAGACAACCTGAAGTCTAGGTCCCTATTTATTTTTTTATAGTTATGTTAGTATTAAGAACGTTATTTATATTTCAAATTTTTCTTTTTTTTCTGTACAGACGCGTGTACGCATGTAACATTATACTGAAAACCTTGCTTGAGAAGGTTTTGGGACGCTCGAAGGCTTTAATTTGCGGCCGGTACCCAATTCGCCCTATAGTGAGTCGTATTACGCGCGCTCACTGGCCGTCGTTTTACAACGTCGTGACTGGGAAAACCCTGGCGTTACCCAACTTAATCGCCTTGCAGCACATCCCCC…	1500		MILILLFLTAITVITVRLYRKVLRFPPGPFPLPLIGNAHQIAYQAWRRGGILPALDYYRKKYGNAYTLWLGPKASVSITDFETSQEVFVKQGKKCYNRQLAPILEHVTGGVGLLIANGENWAEMRRFTLLTFRQMGVGTNIMEKRIMDELNGRCLEIDAQIARNDRAIVDVKFFDLTVGSVINSFLIGKRFEDEEEFLKIKKLFDESSETFNIFDLNVPVWFLKTFLPSRFKLTWDSRHQIMDHVMKGVEERIRDIESGAYKIDPKKPNDVVDAFLSKMKKEEEIAGGQHPYYNLKSLKLVLHDLWLAGQGTTATTLYVGFMKLVNHPGIIQNIQKELLDITENGARDLTLKDRPNTPYLNATIAEIQRHASILNVNFWRINHETIHFNDYQVDPGTMI…	.
116	RP5379	MATa his3Δ leu2Δ ura3Δ lys2Δ pdr5Δ snq2Δ yor1Δ can1::gal-10/gal-1p::C. elegans EMB-8 HO::Barcode-HYGR	pPR2456	CYP-36A1		C. elegans	493	.	Twist Inc	pPR2222 (S. cerevisiae CEN-Gal1-URA+ Amp expression vector-this is simply the seqeunced version at Twist that is exactly pLC178 derived from Leah Cowen's lab)	ATGCTTTTTGCTCAATTAGTCATTTTGGTTATCATAGTGATGTTATTCCTGTGTCGTTTTGCGAACAAATTAAGAGGTTTACCACCTGGGCCAACTCCTTGGCCTTTTATCGGCAACACGTTTCAGGTGCCTGAAGATAGAATTGATTTGATAATCAATGAATTTAAGAAGAAATACGGTGGCATATTCACGCTATGGTTACCTTTTCCAACAATTGTCATTTGCGATTATGATATGCTAAAACGTAACATTGTAAAGAATGGTGAGTCATTTTCTGGTCGTCCCGACACATTTATAATGGATATGCTTGTACAAGGCAACTATGGTTTGTTTTTTATGGAAAACAATTGGTGGAAGGCTCAAAGACGTTTCACGACCCATATATTTAGGTCTCTGGGT…	AAGCTTATCGATACCGTCGACCTCGAGTCATGTAATTAGTTATGTCACGCTTACATTCACGCCCTCCCCCCACATCCGCTCTAACCGAAAAGGAAGGAGTTAGACAACCTGAAGTCTAGGTCCCTATTTATTTTTTTATAGTTATGTTAGTATTAAGAACGTTATTTATATTTCAAATTTTTCTTTTTTTTCTGTACAGACGCGTGTACGCATGTAACATTATACTGAAAACCTTGCTTGAGAAGGTTTTGGGACGCTCGAAGGCTTTAATTTGCGGCCGGTACCCAATTCGCCCTATAGTGAGTCGTATTACGCGCGCTCACTGGCCGTCGTTTTACAACGTCGTGACTGGGAAAACCCTGGCGTTACCCAACTTAATCGCCTTGCAGCACATCCCCC…	1482		MLFAQLVILVIIVMLFLCRFANKLRGLPPGPTPWPFIGNTFQVPEDRIDLIINEFKKKYGGIFTLWLPFPTIVICDYDMLKRNIVKNGESFSGRPDTFIMDMLVQGNYGLFFMENNWWKAQRRFTTHIFRSLGVGQAGTQDTIASLASGLVEKIDGQKDKPIELRPLLVHVVGNVIHKHLFGFTREWNETEILDFHVAINDVLEHFTSPKTQLLDAWPWLAYLDKPLSLGIPRTTRANDAIIQNLEQALAKHKTGINYDEEPSSYMDAFLKEMKIRAAENALEDGFTEKQLIVAIYDLYSAGMETIIIVLRFAFLYLVNNPETQKRIHEELDRNVGRERQVVMDDQKHLPYTCAFLQEVYRLGYVLPVNFLRCTLTDVEDCEGYRLNAGTRVIAQFQSV…	.
117	RP5324	MATa his3Δ leu2Δ ura3Δ lys2Δ pdr5Δ snq2Δ yor1Δ can1::gal-10/gal-1p::C. elegans EMB-8 HO::Barcode-HYGR	pPR2373	CYP-37A1		C. elegans	508	.	Twist Inc	pPR2222 (S. cerevisiae CEN-Gal1-URA+ Amp expression vector-this is simply the seqeunced version at Twist that is exactly pLC178 derived from Leah Cowen's lab)	ATGGGTATCGCTGTCTACCTGCTTGCATTGGTTGTAATATATGTTGTGTTCAATTTGAGTAAAATTCTTAAGTTCGTGAAGGAAAGAATGAGGTTGTATCATTTAATGTCCAAAATAGATGGTCCTCTGGCTTTACCCCTGCTAGGCACAACTTTTCAGTTTAAAATGGATCCAGTTGAATTCGCGCTTCAATTATACAACTGGGGATTGGAATACTCAACAAAAGGTTCATCTTTAGCTGCTTTCTGGATGGGTCCATACCCAATGGTCATAGTTTTGACACCTGAAGCTAATAAGAAAGTTTTAGAAAGCAATGCCCTAATAAACAAGTCAAGTGAATATGATATTTTTTTACCGTGGCTGGGTACCGGGCTTTTACTTGCTAGCGGTGAGAAATGG…	AAGCTTATCGATACCGTCGACCTCGAGTCATGTAATTAGTTATGTCACGCTTACATTCACGCCCTCCCCCCACATCCGCTCTAACCGAAAAGGAAGGAGTTAGACAACCTGAAGTCTAGGTCCCTATTTATTTTTTTATAGTTATGTTAGTATTAAGAACGTTATTTATATTTCAAATTTTTCTTTTTTTTCTGTACAGACGCGTGTACGCATGTAACATTATACTGAAAACCTTGCTTGAGAAGGTTTTGGGACGCTCGAAGGCTTTAATTTGCGGCCGGTACCCAATTCGCCCTATAGTGAGTCGTATTACGCGCGCTCACTGGCCGTCGTTTTACAACGTCGTGACTGGGAAAACCCTGGCGTTACCCAACTTAATCGCCTTGCAGCACATCCCCC…	1527		MGIAVYLLALVVIYVVFNLSKILKFVKERMRLYHLMSKIDGPLALPLLGTTFQFKMDPVEFALQLYNWGLEYSTKGSSLAAFWMGPYPMVIVLTPEANKKVLESNALINKSSEYDIFLPWLGTGLLLASGEKWRGRRKMMTPSFHFNVLIDFQVVFNSQSMILLEQIENAAKKTDDSTIDAFPYIKRCALDIICETAMGTTVSAQTNHTHPYVVAVNEMNSLAFKYQRMPWLWIKPIRQLIGYEADFQRNLDIVTSFTKKVIDRKLREHDETDGMVVVEEESKKKAFLDMLIEKKEEGGLGYEDIREEVDTFMFEGHDTTSAGIGWSLWCLANCPEYQKKCHEELDEIFEGTSRECSVEDLKKMKYLEKCVKEALRMRPSVPQMARSVEEEVEIDGKIL…	.
118	RP5332	MATa his3Δ leu2Δ ura3Δ lys2Δ pdr5Δ snq2Δ yor1Δ can1::gal-10/gal-1p::C. elegans EMB-8 HO::Barcode-HYGR	pPR2385	CYP-37B1		C. elegans	509	.	Twist Inc	pPR2222 (S. cerevisiae CEN-Gal1-URA+ Amp expression vector-this is simply the seqeunced version at Twist that is exactly pLC178 derived from Leah Cowen's lab)	ATGCACTTCCTGAACATTGCAACCATATTTCTTATCACCATTTTCCTATTCTACTACAAACTAATCTACAACTTTATACGTGATAGACTGAGAATCTACAAATATATGAGAAAATTCGATGGTCCTTATTCCTTTCCAATAATTGGTACTCTTTACATGGTCAATATATTTGACATTTCAAAGTTCACTACCCAATCCATGGAATTGGCTCAATACTATTGCCAAAAAGGTTGTGGTACCATTGGACTTTGGCTTGGGCCTGTACCTTTAATTGCTGTTATCAATCCCCAGCACGCAAAGGAAATATTGGAGTCTAATGAGGTTATCACCAAAGCTGAAGAATATGATATTTTATTCCCATGGCTTGGAACGGGACTATTGACGTCGACAGGTTCAAAA…	AAGCTTATCGATACCGTCGACCTCGAGTCATGTAATTAGTTATGTCACGCTTACATTCACGCCCTCCCCCCACATCCGCTCTAACCGAAAAGGAAGGAGTTAGACAACCTGAAGTCTAGGTCCCTATTTATTTTTTTATAGTTATGTTAGTATTAAGAACGTTATTTATATTTCAAATTTTTCTTTTTTTTCTGTACAGACGCGTGTACGCATGTAACATTATACTGAAAACCTTGCTTGAGAAGGTTTTGGGACGCTCGAAGGCTTTAATTTGCGGCCGGTACCCAATTCGCCCTATAGTGAGTCGTATTACGCGCGCTCACTGGCCGTCGTTTTACAACGTCGTGACTGGGAAAACCCTGGCGTTACCCAACTTAATCGCCTTGCAGCACATCCCCC…	1530		MHFLNIATIFLITIFLFYYKLIYNFIRDRLRIYKYMRKFDGPYSFPIIGTLYMVNIFDISKFTTQSMELAQYYCQKGCGTIGLWLGPVPLIAVINPQHAKEILESNEVITKAEEYDILFPWLGTGLLTSTGSKWRQRRKMLTPAFHFKVLNDFLSVHDYQAKVFLEQIKPYADSGKEVDLFPYIKRLALDVICDTSMGVTIDAQNNHDHQYVESVRLLSEYAFEWILRPWLRLKPLWYLTGPGHEYDRHLKIVTDFTKTVIKEKWEEFQKFHVDPVVKTDKRSMAFLDLLLELRNEGLMNEDDIREEVDTFMFEGHDTTSASMGWTLWCLAHNPEFQEKVIQEVDGIFGTSDRDCTNDDLKQMKYLEKCLKESLRMYPSVPFFGRTVEQDVVINGDFFP…	.
119	RP5340	MATa his3Δ leu2Δ ura3Δ lys2Δ pdr5Δ snq2Δ yor1Δ can1::gal-10/gal-1p::C. elegans EMB-8 HO::Barcode-HYGR	pPR2397	CYP-42A1		C. elegans	511	.	Twist Inc	pPR2222 (S. cerevisiae CEN-Gal1-URA+ Amp expression vector-this is simply the seqeunced version at Twist that is exactly pLC178 derived from Leah Cowen's lab)	ATGGGTATAATAACCGCCTCCTTGATAGTCCTAACTATCACCTGGATAATCCATTTCGCATTCAGGAAAGCAAAATTCATTTACAACAAGCTGACGGTCTTTCAAGGACCCGCCGCATTGCCTCTTATCGGTAATTTCCATCAGTTTCATTTTAGTCCCGAGGAATTTTTCGAGCAATCTCAGGGAATCGCCTATATGATGAGAAAGGGAGACGAGAGAATTACAAGGGTGTGGCTTGGTGGTCTACCTTTTGTGCTGCTTTATGGAGCACATGAAGTTGAAGCTATCTTAGGGTCCCCTAAGATGTTGAACAAACCTTTTTTGTACGGCTTTTTGAGTGCTTGGATTGGTGATGGGTTACTAATAAGCAAACCAGACAAATGGCGTCCCAGACGTAAA…	AAGCTTATCGATACCGTCGACCTCGAGTCATGTAATTAGTTATGTCACGCTTACATTCACGCCCTCCCCCCACATCCGCTCTAACCGAAAAGGAAGGAGTTAGACAACCTGAAGTCTAGGTCCCTATTTATTTTTTTATAGTTATGTTAGTATTAAGAACGTTATTTATATTTCAAATTTTTCTTTTTTTTCTGTACAGACGCGTGTACGCATGTAACATTATACTGAAAACCTTGCTTGAGAAGGTTTTGGGACGCTCGAAGGCTTTAATTTGCGGCCGGTACCCAATTCGCCCTATAGTGAGTCGTATTACGCGCGCTCACTGGCCGTCGTTTTACAACGTCGTGACTGGGAAAACCCTGGCGTTACCCAACTTAATCGCCTTGCAGCACATCCCCC…	1536		MGIITASLIVLTITWIIHFAFRKAKFIYNKLTVFQGPAALPLIGNFHQFHFSPEEFFEQSQGIAYMMRKGDERITRVWLGGLPFVLLYGAHEVEAILGSPKMLNKPFLYGFLSAWIGDGLLISKPDKWRPRRKLLTPTFHYDILKDFVEVYNRHGRTLLSKFEAQAGTGEYSDVFHTITLCTLDVICEAALGTSINAQKDPHSPYLDAVFKMKDIVFQRLLRPHYFSDTIFNLIGPGKEHDECVKILHEFTSKAIYARKAKVDAAGGVEQLLAQETAEGRRRMAFLDLMLDMNSKGELPMEGICEEVDTFTFEGHDTTSAAMNWFLHLMGANPEIQSKVQKEIDEVLGEADRPVSYEDLGKLKYLEACFKETLRLYPSVPLIARQCVEDIQVRGHTLPS…	.
120	RP5348	MATa his3Δ leu2Δ ura3Δ lys2Δ pdr5Δ snq2Δ yor1Δ can1::gal-10/gal-1p::C. elegans EMB-8 HO::Barcode-HYGR	pPR2409	CYP-43A1		C. elegans	526	.	Twist Inc	pPR2222 (S. cerevisiae CEN-Gal1-URA+ Amp expression vector-this is simply the seqeunced version at Twist that is exactly pLC178 derived from Leah Cowen's lab)	ATGATTTTGTTAATTCTATTACCCGTTGCAATTTTTACCTATGTGTTTTTACGTAACTTCAAATTATACTACACATTGCACAAATGTGGCTTAAATCCCAGATTTGACATTTTCGGAATCAAGGGATTGTTGTGGCTGGACAGCTCTGCCGCCCATGAAAATTTCACCAGAATGTGTTCAATGATCGGTGACCAAACGTTTTCTGTGTTAAGAGGAGCAACACCTGTCGTTATTACGAGCAATGTTGATTTGATTCATGCAATATCGACAGAACATTTTGACTGCTTCCATTCTAGAATTCCTGAAATCTTATCCGATGATCCAATTACATCTGACAATATTCATATGTTTGCTGCCAAAGGTGAGCGTTGGAAGAGGTTACGTACACTAACAAGCTAT…	AAGCTTATCGATACCGTCGACCTCGAGTCATGTAATTAGTTATGTCACGCTTACATTCACGCCCTCCCCCCACATCCGCTCTAACCGAAAAGGAAGGAGTTAGACAACCTGAAGTCTAGGTCCCTATTTATTTTTTTATAGTTATGTTAGTATTAAGAACGTTATTTATATTTCAAATTTTTCTTTTTTTTCTGTACAGACGCGTGTACGCATGTAACATTATACTGAAAACCTTGCTTGAGAAGGTTTTGGGACGCTCGAAGGCTTTAATTTGCGGCCGGTACCCAATTCGCCCTATAGTGAGTCGTATTACGCGCGCTCACTGGCCGTCGTTTTACAACGTCGTGACTGGGAAAACCCTGGCGTTACCCAACTTAATCGCCTTGCAGCACATCCCCC…	1581		MILLILLPVAIFTYVFLRNFKLYYTLHKCGLNPRFDIFGIKGLLWLDSSAAHENFTRMCSMIGDQTFSVLRGATPVVITSNVDLIHAISTEHFDCFHSRIPEILSDDPITSDNIHMFAAKGERWKRLRTLTSYGLSTVKLKLLFPTMDTCVSEFMDHVNSLSDGQSVVINHSHSLFQNHTSYVLARCAYGHKEKNHRVNNFLGVFSKAFGNFAELQKSTAEKIAYIFPETKLIFKNSFVGHFLKSATQQKFLDYLLHLISNFQSRKNVDNNNGICCTENDHYSLLGFFFEHHNEKKLIEKAEGQIDMKKVKVEKSISYEEITAQCKFISVAGFDTTSNTLTLLFNFLANNPDVQDKIYEAEIKNQPEQISFETVSSLRLLQNCIFETLRLFPHASPLQT…	.
121	RP5356	MATa his3Δ leu2Δ ura3Δ lys2Δ pdr5Δ snq2Δ yor1Δ can1::gal-10/gal-1p::C. elegans EMB-8 HO::Barcode-HYGR	pPR2421	CYP-44A1		C. elegans	489	.	Twist Inc	pPR2222 (S. cerevisiae CEN-Gal1-URA+ Amp expression vector-this is simply the seqeunced version at Twist that is exactly pLC178 derived from Leah Cowen's lab)	ATGAGAAGATCTATACGTAACTTGGCTGAAAATGTTGAAAAGTGTCCATATTCCCCAACTAGCTCGCCCAACACTCCACCAAGAACATTCTCCGAAATTCCTGGTCCTAGGGAGATTCCAGTCATCGGCAACATTGGGTATTTTAAATATGCAGTGAAATCTGACGCGAAAACGATCGAAAACTATAATCAGCACTTAGAGGAGATGTACAAAAAATACGGGAAAATTGTGAAGGAAAACTTAGGCTTCGGAAGAAAATACGTTGTTCATATATTTGACCCTGCTGATGTTCAAACTGTGTTGGCCGCGGACGGCAAAACTCCATTTATTGTTCCACTTCAAGAGACAACACAAAAGTATAGAGAAATGAAAGGTATGAATCCCGGTTTAGGTAATCTA…	AAGCTTATCGATACCGTCGACCTCGAGTCATGTAATTAGTTATGTCACGCTTACATTCACGCCCTCCCCCCACATCCGCTCTAACCGAAAAGGAAGGAGTTAGACAACCTGAAGTCTAGGTCCCTATTTATTTTTTTATAGTTATGTTAGTATTAAGAACGTTATTTATATTTCAAATTTTTCTTTTTTTTCTGTACAGACGCGTGTACGCATGTAACATTATACTGAAAACCTTGCTTGAGAAGGTTTTGGGACGCTCGAAGGCTTTAATTTGCGGCCGGTACCCAATTCGCCCTATAGTGAGTCGTATTACGCGCGCTCACTGGCCGTCGTTTTACAACGTCGTGACTGGGAAAACCCTGGCGTTACCCAACTTAATCGCCTTGCAGCACATCCCCC…	1470		MRRSIRNLAENVEKCPYSPTSSPNTPPRTFSEIPGPREIPVIGNIGYFKYAVKSDAKTIENYNQHLEEMYKKYGKIVKENLGFGRKYVVHIFDPADVQTVLAADGKTPFIVPLQETTQKYREMKGMNPGLGNLNGPEWYRLRSSVQHAMMRPQSVQTYLPFSQIVSNDLVCHVADQQKRFGLVDMQKVAGRWSLESAGQILFEKSLGSLGNRSEWADGLIELNKKIFQLSAKMRLGLPIFRLFSTPSWRKMVDLEDQFYSEVDRLMDDALDKLKVNDSDSKDMRFASYLINRKELNRRDVKVILLSMFSDGLSTTAPMLIYNLYNLATHPEALKEIQKEIKEDPASSKLTFLRACIKETFRMFPIGTEVSRVTQKNLILSGYEVPAGTAVDINTNVLMR…	.
122								.								.
	RP6025	MATa his3Δ leu2Δ ura3Δ lys2Δ pdr5Δ snq2Δ yor1Δ can1::Human-POR-Human-B5	pPR2222	none (empty vector)
123	RP6155	MATa his3Δ leu2Δ ura3Δ lys2Δ pdr5Δ snq2Δ yor1Δ can1::Human-POR-Human-B5	pPR2543	Cyp1a1		Rattus norvegicus	524	.	Twist Inc	pPR2222 (S. cerevisiae CEN-Gal1-URA+ Amp expression vector-this is simply the seqeunced version at Twist that is exactly pLC178 derived from Leah Cowen's lab)	ATGCCTTCCGTTTACGGTTTTCCGGCTTTTACGAGTGCTACAGAACTTTTATTAGCAGTTACAACCTTTTGTTTGGGGTTTTGGGTAGTCAGGGTTACTAGGACTTGGGTACCAAAGGGATTGAAATCCCCGCCAGGTCCATGGGGATTACCGTTTATTGGACATGTTCTTACTCTTGGCAAGAATCCCCATCTAAGCCTAACTAAGTTGTCTCAACAATACGGTGATGTACTTCAAATTAGAATAGGTTCTACCCCAGTTGTCGTTTTATCTGGTTTGAATACTATTAAACAAGCGTTAGTCAAGCAAGGAGACGATTTTAAGGGTAGGCCTGATCTTTATTCATTTACCCTAATAGCAAACGGTCAATCCATGACCTTTAATCCGGATAGCGGTCCA…	AAGCTTATCGATACCGTCGACCTCGAGTCATGTAATTAGTTATGTCACGCTTACATTCACGCCCTCCCCCCACATCCGCTCTAACCGAAAAGGAAGGAGTTAGACAACCTGAAGTCTAGGTCCCTATTTATTTTTTTATAGTTATGTTAGTATTAAGAACGTTATTTATATTTCAAATTTTTCTTTTTTTTCTGTACAGACGCGTGTACGCATGTAACATTATACTGAAAACCTTGCTTGAGAAGGTTTTGGGACGCTCGAAGGCTTTAATTTGCGGCCGGTACCCAATTCGCCCTATAGTGAGTCGTATTACGCGCGCTCACTGGCCGTCGTTTTACAACGTCGTGACTGGGAAAACCCTGGCGTTACCCAACTTAATCGCCTTGCAGCACATCCCCC…	1575	.	MPSVYGFPAFTSATELLLAVTTFCLGFWVVRVTRTWVPKGLKSPPGPWGLPFIGHVLTLGKNPHLSLTKLSQQYGDVLQIRIGSTPVVVLSGLNTIKQALVKQGDDFKGRPDLYSFTLIANGQSMTFNPDSGPLWAARRRLAQNALKSFSIASDPTLASSCYLEEHVSKEAEYLISKFQKLMAEVGHFDPFKYLVVSVANVICAICFGRRYDHDDQELLSIVNLSNEFGEVTGSGYPADFIPILRYLPNSSLDAFKDLNKKFYSFMKKLIKEHYRTFEKGHIRDITDSLIEHCQDRRLDENANVQLSDDKVITIVFDLFGAGFDTITTAISWSLMYLVTNPRIQRKIQEELDTVIGRDRQPRLSDRPQLPYLEAFILETFRHSSFVPFTIPHSTIRDTS…	.
124	RP6157	MATa his3Δ leu2Δ ura3Δ lys2Δ pdr5Δ snq2Δ yor1Δ can1::Human-POR-Human-B5	pPR2544	Cyp1a1		Oryctolagus cuniculus	518	.	Twist Inc	pPR2222 (S. cerevisiae CEN-Gal1-URA+ Amp expression vector-this is simply the seqeunced version at Twist that is exactly pLC178 derived from Leah Cowen's lab)	ATGGTCAGTGACTTCGGCTTGCCTACATTTATATCTGCAACTGAATTACTTCTAGCATCAGCTGTGTTTTGTCTAGTTTTCTGGGTTGCAGGTGCATCTAAGCCAAGGGTACCTAAGGGATTGAAAAGGTTACCAGGTCCGTGGGGATGGCCACTTTTGGGTCATGTCTTAACCTTGGGTAAGAATCCGCACGTCGCATTAGCTAGATTGTCCCGTAGATATGGAGATGTATTTCAAATTAGATTAGGTAGTACTCCTGTTGTTGTACTAAGTGGACTTGATACGATTAAACAAGCATTAGTCCGTCAAGGTGATGATTTTAAAGGAAGGCCGGATCTATATTCCTTTTCTTTTGTAACCAAAGGTCAATCGATGATATTTGGTAGTGATAGCGGACCT…	AAGCTTATCGATACCGTCGACCTCGAGTCATGTAATTAGTTATGTCACGCTTACATTCACGCCCTCCCCCCACATCCGCTCTAACCGAAAAGGAAGGAGTTAGACAACCTGAAGTCTAGGTCCCTATTTATTTTTTTATAGTTATGTTAGTATTAAGAACGTTATTTATATTTCAAATTTTTCTTTTTTTTCTGTACAGACGCGTGTACGCATGTAACATTATACTGAAAACCTTGCTTGAGAAGGTTTTGGGACGCTCGAAGGCTTTAATTTGCGGCCGGTACCCAATTCGCCCTATAGTGAGTCGTATTACGCGCGCTCACTGGCCGTCGTTTTACAACGTCGTGACTGGGAAAACCCTGGCGTTACCCAACTTAATCGCCTTGCAGCACATCCCCC…	1557	.	MVSDFGLPTFISATELLLASAVFCLVFWVAGASKPRVPKGLKRLPGPWGWPLLGHVLTLGKNPHVALARLSRRYGDVFQIRLGSTPVVVLSGLDTIKQALVRQGDDFKGRPDLYSFSFVTKGQSMIFGSDSGPVWAARRRLAQNALNSFSVASDPASSSSCYLEEHVSQEAENLISKFQELMAAVGHFDPYRYVVMSVANVICAMCFGRRYDHDDQELLSLVNLNDEFGKVAASGSPADFFLILRYLPNPALDTFKDLNERFYSFTQERVKEHCRSFEKGHIRDITDSLIKHYRVDRLDENANVQVSDEKTVGIVLDLFGAGFDTVTTAISWSLMYLVTKPRIQRKIQEELDAVVGRARRPRFSDRPQLPYLEAVIMETFRHTSFLPFTIPHSTTRDTS…	.
125	RP6156	MATa his3Δ leu2Δ ura3Δ lys2Δ pdr5Δ snq2Δ yor1Δ can1::Human-POR-Human-B5	pPR2545	CYP1B1		Rattus norvegicus	543	.	Twist Inc	pPR2222 (S. cerevisiae CEN-Gal1-URA+ Amp expression vector-this is simply the seqeunced version at Twist that is exactly pLC178 derived from Leah Cowen's lab)	ATGGCTACTTCTTTGTCTGCTGATTCTCCTCAACAATTGAGTTCTTTGTCAACGCAGCAAACTATACTACTATTGTTGGTCTCAGTTTTAGCTATTGTTCATTTGGGACAATGGTTGTTGCGTCAATGGAGAAGAAAGCCTTGGTCGAGTCCACCCGGGCCATTCCCGTGGCCCCTTATTGGTAATGCTGCCTCGGTAGGTAGGGCTTCACATTTATATTTTGCCAGGTTGGCCAGAAGGTACGGTGATGTGTTCCAAATTAGGCTAGGTTCCTGCCCAGTTGTTGTTCTTAACGGTGAATCAGCAATTCACCAAGCCTTGGTCCAACAAGGTGGTGTTTTCGCAGATCGTCCACCTTTTGCATCATTTAGAGTAGTTTCAGGTGGTAGATCACTAGCT…	AAGCTTATCGATACCGTCGACCTCGAGTCATGTAATTAGTTATGTCACGCTTACATTCACGCCCTCCCCCCACATCCGCTCTAACCGAAAAGGAAGGAGTTAGACAACCTGAAGTCTAGGTCCCTATTTATTTTTTTATAGTTATGTTAGTATTAAGAACGTTATTTATATTTCAAATTTTTCTTTTTTTTCTGTACAGACGCGTGTACGCATGTAACATTATACTGAAAACCTTGCTTGAGAAGGTTTTGGGACGCTCGAAGGCTTTAATTTGCGGCCGGTACCCAATTCGCCCTATAGTGAGTCGTATTACGCGCGCTCACTGGCCGTCGTTTTACAACGTCGTGACTGGGAAAACCCTGGCGTTACCCAACTTAATCGCCTTGCAGCACATCCCCC…	1632	.	MATSLSADSPQQLSSLSTQQTILLLLVSVLAIVHLGQWLLRQWRRKPWSSPPGPFPWPLIGNAASVGRASHLYFARLARRYGDVFQIRLGSCPVVVLNGESAIHQALVQQGGVFADRPPFASFRVVSGGRSLAFGHYSERWKERRRAAYGTMRAFSTRHPRSRGLLEGHALGEARELVAVLVRRCAGGACLDPTQPIIVAVANVMSAVCFGCRYNHDDAEFLELLSHNEEFGRTVGAGSLVDVMPWLQLFPNPVRTIFREFEQINRNFSNFVLDKFLRHRESLVPGAAPRDMMDAFILSAEKKATGDPGDSPSGLDLEDVPATITDIFGASQDTLSTALLWLLILFTRYPDVQARVQAELDQVVGRDRLPCMSDQPNLPYVMAFLYESMRFTSFLPVTL…	.
126	RP6158	MATa his3Δ leu2Δ ura3Δ lys2Δ pdr5Δ snq2Δ yor1Δ can1::Human-POR-Human-B5	pPR2546	CYP1B1		Oryctolagus cuniculus	542	.	Twist Inc	pPR2222 (S. cerevisiae CEN-Gal1-URA+ Amp expression vector-this is simply the seqeunced version at Twist that is exactly pLC178 derived from Leah Cowen's lab)	ATGGTTACAAGTTTATCTCCAGATGCTCCGTTATTGCTTAATAGTCTTTCTTCTCAACAAACAATGCTGCTTTTGGTACTATCAGTTCTAGCTGCAGTTCATGTTGGTCAATGGTTACTTAGACAAAGAAGACGTCAACCGCTATCTGCTCCCCCAGGACCGTTTCAATGGCCTTTAATTGGGAATGCTGCAGCTGTTGGTAGAGCTGCTCATTTATCATTTGCACGTTTAGCTAGGAGATATGGTGATGTGTTTCAAATAAGACTTGGTTCATGTCCAGTAGTCGTTTTAAATGGTGAAAGGGCTATTCATCAAGCTCTTGTCCAACAAGGGGCTACATTTGCTGATAGGCCACCGTTTGCGTCGTTTAGAGTTGTAAGTGGTGGTAGAAGTTTAGCA…	AAGCTTATCGATACCGTCGACCTCGAGTCATGTAATTAGTTATGTCACGCTTACATTCACGCCCTCCCCCCACATCCGCTCTAACCGAAAAGGAAGGAGTTAGACAACCTGAAGTCTAGGTCCCTATTTATTTTTTTATAGTTATGTTAGTATTAAGAACGTTATTTATATTTCAAATTTTTCTTTTTTTTCTGTACAGACGCGTGTACGCATGTAACATTATACTGAAAACCTTGCTTGAGAAGGTTTTGGGACGCTCGAAGGCTTTAATTTGCGGCCGGTACCCAATTCGCCCTATAGTGAGTCGTATTACGCGCGCTCACTGGCCGTCGTTTTACAACGTCGTGACTGGGAAAACCCTGGCGTTACCCAACTTAATCGCCTTGCAGCACATCCCCC…	1629	.	MVTSLSPDAPLLLNSLSSQQTMLLLVLSVLAAVHVGQWLLRQRRRQPLSAPPGPFQWPLIGNAAAVGRAAHLSFARLARRYGDVFQIRLGSCPVVVLNGERAIHQALVQQGATFADRPPFASFRVVSGGRSLAFGHYSEHWKVQRRAAHGTMRAFSTRQPRSRSILEGHVLGEARELVALLVRGSAGGAFLDPRQPTIVAVANVMSAVCFGCRYSHDDAEFLELLSHNEEFGRTVGAGSLVDVLPWLQRFPNPLRTTFRQFERVNRNFSNFILDKFLRHRESLRPGAAPRDMMDAFILSAGKAEGDSGEGGARLDLESVPATVTDIFGASQDTLSTALQWLLLILTRYPDVQARMQAELDQVVGRKRLPCMGDQPNLPYVMAFLYETMRFSSFVPVTIP…	.

## Sheet: 6- Fig 1D-LD50s in yeast
AUCs												% Viability relative to DMSO only (0 uM) (-) control											LD50
			Concentration (N= not done)											Concentration
P450	Yeast Strain Name	Trial	100 uM	50 uM	25 uM	12.5 uM	6.25 uM	3.125 uM	1.56 uM	0 uM		Strain	Trial	100 uM	50 uM	25 uM	12.5 uM	6.25 uM	3.125 uM	1.56 uM	0 uM		Strain	Trial
worm (-) ctrl		1	18.48	19.13	18.86	19.39	20.39	20.17	20.71	21.57		worm (-) ctrl	1	14.3255	11.312	12.5637	10.1066	5.47056	6.4905	3.98702	0		worm (-) ctrl	1	N/A
		2	13.43	14.28	14.85	15.46	13.65	16.73	17.04	18.06			2	25.6368	20.9302	17.7741	14.3965	24.4186	7.36434	5.64784	0			2	N/A
		3	16.4	16.36	16.01	16.47	18.68	19.58	20.08	19.91			3	17.6293	17.8302	19.5881	17.2777	6.1778	1.65746	-0.853842	0			3	N/A
		4	7.706	7.963	8.929	10.48	12.45	N	N	15.12			4	49.0344	47.3347	40.9458	30.6878	17.6587			0			4	N/A
Ce CYP33C2		1	1.014	1.152	1.695	4.803	11.18	N	N	18.97		Ce CYP33C2	1	94.6547	93.9273	91.0648	74.6811	41.0648			0		Ce CYP33C2	1	6.98385
		2	1.972	2.179	2.784	9.468	14.81	N	N	19.41			2	89.8403	88.7738	85.6569	51.221	23.6991			0			2	11.4862
		3	1.386	1.944	2.302	8.077	12.46	15.79	19.27	17.97			3	92.2871	89.182	87.1898	55.0529	30.6622	12.1313	-7.23428	0			3	10.7171
Ce CYP35A5		1	1.645	1.811	2.294	7.654	13.12	N	N	17.02		Ce CYP35A5	1	90.3349	89.3596	86.5217	55.0294	22.9142			0		Ce CYP35A5	1	11.0127
		2	1.211	1.438	1.778	4.827	12.84	N	N	22.44			2	94.6034	93.5918	92.0766	78.4893	42.7807			0			2	6.47837
		3	0.6111	0.7795	0.8391	2.607	9.723	16.16	17.86	19.66			3	96.8917	96.0351	95.7319	86.7396	50.5443	17.8026	9.15565	0			3	6.09214
Ce CYP35D1		1	3.269	3.015	2.829	3.585	5.652	12.44	16.88	21.65		Ce CYP35D1	1	84.9007	86.0739	86.933	83.4411	73.8938	42.5404	22.0323	0		Ce CYP35D1	1	3.58707
		2	2.761	2.276	1.968	2.12	2.406	7.493	10.87	16.41			2	83.1749	86.1304	88.0073	87.081	85.3382	54.3388	33.7599	0			2	2.46427
		3	2.305	2.077	1.817	2.24	3.267	7.789	13.56	19.04			3	87.8939	89.0914	90.4569	88.2353	82.8414	59.0914	28.7815	0			3	2.52907
		4	0.4312	0.6217	0.6886	0.9064	2.086	N	N	19.58			4	97.7978	96.8248	96.4831	95.3708	89.3463			0			4	1.78434
		5	0.5339	0.6366	0.7521	0.9982	2.92	N	N	22.12			5	97.5863	97.1221	96.5999	95.4873	86.7993			0			5	2.01858
		6	0.3772	0.5014	0.5447	0.7575	1.842	8.128	15.12	20.34			6	98.1455	97.5349	97.322	96.2758	90.944	60.0393	25.6637	0			6	2.46735
Hs (-) ctrl		1	19.76	20.05	21.3	22.21	25.24	23.44	22.77	22.86		Hs (-) ctrl	1	13.5608	12.2922	6.82415	2.84339	-10.4112	-2.53718	0.393701	0		Hs (-) ctrl	1	N/A
		2	17.99	17.48	18.4	19.81	20.35	20.57	20.32	20.3			2	11.3793	13.8916	9.35961	2.41379	-0.246305	-1.33005	-0.0985222	0			2	N/A
		3	30.51	32.45	32.32	33.45	33.59	33.89	34.98	35.15			3	13.2006	7.68137	8.05121	4.83642	4.43812	3.58464	0.483642	0			3	N/A
		4	16.31	15.24	15.61	14.54	15.29	N	N	20.82			4	21.6619	26.8012	25.024	30.1633	26.561			0			4	N/A
		5	16.5	15.96	16.74	17.98	21.95	N	N	23.06			5	28.4475	30.7892	27.4068	22.0295	4.81353			0			5	N/A
Hs 1A1		1	4.586	4.015	3.817	4.468	6.732	9.994	13.07	19.44		Hs 1A1	1	76.4095	79.3467	80.3652	77.0165	65.3704	48.5905	32.7675	0		Hs 1A1	1	3.23976
		2	3.572	3.638	2.841	3.589	7.716	8.885	11.06	17.6			2	79.7045	79.3295	83.858	79.608	56.1591	49.517	37.1591	0			2	3.45323
		3	4.733	4.196	4.054	4.359	6.608	10.33	13.4	22.35			3	78.8233	81.226	81.8613	80.4966	70.434	53.7808	40.0447	0			3	2.55442
		4	1.109	1.445	1.693	2.739	5.54	N	N	20.98			4	94.714	93.1125	91.9304	86.9447	73.5939			0			4	3.15281
		5	1.225	1.628	1.57	2.852	6.151	N	N	21.16			5	94.2108	92.3062	92.5803	86.5217	70.931			0			5	3.40073
Hs1B1		1	3.567	3.911	4.307	5.068	6.399	8.605	11.15	15.6		Hs1B1	1	77.1346	74.9295	72.391	67.5128	58.9808	44.8397	28.5256	0		Hs1B1	1	4.01064
		2	3.683	4.389	3.207	3.415	3.981	6.966	8.836	12.83			2	71.2938	65.7911	75.0039	73.3827	68.9712	45.7054	31.1302	0			2	3.26204
		3	5.013	5.378	4.75	5.215	6.956	11.58	14.93	17.95			3	72.0724	70.039	73.5376	70.9471	61.2479	35.4875	16.8245	0			3	4.90631
		4	3.875	3.665	4.553	7.166	11.14	N	N	22.11			4	82.474	83.4238	79.4075	67.5893	49.6156			0			4	6.54093
		5	2.981	2.989	3.339	4.312	7.528	N	N	18.45			5	83.8428	83.7995	81.9024	76.6287	59.1978			0			5	4.61893
Mi 4732A4		1	5.009	5.067	5.084	5.562	N	N	N	14.19		Mi 4732A4	1	64.7005	64.2918	64.172	60.8034				0		Mi 4732A4	1	7.46582
		2	4.421	3.478	2.538	3.157	N	N	N	9.636			2	54.12	63.9062	73.6613	67.2374				0			2	6.45981
		3	1.858	1.266	1.46	1.919	2.554	3.395	4.069	4.843			3	61.6353	73.8592	69.8534	60.3758	47.2641	29.8988	15.9818	0			3	4.08528

## Sheet: 7-Fig 1E-worm P450 in yeastLCMS
													1xO		247.053				glucosidated conjugate		GSH		diglucoside (or disaccharide) conjugate
													245.038		247.053		292.129		407.091		534.114		569.144
									RT (min)				SUM		SUM		6.201		SUM		SUM		7.482
									Predicted Formula								C14 H17 N3 O4						C24 H28 N2 O12 S
									SMILES
Sample ID	trial	Model Organism	P450	Strain Name (RP) - only for yeast	Drug	Drug Concentration	buffer and incubation time	# of worms	Extraction	Sample Prep	Analysis
Yeast-CYP-35D1 Trials
Trial 1
BC_AB4544,W1,W7,W4-5_241213_033	1	Yeast	EV	RP4384	TXZ	100 µM			Lysate	BC			999		999				999		999				disregard EV- we learned that if elegans POR is not engaged with a P450, the elegans POR can generate oxidized small molecule products. Hence, we pivoted to used CYP-35B3 as a negative control since we know from our Tokmakjian et al work that it is functional, but involved in CAD metabolism.
BC_AB4544,W1,W7,W4-5_241213_034	1	Yeast	EV	RP4384	TXZ	100 µM			Lysate	BC			999		999				999		999				disregard EV- we learned that if elegans POR is not engaged with a P450, the elegans POR can generate oxidized small molecule products. Hence, we pivoted to used CYP-35B3 as a negative control since we know from our Tokmakjian et al work that it is functional, but involved in CAD metabolism.
BC_AB4544,W1,W7,W4-5_241213_037	1	Yeast	EV	RP4384	TXZ	100 µM			Buffer	BC			999		7079.62				999		999				disregard EV- we learned that if elegans POR is not engaged with a P450, the elegans POR can generate oxidized small molecule products. Hence, we pivoted to used CYP-35B3 as a negative control since we know from our Tokmakjian et al work that it is functional, but involved in CAD metabolism.
BC_AB4544,W1,W7,W4-5_241213_038	1	Yeast	EV	RP4384	TXZ	100 µM			Buffer	BC			999		1744.09				999		999				disregard EV- we learned that if elegans POR is not engaged with a P450, the elegans POR can generate oxidized small molecule products. Hence, we pivoted to used CYP-35B3 as a negative control since we know from our Tokmakjian et al work that it is functional, but involved in CAD metabolism.
BC_AB4544,W1,W7,W4-5_241213_035	1	Yeast	35D1	RP4386	TXZ	100 µM			Lysate	BC			1.31574e+06		13298.6				999		7091.12
BC_AB4544,W1,W7,W4-5_241213_036	1	Yeast	35D1	RP4386	TXZ	100 µM			Lysate	BC			1.43052e+06		15733.8				999		8898.9
BC_AB4544,W1,W7,W4-5_241213_039	1	Yeast	35D1	RP4386	TXZ	100 µM			Buffer	BC			1.99047e+06		227047				999		41272.9
BC_AB4544,W1,W7,W4-5_241213_040	1	Yeast	35D1	RP4386	TXZ	100 µM			Buffer	BC			1.35962e+06		185216				999		18033
Trial 2
LC_W7_250422_065	2	Yeast	EV	RP4384	W7	100 µM	4 hours		Lysate	LC			20266.6		27308.1				999		999				disregard EV- we learned that if elegans POR is not engaged with a P450, the elegans POR can generate oxidized small molecule products. Hence, we pivoted to used CYP-35B3 as a negative control since we know from our Tokmakjian et al work that it is functional, but involved in CAD metabolism.
LC_W7_250422_066	2	Yeast	EV	RP4384	W7	100 µM	4 hours		Lysate	LC			21643.5		34517.4				999		999				disregard EV- we learned that if elegans POR is not engaged with a P450, the elegans POR can generate oxidized small molecule products. Hence, we pivoted to used CYP-35B3 as a negative control since we know from our Tokmakjian et al work that it is functional, but involved in CAD metabolism.
LC_W7_250422_067	2	Yeast	EV	RP4384	W7	100 µM	4 hours		Buffer	LC			15443.8		108150				999		999				disregard EV- we learned that if elegans POR is not engaged with a P450, the elegans POR can generate oxidized small molecule products. Hence, we pivoted to used CYP-35B3 as a negative control since we know from our Tokmakjian et al work that it is functional, but involved in CAD metabolism.
LC_W7_250422_068	2	Yeast	EV	RP4384	W7	100 µM	4 hours		Buffer	LC			19508.4		115086				999		999				disregard EV- we learned that if elegans POR is not engaged with a P450, the elegans POR can generate oxidized small molecule products. Hence, we pivoted to used CYP-35B3 as a negative control since we know from our Tokmakjian et al work that it is functional, but involved in CAD metabolism.
LC_W7_250422_069	2	Yeast	35D1	RP4386	W7	100 µM	4 hours		Lysate	LC			2.94209e+06		9.95949e+06				999		7178.47
LC_W7_250422_070	2	Yeast	35D1	RP4386	W7	100 µM	4 hours		Lysate	LC			2.6173e+06		8.93471e+06				999		7660.74
LC_W7_250422_071	2	Yeast	35D1	RP4386	W7	100 µM	4 hours		Buffer	LC			3.92686e+06		1.84463e+07				21530.6		33359
LC_W7_250422_072	2	Yeast	35D1	RP4386	W7	100 µM	4 hours		Buffer	LC			5.25552e+06		2.12335e+07				41048		26632
Trial 3
LC_W7_250422_074	3	Yeast	EV	RP4384	W7	100 µM + 2% DMSO	4 hours		Lysate	LC			20648.4		26256.7				999		999				disregard EV- we learned that if elegans POR is not engaged with a P450, the elegans POR can generate oxidized small molecule products. Hence, we pivoted to used CYP-35B3 as a negative control since we know from our Tokmakjian et al work that it is functional, but involved in CAD metabolism.
LC_W7_250422_075	3	Yeast	EV	RP4384	W7	100 µM + 2% DMSO	4 hours		Lysate	LC			21030.3		23970.4				999		999				disregard EV- we learned that if elegans POR is not engaged with a P450, the elegans POR can generate oxidized small molecule products. Hence, we pivoted to used CYP-35B3 as a negative control since we know from our Tokmakjian et al work that it is functional, but involved in CAD metabolism.
LC_W7_250422_076	3	Yeast	EV	RP4384	W7	100 µM + 2% DMSO	4 hours		Buffer	LC			21375.7		108393				999		999				disregard EV- we learned that if elegans POR is not engaged with a P450, the elegans POR can generate oxidized small molecule products. Hence, we pivoted to used CYP-35B3 as a negative control since we know from our Tokmakjian et al work that it is functional, but involved in CAD metabolism.
LC_W7_250422_077	3	Yeast	EV	RP4384	W7	100 µM + 2% DMSO	4 hours		Buffer	LC			23677.3		103083				1600.89		999				disregard EV- we learned that if elegans POR is not engaged with a P450, the elegans POR can generate oxidized small molecule products. Hence, we pivoted to used CYP-35B3 as a negative control since we know from our Tokmakjian et al work that it is functional, but involved in CAD metabolism.
LC_W7_250422_078	3	Yeast	35D1	RP4386	W7	100 µM + 2% DMSO	4 hours		Lysate	LC			2.18875e+06		8.01624e+06				999		5223.03
LC_W7_250422_079	3	Yeast	35D1	RP4386	W7	100 µM + 2% DMSO	4 hours		Lysate	LC			2.55002e+06		8.51941e+06				999		7167.02
LC_W7_250422_080	3	Yeast	35D1	RP4386	W7	100 µM + 2% DMSO	4 hours		Buffer	LC			5.59446e+06		1.84244e+07				39112.7		47350
LC_W7_250422_081	3	Yeast	35D1	RP4386	W7	100 µM + 2% DMSO	4 hours		Buffer	LC			6.24302e+06		2.01601e+07				39153.6		22486.6
Trial 4
LC_W7_250422_083	4	Yeast	EV	RP4384	W7	300 µM	4 hours		Lysate	LC			24442		19685.1				999		999				disregard EV- we learned that if elegans POR is not engaged with a P450, the elegans POR can generate oxidized small molecule products. Hence, we pivoted to used CYP-35B3 as a negative control since we know from our Tokmakjian et al work that it is functional, but involved in CAD metabolism.
LC_W7_250422_084	4	Yeast	EV	RP4384	W7	300 µM	4 hours		Lysate	LC			23378.3		21867.8				999		999				disregard EV- we learned that if elegans POR is not engaged with a P450, the elegans POR can generate oxidized small molecule products. Hence, we pivoted to used CYP-35B3 as a negative control since we know from our Tokmakjian et al work that it is functional, but involved in CAD metabolism.
LC_W7_250422_085	4	Yeast	EV	RP4384	W7	300 µM	4 hours		Buffer	LC			19745.8		82639.6				999		999				disregard EV- we learned that if elegans POR is not engaged with a P450, the elegans POR can generate oxidized small molecule products. Hence, we pivoted to used CYP-35B3 as a negative control since we know from our Tokmakjian et al work that it is functional, but involved in CAD metabolism.
LC_W7_250422_086	4	Yeast	EV	RP4384	W7	300 µM	4 hours		Buffer	LC			18140		82118.1				999		999				disregard EV- we learned that if elegans POR is not engaged with a P450, the elegans POR can generate oxidized small molecule products. Hence, we pivoted to used CYP-35B3 as a negative control since we know from our Tokmakjian et al work that it is functional, but involved in CAD metabolism.
LC_W7_250422_087	4	Yeast	35D1	RP4386	W7	300 µM	4 hours		Lysate	LC			3.68239e+06		9.55499e+06				999		10530.8
LC_W7_250422_088	4	Yeast	35D1	RP4386	W7	300 µM	4 hours		Lysate	LC			2.98657e+06		7.36169e+06				999		7574.09
LC_W7_250422_089	4	Yeast	35D1	RP4386	W7	300 µM	4 hours		Buffer	LC			5.67256e+06		1.68664e+07				36298.2		26655
LC_W7_250422_090	4	Yeast	35D1	RP4386	W7	300 µM	4 hours		Buffer	LC			5.93993e+06		1.52761e+07				41283.1		25786.6
Trial 5
BC_W7_251205_002	5	Yeast	EV	RP4384	W7	100 µM			Lysate	BC			33498		999		999		999		999		999		disregard EV- we learned that if elegans POR is not engaged with a P450, the elegans POR can generate oxidized small molecule products. Hence, we pivoted to used CYP-35B3 as a negative control since we know from our Tokmakjian et al work that it is functional, but involved in CAD metabolism.
BC_W7_251205_003	5	Yeast	EV	RP4384	W7	100 µM			Lysate	BC			37660		999		999		999		999		999		disregard EV- we learned that if elegans POR is not engaged with a P450, the elegans POR can generate oxidized small molecule products. Hence, we pivoted to used CYP-35B3 as a negative control since we know from our Tokmakjian et al work that it is functional, but involved in CAD metabolism.
BC_W7_251205_004	5	Yeast	EV	RP4384	W7	100 µM			Buffer	BC			26958		1471		999		999		999		999		disregard EV- we learned that if elegans POR is not engaged with a P450, the elegans POR can generate oxidized small molecule products. Hence, we pivoted to used CYP-35B3 as a negative control since we know from our Tokmakjian et al work that it is functional, but involved in CAD metabolism.
BC_W7_251205_005	5	Yeast	EV	RP4384	W7	100 µM			Buffer	BC			23045		999		999		999		999		999		disregard EV- we learned that if elegans POR is not engaged with a P450, the elegans POR can generate oxidized small molecule products. Hence, we pivoted to used CYP-35B3 as a negative control since we know from our Tokmakjian et al work that it is functional, but involved in CAD metabolism.
BC_W7_251205_006	5	Yeast	35D1	RP4386	W7	100 µM			Lysate	BC			3411246		211902		999		999		12365		999
BC_W7_251205_007	5	Yeast	35D1	RP4386	W7	100 µM			Lysate	BC			4205526		244275		999		999		18632		999
BC_W7_251205_008	5	Yeast	35D1	RP4386	W7	100 µM			Buffer	BC			3199596		664871		999		999		77281		999
BC_W7_251205_009	5	Yeast	35D1	RP4386	W7	100 µM			Buffer	BC			3182161		707555		999		999		82374		999
Trial 6
BC_W7_251205_023	6	Yeast	EV	RP4384	W7	100 µM			Lysate	BC			31805		999		999		999		999		999		disregard EV- we learned that if elegans POR is not engaged with a P450, the elegans POR can generate oxidized small molecule products. Hence, we pivoted to used CYP-35B3 as a negative control since we know from our Tokmakjian et al work that it is functional, but involved in CAD metabolism.
BC_W7_251205_024	6	Yeast	EV	RP4384	W7	100 µM			Lysate	BC			42074		999		999		999		999		999		disregard EV- we learned that if elegans POR is not engaged with a P450, the elegans POR can generate oxidized small molecule products. Hence, we pivoted to used CYP-35B3 as a negative control since we know from our Tokmakjian et al work that it is functional, but involved in CAD metabolism.
BC_W7_251205_025	6	Yeast	EV	RP4384	W7	100 µM			Buffer	BC			27476		999		999		999		999		999		disregard EV- we learned that if elegans POR is not engaged with a P450, the elegans POR can generate oxidized small molecule products. Hence, we pivoted to used CYP-35B3 as a negative control since we know from our Tokmakjian et al work that it is functional, but involved in CAD metabolism.
BC_W7_251205_026	6	Yeast	EV	RP4384	W7	100 µM			Buffer	BC			29512		999		999		999		3022		999		disregard EV- we learned that if elegans POR is not engaged with a P450, the elegans POR can generate oxidized small molecule products. Hence, we pivoted to used CYP-35B3 as a negative control since we know from our Tokmakjian et al work that it is functional, but involved in CAD metabolism.
BC_W7_251205_027	6	Yeast	35D1	RP4386	W7	100 µM			Lysate	BC			3930781		220904		999		999		15908		999
BC_W7_251205_028	6	Yeast	35D1	RP4386	W7	100 µM			Lysate	BC			3071457		177444		999		999		7651		999
BC_W7_251205_029	6	Yeast	35D1	RP4386	W7	100 µM			Buffer	BC			3103278		712156		999		999		93557		999
BC_W7_251205_030	6	Yeast	35D1	RP4386	W7	100 µM			Buffer	BC			2304559		515061		999		999		64462		999
Trial 7
BC_W7_251205_044	7	Yeast	EV	RP4384	W7	100 µM			Lysate	BC			23227		30346		999		999		999		999		disregard EV- we learned that if elegans POR is not engaged with a P450, the elegans POR can generate oxidized small molecule products. Hence, we pivoted to used CYP-35B3 as a negative control since we know from our Tokmakjian et al work that it is functional, but involved in CAD metabolism.
BC_W7_251205_045	7	Yeast	EV	RP4384	W7	100 µM			Lysate	BC			45788		41776		999		999		999		999		disregard EV- we learned that if elegans POR is not engaged with a P450, the elegans POR can generate oxidized small molecule products. Hence, we pivoted to used CYP-35B3 as a negative control since we know from our Tokmakjian et al work that it is functional, but involved in CAD metabolism.
BC_W7_251205_046	7	Yeast	EV	RP4384	W7	100 µM			Buffer	BC			38066		6411		999		999		999		999		disregard EV- we learned that if elegans POR is not engaged with a P450, the elegans POR can generate oxidized small molecule products. Hence, we pivoted to used CYP-35B3 as a negative control since we know from our Tokmakjian et al work that it is functional, but involved in CAD metabolism.
BC_W7_251205_047	7	Yeast	EV	RP4384	W7	100 µM			Buffer	BC			39917		6850		999		999		999		999		disregard EV- we learned that if elegans POR is not engaged with a P450, the elegans POR can generate oxidized small molecule products. Hence, we pivoted to used CYP-35B3 as a negative control since we know from our Tokmakjian et al work that it is functional, but involved in CAD metabolism.
BC_W7_251205_048	7	Yeast	35D1	RP4386	W7	100 µM			Lysate	BC			3423634		1791346		999		999		10230		999
BC_W7_251205_049	7	Yeast	35D1	RP4386	W7	100 µM			Lysate	BC			1901303		1194391		999		999		3063		999
BC_W7_251205_050	7	Yeast	35D1	RP4386	W7	100 µM			Buffer	BC			3997000		3415488		999		999		70265		999
BC_W7_251205_051	7	Yeast	35D1	RP4386	W7	100 µM			Buffer	BC			2916410		2638196		999		999		61353		999
Trial 8
LC_w7_260420_032		Yeast	EV	RP4384	W7	100 µM			Lysate	LC			10400		999		999		999		999		999		disregard EV- we learned that if elegans POR is not engaged with a P450, the elegans POR can generate oxidized small molecule products. Hence, we pivoted to used CYP-35B3 as a negative control since we know from our Tokmakjian et al work that it is functional, but involved in CAD metabolism.
LC_w7_260420_033		Yeast	EV	RP4384	W7	100 µM			Lysate	LC			19656		999		999		999		999		999		disregard EV- we learned that if elegans POR is not engaged with a P450, the elegans POR can generate oxidized small molecule products. Hence, we pivoted to used CYP-35B3 as a negative control since we know from our Tokmakjian et al work that it is functional, but involved in CAD metabolism.
LC_w7_260420_034		Yeast	EV	RP4384	W7	100 µM			Buffer	LC			6285		999		999		999		999		999		disregard EV- we learned that if elegans POR is not engaged with a P450, the elegans POR can generate oxidized small molecule products. Hence, we pivoted to used CYP-35B3 as a negative control since we know from our Tokmakjian et al work that it is functional, but involved in CAD metabolism.
LC_w7_260420_035		Yeast	EV	RP4384	W7	100 µM			Buffer	LC			14350		999		999		999		999		999		disregard EV- we learned that if elegans POR is not engaged with a P450, the elegans POR can generate oxidized small molecule products. Hence, we pivoted to used CYP-35B3 as a negative control since we know from our Tokmakjian et al work that it is functional, but involved in CAD metabolism.
LC_w7_260420_044		Yeast	35D1	RP4386	W7	100 µM			Lysate	LC			459089		2957873		999		999		1820		999
LC_w7_260420_045		Yeast	35D1	RP4386	W7	100 µM			Lysate	LC			471528		999		999		999		2544		999
LC_w7_260420_046		Yeast	35D1	RP4386	W7	100 µM			Buffer	LC			823229		999		999		24876		2557		999
LC_w7_260420_047		Yeast	35D1	RP4386	W7	100 µM			Buffer	LC			1801601		999		999		46926		5565		999
Trial 9
LC_w7_260420_076		Yeast	EV	RP4384	W7	100 µM			Lysate	LC			17669		53698		999		999		999		999		disregard EV- we learned that if elegans POR is not engaged with a P450, the elegans POR can generate oxidized small molecule products. Hence, we pivoted to used CYP-35B3 as a negative control since we know from our Tokmakjian et al work that it is functional, but involved in CAD metabolism.
LC_w7_260420_077		Yeast	EV	RP4384	W7	100 µM			Lysate	LC			14115		27146		999		999		999		999		disregard EV- we learned that if elegans POR is not engaged with a P450, the elegans POR can generate oxidized small molecule products. Hence, we pivoted to used CYP-35B3 as a negative control since we know from our Tokmakjian et al work that it is functional, but involved in CAD metabolism.
LC_w7_260420_078		Yeast	EV	RP4384	W7	100 µM			Buffer	LC			18179		176952		999		999		999		999		disregard EV- we learned that if elegans POR is not engaged with a P450, the elegans POR can generate oxidized small molecule products. Hence, we pivoted to used CYP-35B3 as a negative control since we know from our Tokmakjian et al work that it is functional, but involved in CAD metabolism.
LC_w7_260420_079		Yeast	EV	RP4384	W7	100 µM			Buffer	LC			7033		113244		999		999		999		999		disregard EV- we learned that if elegans POR is not engaged with a P450, the elegans POR can generate oxidized small molecule products. Hence, we pivoted to used CYP-35B3 as a negative control since we know from our Tokmakjian et al work that it is functional, but involved in CAD metabolism.
LC_w7_260420_088		Yeast	35D1	RP4386	W7	100 µM			Lysate	LC			1233996		7509109		999		999		4510		999
LC_w7_260420_089		Yeast	35D1	RP4386	W7	100 µM			Lysate	LC			493735		3076110		999		999		1802		999
LC_w7_260420_090		Yeast	35D1	RP4386	W7	100 µM			Buffer	LC			1084220		19590374		999		16509		5173		999
LC_w7_260420_091		Yeast	35D1	RP4386	W7	100 µM			Buffer	LC			1627276		32156833		999		999		5528		999
Trial 10
LC_w7_260420_118		Yeast	EV	RP4384	W7	100 µM			Lysate	LC			22875		91703		999		999		999		999		disregard EV- we learned that if elegans POR is not engaged with a P450, the elegans POR can generate oxidized small molecule products. Hence, we pivoted to used CYP-35B3 as a negative control since we know from our Tokmakjian et al work that it is functional, but involved in CAD metabolism.
LC_w7_260420_119		Yeast	EV	RP4384	W7	100 µM			Lysate	LC			22202		51278		999		999		999		999		disregard EV- we learned that if elegans POR is not engaged with a P450, the elegans POR can generate oxidized small molecule products. Hence, we pivoted to used CYP-35B3 as a negative control since we know from our Tokmakjian et al work that it is functional, but involved in CAD metabolism.
LC_w7_260420_120		Yeast	EV	RP4384	W7	100 µM			Buffer	LC			8589		152723		999		999		999		999		disregard EV- we learned that if elegans POR is not engaged with a P450, the elegans POR can generate oxidized small molecule products. Hence, we pivoted to used CYP-35B3 as a negative control since we know from our Tokmakjian et al work that it is functional, but involved in CAD metabolism.
LC_w7_260420_121		Yeast	EV	RP4384	W7	100 µM			Buffer	LC			10323		167807		999		999		999		999		disregard EV- we learned that if elegans POR is not engaged with a P450, the elegans POR can generate oxidized small molecule products. Hence, we pivoted to used CYP-35B3 as a negative control since we know from our Tokmakjian et al work that it is functional, but involved in CAD metabolism.
LC_w7_260420_130		Yeast	35D1	RP4386	W7	100 µM			Lysate	LC			2084967		12424933		999		999		5558		999
LC_w7_260420_131		Yeast	35D1	RP4386	W7	100 µM			Lysate	LC			1367141		9118241		999		999		3257		999
LC_w7_260420_132		Yeast	35D1	RP4386	W7	100 µM			Buffer	LC			2826175		56431394		999		693698		26733		999
LC_w7_260420_133		Yeast	35D1	RP4386	W7	100 µM			Buffer	LC			1599791		31457920		999		430292		12984		999
	1	Yeast	35B3	RP5371	TXZ	100 µM			SUM				999		999		999		999		999		999
	2	Yeast	35B3	RP5371	TXZ	100 µM			SUM				999		999		999		999		999		999
	3	Yeast	35B3	RP5371	TXZ	100 µM			SUM				999		999		999		999		999		999
	4	Yeast	35B3	RP5371	TXZ	100 µM			SUM				999		999		999		999		999		999
	5	Yeast	35B3	RP5371	TXZ	100 µM			SUM				999		999		999		999		999		999
	6	Yeast	35B3	RP5371	TXZ	100 µM			SUM				999		999		999		999		999		999
	1	Yeast	35D1	RP4386	TXZ	100 µM			SUM				6.09336e+06		438299				999		72299
	2	Yeast	35D1	RP4386	TXZ	100 µM			SUM				1.47388e+07		5.8571e+07				61579.6		71833.2
	3	Yeast	35D1	RP4386	TXZ	100 µM			SUM				1.65732e+07		5.51171e+07				77267.4		79229.7
	4	Yeast	35D1	RP4386	TXZ	100 µM			SUM				1.82784e+07		4.90562e+07				76582.3		67549.5
	5	Yeast	35D1	RP4386	TXZ	100 µM			SUM				13995532		1825606		999		999		187655		999
	6	Yeast	35D1	RP4386	TXZ	100 µM			SUM				12407078		1622568		999		999		178581		999
	7	Yeast	35D1	RP4386	TXZ	100 µM			SUM				12235350		9036424		999		999		141914		999
	5	Yeast	35D1	RP4386	TXZ	100 µM			SUM				3552450		2957873		999		70803		9489		999
	6	Yeast	35D1	RP4386	TXZ	100 µM			SUM				4436230		62329429		999		16509		14016		999
	7	Yeast	35D1	RP4386	TXZ	100 µM			SUM				7875077		109429491		999		1122991		45535		999
											35D1:EV		11029.6		35073.5		1		143.116		86.897		1
											ttest		7.75906e-05		0.0199255		#DIV/0!		0.169262		0.00262465		#DIV/0!
Yeast-33C2 Trials
Trial 1
LC_rat,rabbit_BaP_250612_086		Yeast	EV	RP4384	W7	100 µM			Lysate	LC			999		999		999		999		999		999		disregard EV- we learned that if elegans POR is not engaged with a P450, the elegans POR can generate oxidized small molecule products. Hence, we pivoted to used CYP-35B3 as a negative control since we know from our Tokmakjian et al work that it is functional, but involved in CAD metabolism.
LC_rat,rabbit_BaP_250612_087		Yeast	EV	RP4384	W7	100 µM			Buffer	LC			999		999		999		999		999		999		disregard EV- we learned that if elegans POR is not engaged with a P450, the elegans POR can generate oxidized small molecule products. Hence, we pivoted to used CYP-35B3 as a negative control since we know from our Tokmakjian et al work that it is functional, but involved in CAD metabolism.
LC_rat,rabbit_BaP_250612_088		Yeast	EV	RP4384	W7	100 µM			Buffer	LC			999		999		999		999		999		999		disregard EV- we learned that if elegans POR is not engaged with a P450, the elegans POR can generate oxidized small molecule products. Hence, we pivoted to used CYP-35B3 as a negative control since we know from our Tokmakjian et al work that it is functional, but involved in CAD metabolism.
LC_rat,rabbit_BaP_250612_089		Yeast	33C2	RP5368	W7	100 µM			Lysate	LC			999		999		999		999		999		999
LC_rat,rabbit_BaP_250612_090		Yeast	33C2	RP5368	W7	100 µM			Lysate	LC			999		999		999		999		999		999
LC_rat,rabbit_BaP_250612_091		Yeast	33C2	RP5368	W7	100 µM			Buffer	LC			999		999		999		999		999		999
LC_rat,rabbit_BaP_250612_092		Yeast	33C2	RP5368	W7	100 µM			Buffer	LC			999		999		999		999		999		999
Trial 2
BC_W7_251205_002		Yeast	EV	RP4384	W7	100 µM			Lysate	BC			33498		999		999		999		999		999		disregard EV- we learned that if elegans POR is not engaged with a P450, the elegans POR can generate oxidized small molecule products. Hence, we pivoted to used CYP-35B3 as a negative control since we know from our Tokmakjian et al work that it is functional, but involved in CAD metabolism.
BC_W7_251205_003		Yeast	EV	RP4384	W7	100 µM			Lysate	BC			37660		999		999		999		999		999		disregard EV- we learned that if elegans POR is not engaged with a P450, the elegans POR can generate oxidized small molecule products. Hence, we pivoted to used CYP-35B3 as a negative control since we know from our Tokmakjian et al work that it is functional, but involved in CAD metabolism.
BC_W7_251205_004		Yeast	EV	RP4384	W7	100 µM			Buffer	BC			26958		1471		999		999		999		999		disregard EV- we learned that if elegans POR is not engaged with a P450, the elegans POR can generate oxidized small molecule products. Hence, we pivoted to used CYP-35B3 as a negative control since we know from our Tokmakjian et al work that it is functional, but involved in CAD metabolism.
BC_W7_251205_005		Yeast	EV	RP4384	W7	100 µM			Buffer	BC			23045		999		999		999		999		999		disregard EV- we learned that if elegans POR is not engaged with a P450, the elegans POR can generate oxidized small molecule products. Hence, we pivoted to used CYP-35B3 as a negative control since we know from our Tokmakjian et al work that it is functional, but involved in CAD metabolism.
BC_W7_251205_014		Yeast	33C2	RP5368	W7	100 µM			Lysate	BC			999		999		999		999		999		999
BC_W7_251205_015		Yeast	33C2	RP5368	W7	100 µM			Lysate	BC			999		999		999		999		999		999
BC_W7_251205_016		Yeast	33C2	RP5368	W7	100 µM			Buffer	BC			999		999		999		999		999		999
BC_W7_251205_017		Yeast	33C2	RP5368	W7	100 µM			Buffer	BC			999		999		999		999		999		999
Trial 3
BC_W7_251205_023		Yeast	EV	RP4384	W7	100 µM			Lysate	BC			31805		999		999		999		999		999		disregard EV- we learned that if elegans POR is not engaged with a P450, the elegans POR can generate oxidized small molecule products. Hence, we pivoted to used CYP-35B3 as a negative control since we know from our Tokmakjian et al work that it is functional, but involved in CAD metabolism.
BC_W7_251205_024		Yeast	EV	RP4384	W7	100 µM			Lysate	BC			42074		999		999		999		999		999		disregard EV- we learned that if elegans POR is not engaged with a P450, the elegans POR can generate oxidized small molecule products. Hence, we pivoted to used CYP-35B3 as a negative control since we know from our Tokmakjian et al work that it is functional, but involved in CAD metabolism.
BC_W7_251205_025		Yeast	EV	RP4384	W7	100 µM			Buffer	BC			27476		999		999		999		999		999		disregard EV- we learned that if elegans POR is not engaged with a P450, the elegans POR can generate oxidized small molecule products. Hence, we pivoted to used CYP-35B3 as a negative control since we know from our Tokmakjian et al work that it is functional, but involved in CAD metabolism.
BC_W7_251205_026		Yeast	EV	RP4384	W7	100 µM			Buffer	BC			29512		999		999		999		3022		999		disregard EV- we learned that if elegans POR is not engaged with a P450, the elegans POR can generate oxidized small molecule products. Hence, we pivoted to used CYP-35B3 as a negative control since we know from our Tokmakjian et al work that it is functional, but involved in CAD metabolism.
BC_W7_251205_035		Yeast	33C2	RP5368	W7	100 µM			Lysate	BC			999		999		999		999		999		999
BC_W7_251205_036		Yeast	33C2	RP5368	W7	100 µM			Lysate	BC			999		999		999		999		999		999
BC_W7_251205_037		Yeast	33C2	RP5368	W7	100 µM			Buffer	BC			999		999		999		999		999		999
BC_W7_251205_038		Yeast	33C2	RP5368	W7	100 µM			Buffer	BC			999		999		999		999		999		999
Trial 4
BC_W7_251205_044		Yeast	EV	RP4384	W7	100 µM			Lysate	BC			23227		30346		999		999		999		999		disregard EV- we learned that if elegans POR is not engaged with a P450, the elegans POR can generate oxidized small molecule products. Hence, we pivoted to used CYP-35B3 as a negative control since we know from our Tokmakjian et al work that it is functional, but involved in CAD metabolism.
BC_W7_251205_045		Yeast	EV	RP4384	W7	100 µM			Lysate	BC			45788		41776		999		999		999		999		disregard EV- we learned that if elegans POR is not engaged with a P450, the elegans POR can generate oxidized small molecule products. Hence, we pivoted to used CYP-35B3 as a negative control since we know from our Tokmakjian et al work that it is functional, but involved in CAD metabolism.
BC_W7_251205_046		Yeast	EV	RP4384	W7	100 µM			Buffer	BC			38066		6411		999		999		999		999		disregard EV- we learned that if elegans POR is not engaged with a P450, the elegans POR can generate oxidized small molecule products. Hence, we pivoted to used CYP-35B3 as a negative control since we know from our Tokmakjian et al work that it is functional, but involved in CAD metabolism.
BC_W7_251205_047		Yeast	EV	RP4384	W7	100 µM			Buffer	BC			39917		6850		999		999		999		999		disregard EV- we learned that if elegans POR is not engaged with a P450, the elegans POR can generate oxidized small molecule products. Hence, we pivoted to used CYP-35B3 as a negative control since we know from our Tokmakjian et al work that it is functional, but involved in CAD metabolism.
BC_W7_251205_056		Yeast	33C2	RP5368	W7	100 µM			Lysate	BC			999		999		999		999		999		999
BC_W7_251205_057		Yeast	33C2	RP5368	W7	100 µM			Lysate	BC			999		999		999		999		999		999
BC_W7_251205_058		Yeast	33C2	RP5368	W7	100 µM			Buffer	BC			999		999		999		999		999		999
BC_W7_251205_059		Yeast	33C2	RP5368	W7	100 µM			Buffer	BC			999		999		999		999		999		999
Trial 5
LC_w7_260420_032		Yeast	EV	RP4384	W7	100 µM			Lysate	LC			10400		999		999		999		999		999		disregard EV- we learned that if elegans POR is not engaged with a P450, the elegans POR can generate oxidized small molecule products. Hence, we pivoted to used CYP-35B3 as a negative control since we know from our Tokmakjian et al work that it is functional, but involved in CAD metabolism.
LC_w7_260420_033		Yeast	EV	RP4384	W7	100 µM			Lysate	LC			19656		999		999		999		999		999		disregard EV- we learned that if elegans POR is not engaged with a P450, the elegans POR can generate oxidized small molecule products. Hence, we pivoted to used CYP-35B3 as a negative control since we know from our Tokmakjian et al work that it is functional, but involved in CAD metabolism.
LC_w7_260420_034		Yeast	EV	RP4384	W7	100 µM			Buffer	LC			6285		999		999		999		999		999		disregard EV- we learned that if elegans POR is not engaged with a P450, the elegans POR can generate oxidized small molecule products. Hence, we pivoted to used CYP-35B3 as a negative control since we know from our Tokmakjian et al work that it is functional, but involved in CAD metabolism.
LC_w7_260420_035		Yeast	EV	RP4384	W7	100 µM			Buffer	LC			14350		999		999		999		999		999		disregard EV- we learned that if elegans POR is not engaged with a P450, the elegans POR can generate oxidized small molecule products. Hence, we pivoted to used CYP-35B3 as a negative control since we know from our Tokmakjian et al work that it is functional, but involved in CAD metabolism.
LC_w7_260420_036		Yeast	33C2	RP5368	W7	100 µM			Lysate	LC			999		999		999		999		999		999
LC_w7_260420_037		Yeast	33C2	RP5368	W7	100 µM			Lysate	LC			999		999		999		999		999		999
LC_w7_260420_038		Yeast	33C2	RP5368	W7	100 µM			Buffer	LC			999		999		999		999		999		999
LC_w7_260420_039		Yeast	33C2	RP5368	W7	100 µM			Buffer	LC			999		999		999		999		999		999
Trial 6
LC_w7_260420_076		Yeast	EV	RP4384	W7	100 µM			Lysate	LC			17669		53698		999		999		999		999		disregard EV- we learned that if elegans POR is not engaged with a P450, the elegans POR can generate oxidized small molecule products. Hence, we pivoted to used CYP-35B3 as a negative control since we know from our Tokmakjian et al work that it is functional, but involved in CAD metabolism.
LC_w7_260420_077		Yeast	EV	RP4384	W7	100 µM			Lysate	LC			14115		27146		999		999		999		999		disregard EV- we learned that if elegans POR is not engaged with a P450, the elegans POR can generate oxidized small molecule products. Hence, we pivoted to used CYP-35B3 as a negative control since we know from our Tokmakjian et al work that it is functional, but involved in CAD metabolism.
LC_w7_260420_078		Yeast	EV	RP4384	W7	100 µM			Buffer	LC			18179		176952		999		999		999		999		disregard EV- we learned that if elegans POR is not engaged with a P450, the elegans POR can generate oxidized small molecule products. Hence, we pivoted to used CYP-35B3 as a negative control since we know from our Tokmakjian et al work that it is functional, but involved in CAD metabolism.
LC_w7_260420_079		Yeast	EV	RP4384	W7	100 µM			Buffer	LC			7033		113244		999		999		999		999		disregard EV- we learned that if elegans POR is not engaged with a P450, the elegans POR can generate oxidized small molecule products. Hence, we pivoted to used CYP-35B3 as a negative control since we know from our Tokmakjian et al work that it is functional, but involved in CAD metabolism.
LC_w7_260420_080		Yeast	33C2	RP5368	W7	100 µM			Lysate	LC			999		999		999		999		999		999
LC_w7_260420_081		Yeast	33C2	RP5368	W7	100 µM			Lysate	LC			999		999		999		999		999		999
LC_w7_260420_082		Yeast	33C2	RP5368	W7	100 µM			Buffer	LC			999		999		999		999		999		999
LC_w7_260420_083		Yeast	33C2	RP5368	W7	100 µM			Buffer	LC			999		999		999		999		999		999
Trial 7
LC_w7_260420_118		Yeast	EV	RP4384	W7	100 µM			Lysate	LC			22875		91703		999		999		999		999		disregard EV- we learned that if elegans POR is not engaged with a P450, the elegans POR can generate oxidized small molecule products. Hence, we pivoted to used CYP-35B3 as a negative control since we know from our Tokmakjian et al work that it is functional, but involved in CAD metabolism.
LC_w7_260420_119		Yeast	EV	RP4384	W7	100 µM			Lysate	LC			22202		51278		999		999		999		999		disregard EV- we learned that if elegans POR is not engaged with a P450, the elegans POR can generate oxidized small molecule products. Hence, we pivoted to used CYP-35B3 as a negative control since we know from our Tokmakjian et al work that it is functional, but involved in CAD metabolism.
LC_w7_260420_120		Yeast	EV	RP4384	W7	100 µM			Buffer	LC			8589		152723		999		999		999		999		disregard EV- we learned that if elegans POR is not engaged with a P450, the elegans POR can generate oxidized small molecule products. Hence, we pivoted to used CYP-35B3 as a negative control since we know from our Tokmakjian et al work that it is functional, but involved in CAD metabolism.
LC_w7_260420_121		Yeast	EV	RP4384	W7	100 µM			Buffer	LC			10323		167807		999		999		999		999		disregard EV- we learned that if elegans POR is not engaged with a P450, the elegans POR can generate oxidized small molecule products. Hence, we pivoted to used CYP-35B3 as a negative control since we know from our Tokmakjian et al work that it is functional, but involved in CAD metabolism.
LC_w7_260420_122		Yeast	33C2	RP5368	W7	100 µM			Lysate	LC			999		999		999		999		999		999
LC_w7_260420_123		Yeast	33C2	RP5368	W7	100 µM			Lysate	LC			999		999		999		999		999		999
LC_w7_260420_124		Yeast	33C2	RP5368	W7	100 µM			Buffer	LC			999		999		999		999		999		999
LC_w7_260420_125		Yeast	33C2	RP5368	W7	100 µM			Buffer	LC			999		999		999		999		999		999
	1	Yeast	35B3	RP5371	TXZ	100 µM			SUM				999		999		999		999		999		999
	2	Yeast	35B3	RP5371	TXZ	100 µM			SUM				999		999		999		999		999		999
	3	Yeast	35B3	RP5371	TXZ	100 µM			SUM				999		999		999		999		999		999
	4	Yeast	35B3	RP5371	TXZ	100 µM			SUM				999		999		999		999		999		999
	5	Yeast	35B3	RP5371	TXZ	100 µM			SUM				999		999		999		999		999		999
	6	Yeast	35B3	RP5371	TXZ	100 µM			SUM				999		999		999		999		999		999
	1	Yeast	33C2		TXZ	100 µM			SUM				999		999		999		999		999		999
	2	Yeast	33C2		TXZ	100 µM			SUM				999		999		999		999		999		999
	3	Yeast	33C2		TXZ	100 µM			SUM				999		999		999		999		999		999
	4	Yeast	33C2		TXZ	100 µM			SUM				999		999		999		999		999		999
	5	Yeast	33C2		TXZ	100 µM			SUM				999		999		999		999		999		999
	6	Yeast	33C2		TXZ	100 µM			SUM				999		999		999		999		999		999
	7	Yeast	33C2		TXZ	100 µM			SUM				999		999		999		999		999		999
											33C2:EV		1		1		1		1		1		1
											ttest		#DIV/0!		#DIV/0!		#DIV/0!		#DIV/0!		#DIV/0!		#DIV/0!
Yeast-35A5 Trials
LC_rat,rabbit_BaP_250612_085		Yeast	EV	RP4384	W7	100 µM			Lysate	LC			999		999		999		999		999		999		disregard EV- we learned that if elegans POR is not engaged with a P450, the elegans POR can generate oxidized small molecule products. Hence, we pivoted to used CYP-35B3 as a negative control since we know from our Tokmakjian et al work that it is functional, but involved in CAD metabolism.
LC_rat,rabbit_BaP_250612_086		Yeast	EV	RP4384	W7	100 µM			Lysate	LC			999		999		999		999		999		999		disregard EV- we learned that if elegans POR is not engaged with a P450, the elegans POR can generate oxidized small molecule products. Hence, we pivoted to used CYP-35B3 as a negative control since we know from our Tokmakjian et al work that it is functional, but involved in CAD metabolism.
LC_rat,rabbit_BaP_250612_087		Yeast	EV	RP4384	W7	100 µM			Buffer	LC			999		999		999		999		999		999		disregard EV- we learned that if elegans POR is not engaged with a P450, the elegans POR can generate oxidized small molecule products. Hence, we pivoted to used CYP-35B3 as a negative control since we know from our Tokmakjian et al work that it is functional, but involved in CAD metabolism.
LC_rat,rabbit_BaP_250612_088		Yeast	EV	RP4384	W7	100 µM			Buffer	LC			999		999		999		999		999		999		disregard EV- we learned that if elegans POR is not engaged with a P450, the elegans POR can generate oxidized small molecule products. Hence, we pivoted to used CYP-35B3 as a negative control since we know from our Tokmakjian et al work that it is functional, but involved in CAD metabolism.
LC_rat,rabbit_BaP_250612_093		Yeast	35A5	RP5347	W7	100 µM			Lysate	LC			999		999		999		999		999		999
LC_rat,rabbit_BaP_250612_094		Yeast	35A5	RP5347	W7	100 µM			Lysate	LC			999		999		999		999		999		999
LC_rat,rabbit_BaP_250612_095		Yeast	35A5	RP5347	W7	100 µM			Buffer	LC			999		50406.6		999		999		18098.1		999
LC_rat,rabbit_BaP_250612_096		Yeast	35A5	RP5347	W7	100 µM			Buffer	LC			999		30566.8		999		999		9958.18		999
BC_W7_251205_002		Yeast	EV	RP4384	W7	100 µM			Lysate	BC			33498		999		999		999		999		999		disregard EV- we learned that if elegans POR is not engaged with a P450, the elegans POR can generate oxidized small molecule products. Hence, we pivoted to used CYP-35B3 as a negative control since we know from our Tokmakjian et al work that it is functional, but involved in CAD metabolism.
BC_W7_251205_003		Yeast	EV	RP4384	W7	100 µM			Lysate	BC			37660		999		999		999		999		999		disregard EV- we learned that if elegans POR is not engaged with a P450, the elegans POR can generate oxidized small molecule products. Hence, we pivoted to used CYP-35B3 as a negative control since we know from our Tokmakjian et al work that it is functional, but involved in CAD metabolism.
BC_W7_251205_004		Yeast	EV	RP4384	W7	100 µM			Buffer	BC			26958		1471		999		999		999		999		disregard EV- we learned that if elegans POR is not engaged with a P450, the elegans POR can generate oxidized small molecule products. Hence, we pivoted to used CYP-35B3 as a negative control since we know from our Tokmakjian et al work that it is functional, but involved in CAD metabolism.
BC_W7_251205_005		Yeast	EV	RP4384	W7	100 µM			Buffer	BC			23045		999		999		999		999		999		disregard EV- we learned that if elegans POR is not engaged with a P450, the elegans POR can generate oxidized small molecule products. Hence, we pivoted to used CYP-35B3 as a negative control since we know from our Tokmakjian et al work that it is functional, but involved in CAD metabolism.
BC_W7_251205_010		Yeast	35A5	RP5347	W7	100 µM			Lysate	BC			999		999		999		999		999		999
BC_W7_251205_011		Yeast	35A5	RP5347	W7	100 µM			Lysate	BC			999		999		999		999		999		999
BC_W7_251205_012		Yeast	35A5	RP5347	W7	100 µM			Buffer	BC			999		999		999		999		4262		999
BC_W7_251205_013		Yeast	35A5	RP5347	W7	100 µM			Buffer	BC			999		999		999		999		3379		999
BC_W7_251205_023		Yeast	EV	RP4384	W7	100 µM			Lysate	BC			31805		999		999		999		999		999		disregard EV- we learned that if elegans POR is not engaged with a P450, the elegans POR can generate oxidized small molecule products. Hence, we pivoted to used CYP-35B3 as a negative control since we know from our Tokmakjian et al work that it is functional, but involved in CAD metabolism.
BC_W7_251205_024		Yeast	EV	RP4384	W7	100 µM			Lysate	BC			42074		999		999		999		999		999		disregard EV- we learned that if elegans POR is not engaged with a P450, the elegans POR can generate oxidized small molecule products. Hence, we pivoted to used CYP-35B3 as a negative control since we know from our Tokmakjian et al work that it is functional, but involved in CAD metabolism.
BC_W7_251205_025		Yeast	EV	RP4384	W7	100 µM			Buffer	BC			27476		999		999		999		999		999		disregard EV- we learned that if elegans POR is not engaged with a P450, the elegans POR can generate oxidized small molecule products. Hence, we pivoted to used CYP-35B3 as a negative control since we know from our Tokmakjian et al work that it is functional, but involved in CAD metabolism.
BC_W7_251205_026		Yeast	EV	RP4384	W7	100 µM			Buffer	BC			29512		999		999		999		3022		999		disregard EV- we learned that if elegans POR is not engaged with a P450, the elegans POR can generate oxidized small molecule products. Hence, we pivoted to used CYP-35B3 as a negative control since we know from our Tokmakjian et al work that it is functional, but involved in CAD metabolism.
BC_W7_251205_031		Yeast	35A5	RP5347	W7	100 µM			Lysate	BC			999		999		999		999		999		999
BC_W7_251205_032		Yeast	35A5	RP5347	W7	100 µM			Lysate	BC			999		999		999		999		999		999
BC_W7_251205_033		Yeast	35A5	RP5347	W7	100 µM			Buffer	BC			999		999		999		999		6084		999
BC_W7_251205_034		Yeast	35A5	RP5347	W7	100 µM			Buffer	BC			999		999		999		999		3223		999
BC_W7_251205_044		Yeast	EV	RP4384	W7	100 µM			Lysate	BC			23227		30346		999		999		999		999		disregard EV- we learned that if elegans POR is not engaged with a P450, the elegans POR can generate oxidized small molecule products. Hence, we pivoted to used CYP-35B3 as a negative control since we know from our Tokmakjian et al work that it is functional, but involved in CAD metabolism.
BC_W7_251205_045		Yeast	EV	RP4384	W7	100 µM			Lysate	BC			45788		41776		999		999		999		999		disregard EV- we learned that if elegans POR is not engaged with a P450, the elegans POR can generate oxidized small molecule products. Hence, we pivoted to used CYP-35B3 as a negative control since we know from our Tokmakjian et al work that it is functional, but involved in CAD metabolism.
BC_W7_251205_046		Yeast	EV	RP4384	W7	100 µM			Buffer	BC			38066		6411		999		999		999		999		disregard EV- we learned that if elegans POR is not engaged with a P450, the elegans POR can generate oxidized small molecule products. Hence, we pivoted to used CYP-35B3 as a negative control since we know from our Tokmakjian et al work that it is functional, but involved in CAD metabolism.
BC_W7_251205_047		Yeast	EV	RP4384	W7	100 µM			Buffer	BC			39917		6850		999		999		999		999		disregard EV- we learned that if elegans POR is not engaged with a P450, the elegans POR can generate oxidized small molecule products. Hence, we pivoted to used CYP-35B3 as a negative control since we know from our Tokmakjian et al work that it is functional, but involved in CAD metabolism.
BC_W7_251205_052		Yeast	35A5	RP5347	W7	100 µM			Lysate	BC			999		999		999		999		999		999
BC_W7_251205_053		Yeast	35A5	RP5347	W7	100 µM			Lysate	BC			999		999		999		999		3561		999
BC_W7_251205_054		Yeast	35A5	RP5347	W7	100 µM			Buffer	BC			999		3358		999		999		1721		999
BC_W7_251205_055		Yeast	35A5	RP5347	W7	100 µM			Buffer	BC			999		999		999		999		5477		999
Trial 5
LC_w7_260420_032		Yeast	EV	RP4384	W7	100 µM			Lysate	LC			10400		999		999		999		999		999		disregard EV- we learned that if elegans POR is not engaged with a P450, the elegans POR can generate oxidized small molecule products. Hence, we pivoted to used CYP-35B3 as a negative control since we know from our Tokmakjian et al work that it is functional, but involved in CAD metabolism.
LC_w7_260420_033		Yeast	EV	RP4384	W7	100 µM			Lysate	LC			19656		999		999		999		999		999		disregard EV- we learned that if elegans POR is not engaged with a P450, the elegans POR can generate oxidized small molecule products. Hence, we pivoted to used CYP-35B3 as a negative control since we know from our Tokmakjian et al work that it is functional, but involved in CAD metabolism.
LC_w7_260420_034		Yeast	EV	RP4384	W7	100 µM			Buffer	LC			6285		999		999		999		999		999		disregard EV- we learned that if elegans POR is not engaged with a P450, the elegans POR can generate oxidized small molecule products. Hence, we pivoted to used CYP-35B3 as a negative control since we know from our Tokmakjian et al work that it is functional, but involved in CAD metabolism.
LC_w7_260420_035		Yeast	EV	RP4384	W7	100 µM			Buffer	LC			14350		999		999		999		999		999		disregard EV- we learned that if elegans POR is not engaged with a P450, the elegans POR can generate oxidized small molecule products. Hence, we pivoted to used CYP-35B3 as a negative control since we know from our Tokmakjian et al work that it is functional, but involved in CAD metabolism.
LC_w7_260420_040		Yeast	35A5	RP5347	W7	100 µM			Lysate	LC			1267		999		999		999		999		999
LC_w7_260420_041		Yeast	35A5	RP5347	W7	100 µM			Lysate	LC			999		999		999		999		999		999
LC_w7_260420_042		Yeast	35A5	RP5347	W7	100 µM			Buffer	LC			1791		999		999		17905		999		999
LC_w7_260420_043		Yeast	35A5	RP5347	W7	100 µM			Buffer	LC			3058		16703		999		10877		1742		999
Trial 6
LC_w7_260420_076		Yeast	EV	RP4384	W7	100 µM			Lysate	LC			17669		53698		999		999		999		999		disregard EV- we learned that if elegans POR is not engaged with a P450, the elegans POR can generate oxidized small molecule products. Hence, we pivoted to used CYP-35B3 as a negative control since we know from our Tokmakjian et al work that it is functional, but involved in CAD metabolism.
LC_w7_260420_077		Yeast	EV	RP4384	W7	100 µM			Lysate	LC			14115		27146		999		999		999		999		disregard EV- we learned that if elegans POR is not engaged with a P450, the elegans POR can generate oxidized small molecule products. Hence, we pivoted to used CYP-35B3 as a negative control since we know from our Tokmakjian et al work that it is functional, but involved in CAD metabolism.
LC_w7_260420_078		Yeast	EV	RP4384	W7	100 µM			Buffer	LC			18179		176952		999		999		999		999		disregard EV- we learned that if elegans POR is not engaged with a P450, the elegans POR can generate oxidized small molecule products. Hence, we pivoted to used CYP-35B3 as a negative control since we know from our Tokmakjian et al work that it is functional, but involved in CAD metabolism.
LC_w7_260420_079		Yeast	EV	RP4384	W7	100 µM			Buffer	LC			7033		113244		999		999		999		999		disregard EV- we learned that if elegans POR is not engaged with a P450, the elegans POR can generate oxidized small molecule products. Hence, we pivoted to used CYP-35B3 as a negative control since we know from our Tokmakjian et al work that it is functional, but involved in CAD metabolism.
LC_w7_260420_084		Yeast	35A5	RP5347	W7	100 µM			Lysate	LC			999		999		999		999		999		999
LC_w7_260420_085		Yeast	35A5	RP5347	W7	100 µM			Lysate	LC			999		999		999		999		999		999
LC_w7_260420_086		Yeast	35A5	RP5347	W7	100 µM			Buffer	LC			999		999		999		999		999		999
LC_w7_260420_087		Yeast	35A5	RP5347	W7	100 µM			Buffer	LC			999		999		999		999		999		999
Trial 7
LC_w7_260420_118		Yeast	EV	RP4384	W7	100 µM			Lysate	LC			22875		91703		999		999		999		999		disregard EV- we learned that if elegans POR is not engaged with a P450, the elegans POR can generate oxidized small molecule products. Hence, we pivoted to used CYP-35B3 as a negative control since we know from our Tokmakjian et al work that it is functional, but involved in CAD metabolism.
LC_w7_260420_119		Yeast	EV	RP4384	W7	100 µM			Lysate	LC			22202		51278		999		999		999		999		disregard EV- we learned that if elegans POR is not engaged with a P450, the elegans POR can generate oxidized small molecule products. Hence, we pivoted to used CYP-35B3 as a negative control since we know from our Tokmakjian et al work that it is functional, but involved in CAD metabolism.
LC_w7_260420_120		Yeast	EV	RP4384	W7	100 µM			Buffer	LC			8589		152723		999		999		999		999		disregard EV- we learned that if elegans POR is not engaged with a P450, the elegans POR can generate oxidized small molecule products. Hence, we pivoted to used CYP-35B3 as a negative control since we know from our Tokmakjian et al work that it is functional, but involved in CAD metabolism.
LC_w7_260420_121		Yeast	EV	RP4384	W7	100 µM			Buffer	LC			10323		167807		999		999		999		999		disregard EV- we learned that if elegans POR is not engaged with a P450, the elegans POR can generate oxidized small molecule products. Hence, we pivoted to used CYP-35B3 as a negative control since we know from our Tokmakjian et al work that it is functional, but involved in CAD metabolism.
LC_w7_260420_126		Yeast	35A5	RP5347	W7	100 µM			Lysate	LC			2313		999		999		999		999		999
LC_w7_260420_127		Yeast	35A5	RP5347	W7	100 µM			Lysate	LC			1551		999		999		999		999		999
LC_w7_260420_128		Yeast	35A5	RP5347	W7	100 µM			Buffer	LC			999		9454		999		4031		1694		999
LC_w7_260420_129		Yeast	35A5	RP5347	W7	100 µM			Buffer	LC			999		31671		999		59772		2612		999
	1	Yeast	35B3	RP5371	TXZ	100 µM			SUM				999		999		999		999		999		999
	2	Yeast	35B3	RP5371	TXZ	100 µM			SUM				999		999		999		999		999		999
	3	Yeast	35B3	RP5371	TXZ	100 µM			SUM				999		999		999		999		999		999
	4	Yeast	35B3	RP5371	TXZ	100 µM			SUM				999		999		999		999		999		999
	5	Yeast	35B3	RP5371	TXZ	100 µM			SUM				999		999		999		999		999		999
	6	Yeast	35B3	RP5371	TXZ	100 µM			SUM				999		999		999		999		999		999
	1	Yeast	35A5		TXZ	100 µM			SUM				999		79974.4		999		999		27057.2		999
	2	Yeast	35A5		TXZ	100 µM			SUM				999		999		999		999		6642		999
	3	Yeast	35A5		TXZ	100 µM			SUM				999		999		999		999		8308		999
	4	Yeast	35A5		TXZ	100 µM			SUM				999		3358		999		999		8761		999
	5	Yeast	35A5		TXZ	100 µM			SUM				4118		16703		999		27783		1742		999
	6	Yeast	35A5		TXZ	100 µM			SUM				999		999		999		999		999		999
	7	Yeast	35A5		TXZ	100 µM			SUM				2865		40126		999		62804		3307		999
											35A5:EV		1.71286		20.4717		1		13.6682		8.12473		1
											ttest		0.0996198		0.0709514		#DIV/0!		0.111618		0.0388735		#DIV/0!			0.0996198		0.0709514		#DIV/0!		0.111618		0.0388735		#DIV/0!
Yeast-4732A4 Trials
LC_rat,rabbit_BaP_250612_085		Yeast	EV	RP4384	W7	100 µM			Lysate	LC			999		999		999		999		999		999		disregard EV- we learned that if elegans POR is not engaged with a P450, the elegans POR can generate oxidized small molecule products. Hence, we pivoted to used CYP-35B3 as a negative control since we know from our Tokmakjian et al work that it is functional, but involved in CAD metabolism.
LC_rat,rabbit_BaP_250612_086		Yeast	EV	RP4384	W7	100 µM			Lysate	LC			999		999		999		999		999		999		disregard EV- we learned that if elegans POR is not engaged with a P450, the elegans POR can generate oxidized small molecule products. Hence, we pivoted to used CYP-35B3 as a negative control since we know from our Tokmakjian et al work that it is functional, but involved in CAD metabolism.
LC_rat,rabbit_BaP_250612_087		Yeast	EV	RP4384	W7	100 µM			Buffer	LC			999		999		999		999		999		999		disregard EV- we learned that if elegans POR is not engaged with a P450, the elegans POR can generate oxidized small molecule products. Hence, we pivoted to used CYP-35B3 as a negative control since we know from our Tokmakjian et al work that it is functional, but involved in CAD metabolism.
LC_rat,rabbit_BaP_250612_088		Yeast	EV	RP4384	W7	100 µM			Buffer	LC			999		999		999		999		999		999		disregard EV- we learned that if elegans POR is not engaged with a P450, the elegans POR can generate oxidized small molecule products. Hence, we pivoted to used CYP-35B3 as a negative control since we know from our Tokmakjian et al work that it is functional, but involved in CAD metabolism.
LC_rat,rabbit_BaP_250612_097		Yeast	4732A4	RP5394	W7	100 µM			Lysate	LC			999		999		999		999		999		999
LC_rat,rabbit_BaP_250612_098		Yeast	4732A4	RP5394	W7	100 µM			Lysate	LC			999		999		999		999		999		999
LC_rat,rabbit_BaP_250612_099		Yeast	4732A4	RP5394	W7	100 µM			Buffer	LC			999		999		999		999		999		999
LC_rat,rabbit_BaP_250612_100		Yeast	4732A4	RP5394	W7	100 µM			Buffer	LC			999		999		999		999		999		999
BC_W7_251205_002		Yeast	EV	RP4384	W7	100 µM			Lysate	BC			33498		999		999		999		999		999		disregard EV- we learned that if elegans POR is not engaged with a P450, the elegans POR can generate oxidized small molecule products. Hence, we pivoted to used CYP-35B3 as a negative control since we know from our Tokmakjian et al work that it is functional, but involved in CAD metabolism.
BC_W7_251205_003		Yeast	EV	RP4384	W7	100 µM			Lysate	BC			37660		999		999		999		999		999		disregard EV- we learned that if elegans POR is not engaged with a P450, the elegans POR can generate oxidized small molecule products. Hence, we pivoted to used CYP-35B3 as a negative control since we know from our Tokmakjian et al work that it is functional, but involved in CAD metabolism.
BC_W7_251205_004		Yeast	EV	RP4384	W7	100 µM			Buffer	BC			26958		1471		999		999		999		999		disregard EV- we learned that if elegans POR is not engaged with a P450, the elegans POR can generate oxidized small molecule products. Hence, we pivoted to used CYP-35B3 as a negative control since we know from our Tokmakjian et al work that it is functional, but involved in CAD metabolism.
BC_W7_251205_005		Yeast	EV	RP4384	W7	100 µM			Buffer	BC			23045		999		999		999		999		999		disregard EV- we learned that if elegans POR is not engaged with a P450, the elegans POR can generate oxidized small molecule products. Hence, we pivoted to used CYP-35B3 as a negative control since we know from our Tokmakjian et al work that it is functional, but involved in CAD metabolism.
BC_W7_251205_018		Yeast	4732A4	RP5394	W7	100 µM			Lysate	BC			999		999		999		999		999		999
BC_W7_251205_019		Yeast	4732A4	RP5394	W7	100 µM			Lysate	BC			999		999		999		999		999		999
BC_W7_251205_020		Yeast	4732A4	RP5394	W7	100 µM			Buffer	BC			999		999		999		999		999		999
BC_W7_251205_021		Yeast	4732A4	RP5394	W7	100 µM			Buffer	BC			999		999		999		999		999		999
BC_W7_251205_023		Yeast	EV	RP4384	W7	100 µM			Lysate	BC			31805		999		999		999		999		999		disregard EV- we learned that if elegans POR is not engaged with a P450, the elegans POR can generate oxidized small molecule products. Hence, we pivoted to used CYP-35B3 as a negative control since we know from our Tokmakjian et al work that it is functional, but involved in CAD metabolism.
BC_W7_251205_024		Yeast	EV	RP4384	W7	100 µM			Lysate	BC			42074		999		999		999		999		999		disregard EV- we learned that if elegans POR is not engaged with a P450, the elegans POR can generate oxidized small molecule products. Hence, we pivoted to used CYP-35B3 as a negative control since we know from our Tokmakjian et al work that it is functional, but involved in CAD metabolism.
BC_W7_251205_025		Yeast	EV	RP4384	W7	100 µM			Buffer	BC			27476		999		999		999		999		999		disregard EV- we learned that if elegans POR is not engaged with a P450, the elegans POR can generate oxidized small molecule products. Hence, we pivoted to used CYP-35B3 as a negative control since we know from our Tokmakjian et al work that it is functional, but involved in CAD metabolism.
BC_W7_251205_026		Yeast	EV	RP4384	W7	100 µM			Buffer	BC			29512		999		999		999		3022		999		disregard EV- we learned that if elegans POR is not engaged with a P450, the elegans POR can generate oxidized small molecule products. Hence, we pivoted to used CYP-35B3 as a negative control since we know from our Tokmakjian et al work that it is functional, but involved in CAD metabolism.
BC_W7_251205_039		Yeast	4732A4	RP5394	W7	100 µM			Lysate	BC			999		999		999		999		999		999
BC_W7_251205_040		Yeast	4732A4	RP5394	W7	100 µM			Lysate	BC			999		999		999		999		999		999
BC_W7_251205_041		Yeast	4732A4	RP5394	W7	100 µM			Buffer	BC			999		999		999		999		999		999
BC_W7_251205_042		Yeast	4732A4	RP5394	W7	100 µM			Buffer	BC			999		999		999		999		999		999
BC_W7_251205_044		Yeast	EV	RP4384	W7	100 µM			Lysate	BC			23227		30346		999		999		999		999		disregard EV- we learned that if elegans POR is not engaged with a P450, the elegans POR can generate oxidized small molecule products. Hence, we pivoted to used CYP-35B3 as a negative control since we know from our Tokmakjian et al work that it is functional, but involved in CAD metabolism.
BC_W7_251205_045		Yeast	EV	RP4384	W7	100 µM			Lysate	BC			45788		41776		999		999		999		999		disregard EV- we learned that if elegans POR is not engaged with a P450, the elegans POR can generate oxidized small molecule products. Hence, we pivoted to used CYP-35B3 as a negative control since we know from our Tokmakjian et al work that it is functional, but involved in CAD metabolism.
BC_W7_251205_046		Yeast	EV	RP4384	W7	100 µM			Buffer	BC			38066		6411		999		999		999		999		disregard EV- we learned that if elegans POR is not engaged with a P450, the elegans POR can generate oxidized small molecule products. Hence, we pivoted to used CYP-35B3 as a negative control since we know from our Tokmakjian et al work that it is functional, but involved in CAD metabolism.
BC_W7_251205_047		Yeast	EV	RP4384	W7	100 µM			Buffer	BC			39917		6850		999		999		999		999		disregard EV- we learned that if elegans POR is not engaged with a P450, the elegans POR can generate oxidized small molecule products. Hence, we pivoted to used CYP-35B3 as a negative control since we know from our Tokmakjian et al work that it is functional, but involved in CAD metabolism.
BC_W7_251205_060		Yeast	4732A4	RP5394	W7	100 µM			Lysate	BC			999		999		999		999		999		999
BC_W7_251205_061		Yeast	4732A4	RP5394	W7	100 µM			Lysate	BC			999		999		999		999		999		999
BC_W7_251205_062		Yeast	4732A4	RP5394	W7	100 µM			Buffer	BC			999		999		999		999		999		999
BC_W7_251205_063		Yeast	4732A4	RP5394	W7	100 µM			Buffer	BC			999		999		999		999		999		999
Trial 5
LC_w7_260420_032		Yeast	EV	RP4384	W7	100 µM			Lysate	LC			10400		999		999		999		999		999		disregard EV- we learned that if elegans POR is not engaged with a P450, the elegans POR can generate oxidized small molecule products. Hence, we pivoted to used CYP-35B3 as a negative control since we know from our Tokmakjian et al work that it is functional, but involved in CAD metabolism.
LC_w7_260420_033		Yeast	EV	RP4384	W7	100 µM			Lysate	LC			19656		999		999		999		999		999		disregard EV- we learned that if elegans POR is not engaged with a P450, the elegans POR can generate oxidized small molecule products. Hence, we pivoted to used CYP-35B3 as a negative control since we know from our Tokmakjian et al work that it is functional, but involved in CAD metabolism.
LC_w7_260420_034		Yeast	EV	RP4384	W7	100 µM			Buffer	LC			6285		999		999		999		999		999		disregard EV- we learned that if elegans POR is not engaged with a P450, the elegans POR can generate oxidized small molecule products. Hence, we pivoted to used CYP-35B3 as a negative control since we know from our Tokmakjian et al work that it is functional, but involved in CAD metabolism.
LC_w7_260420_035		Yeast	EV	RP4384	W7	100 µM			Buffer	LC			14350		999		999		999		999		999		disregard EV- we learned that if elegans POR is not engaged with a P450, the elegans POR can generate oxidized small molecule products. Hence, we pivoted to used CYP-35B3 as a negative control since we know from our Tokmakjian et al work that it is functional, but involved in CAD metabolism.
LC_w7_260420_048		Yeast	4732A4	RP5394	W7	100 µM			Lysate	LC			999		999		999		999		999		999
LC_w7_260420_049		Yeast	4732A4	RP5394	W7	100 µM			Lysate	LC			999		999		999		999		999		999
LC_w7_260420_050		Yeast	4732A4	RP5394	W7	100 µM			Buffer	LC			999		999		999		999		999		999
LC_w7_260420_051		Yeast	4732A4	RP5394	W7	100 µM			Buffer	LC			999		999		999		999		999		999
Trial 6
LC_w7_260420_076		Yeast	EV	RP4384	W7	100 µM			Lysate	LC			17669		53698		999		999		999		999		disregard EV- we learned that if elegans POR is not engaged with a P450, the elegans POR can generate oxidized small molecule products. Hence, we pivoted to used CYP-35B3 as a negative control since we know from our Tokmakjian et al work that it is functional, but involved in CAD metabolism.
LC_w7_260420_077		Yeast	EV	RP4384	W7	100 µM			Lysate	LC			14115		27146		999		999		999		999		disregard EV- we learned that if elegans POR is not engaged with a P450, the elegans POR can generate oxidized small molecule products. Hence, we pivoted to used CYP-35B3 as a negative control since we know from our Tokmakjian et al work that it is functional, but involved in CAD metabolism.
LC_w7_260420_078		Yeast	EV	RP4384	W7	100 µM			Buffer	LC			18179		176952		999		999		999		999		disregard EV- we learned that if elegans POR is not engaged with a P450, the elegans POR can generate oxidized small molecule products. Hence, we pivoted to used CYP-35B3 as a negative control since we know from our Tokmakjian et al work that it is functional, but involved in CAD metabolism.
LC_w7_260420_079		Yeast	EV	RP4384	W7	100 µM			Buffer	LC			7033		113244		999		999		999		999		disregard EV- we learned that if elegans POR is not engaged with a P450, the elegans POR can generate oxidized small molecule products. Hence, we pivoted to used CYP-35B3 as a negative control since we know from our Tokmakjian et al work that it is functional, but involved in CAD metabolism.
LC_w7_260420_092		Yeast	4732A4	RP5394	W7	100 µM			Lysate	LC			999		999		999		999		999		999
LC_w7_260420_093		Yeast	4732A4	RP5394	W7	100 µM			Lysate	LC			999		999		999		999		999		999
LC_w7_260420_094		Yeast	4732A4	RP5394	W7	100 µM			Buffer	LC			999		999		999		999		999		999
LC_w7_260420_095		Yeast	4732A4	RP5394	W7	100 µM			Buffer	LC			999		999		999		999		999		999
Trial 7
LC_w7_260420_118		Yeast	EV	RP4384	W7	100 µM			Lysate	LC			22875		91703		999		999		999		999		disregard EV- we learned that if elegans POR is not engaged with a P450, the elegans POR can generate oxidized small molecule products. Hence, we pivoted to used CYP-35B3 as a negative control since we know from our Tokmakjian et al work that it is functional, but involved in CAD metabolism.
LC_w7_260420_119		Yeast	EV	RP4384	W7	100 µM			Lysate	LC			22202		51278		999		999		999		999		disregard EV- we learned that if elegans POR is not engaged with a P450, the elegans POR can generate oxidized small molecule products. Hence, we pivoted to used CYP-35B3 as a negative control since we know from our Tokmakjian et al work that it is functional, but involved in CAD metabolism.
LC_w7_260420_120		Yeast	EV	RP4384	W7	100 µM			Buffer	LC			8589		152723		999		999		999		999		disregard EV- we learned that if elegans POR is not engaged with a P450, the elegans POR can generate oxidized small molecule products. Hence, we pivoted to used CYP-35B3 as a negative control since we know from our Tokmakjian et al work that it is functional, but involved in CAD metabolism.
LC_w7_260420_121		Yeast	EV	RP4384	W7	100 µM			Buffer	LC			10323		167807		999		999		999		999		disregard EV- we learned that if elegans POR is not engaged with a P450, the elegans POR can generate oxidized small molecule products. Hence, we pivoted to used CYP-35B3 as a negative control since we know from our Tokmakjian et al work that it is functional, but involved in CAD metabolism.
LC_w7_260420_134		Yeast	4732A4	RP5394	W7	100 µM			Lysate	LC			999		999		999		999		999		999
LC_w7_260420_135		Yeast	4732A4	RP5394	W7	100 µM			Lysate	LC			999		999		999		999		999		999
LC_w7_260420_136		Yeast	4732A4	RP5394	W7	100 µM			Buffer	LC			999		999		999		999		999		999
LC_w7_260420_137		Yeast	4732A4	RP5394	W7	100 µM			Buffer	LC			999		999		999		999		999		999
	1	Yeast	35B3	RP5371	TXZ	100 µM			SUM				999		999		999		999		999		999
	2	Yeast	35B3	RP5371	TXZ	100 µM			SUM				999		999		999		999		999		999
	3	Yeast	35B3	RP5371	TXZ	100 µM			SUM				999		999		999		999		999		999
	4	Yeast	35B3	RP5371	TXZ	100 µM			SUM				999		999		999		999		999		999
	5	Yeast	35B3	RP5371	TXZ	100 µM			SUM				999		999		999		999		999		999
	6	Yeast	35B3	RP5371	TXZ	100 µM			SUM				999		999		999		999		999		999
	1	Yeast	4732A4		TXZ	100 µM			SUM				999		999		999		999		999		999
	2	Yeast	4732A4		TXZ	100 µM			SUM				999		999		999		999		999		999
	3	Yeast	4732A4		TXZ	100 µM			SUM				999		999		999		999		999		999
	4	Yeast	4732A4		TXZ	100 µM			SUM				999		999		999		999		999		999
	2	Yeast	4732A4		TXZ	100 µM			SUM				999		999		999		999		999		999
	3	Yeast	4732A4		TXZ	100 µM			SUM				999		999		999		999		999		999
	4	Yeast	4732A4		TXZ	100 µM			SUM				999		999		999		999		999		999
											35D1:EV		1		1		1		1		1		1
											ttest		#DIV/0!		#DIV/0!		#DIV/0!		#DIV/0!		#DIV/0!		#DIV/0!
(-) control experiment that reveals that EV (most likely elegans POR) is oxidizing (directly or indirectly) small tioxazafen when not coupled to a P450
LC_W7_260519_009	1	Yeast	EV	RP5385	W7	100 µM			Lysate	LC			21049		999		999		999		999		999		disregard EV- this was the test of the ideat that if elegans POR is not engaged with a P450, the elegans POR can generate oxidized small molecule products. Hence, we pivoted to used CYP-35B3 as a negative control since we know from our Tokmakjian et al work that it is functional, but involved in CAD metabolism.
LC_W7_260519_010	1	Yeast	EV	RP5385	W7	100 µM			Lysate	LC			23993		999		999		999		999		999		disregard EV- this was the test of the ideat that if elegans POR is not engaged with a P450, the elegans POR can generate oxidized small molecule products. Hence, we pivoted to used CYP-35B3 as a negative control since we know from our Tokmakjian et al work that it is functional, but involved in CAD metabolism.
LC_W7_260519_011	1	Yeast	EV	RP5385	W7	100 µM			Buffer	LC			29541		53031		999		999		999		999		disregard EV- this was the test of the ideat that if elegans POR is not engaged with a P450, the elegans POR can generate oxidized small molecule products. Hence, we pivoted to used CYP-35B3 as a negative control since we know from our Tokmakjian et al work that it is functional, but involved in CAD metabolism.
LC_W7_260519_012	1	Yeast	EV	RP5385	W7	100 µM			Buffer	LC			34674		54039		999		999		999		999		disregard EV- this was the test of the ideat that if elegans POR is not engaged with a P450, the elegans POR can generate oxidized small molecule products. Hence, we pivoted to used CYP-35B3 as a negative control since we know from our Tokmakjian et al work that it is functional, but involved in CAD metabolism.
LC_W7_260519_013	1	Yeast	35B3	RP5371	W7	100 µM			Lysate	LC			999		999		999		999		999		999
LC_W7_260519_014	1	Yeast	35B3	RP5371	W7	100 µM			Lysate	LC			999		999		999		999		999		999
LC_W7_260519_015	1	Yeast	35B3	RP5371	W7	100 µM			Buffer	LC			999		999		999		999		999		999
LC_W7_260519_016	1	Yeast	35B3	RP5371	W7	100 µM			Buffer	LC			999		999		999		999		999		999
LC_W7_260519_018	2	Yeast	EV	RP5385	W7	100 µM			Lysate	LC			67702		999		999		999		999		999		disregard EV- this was the test of the ideat that if elegans POR is not engaged with a P450, the elegans POR can generate oxidized small molecule products. Hence, we pivoted to used CYP-35B3 as a negative control since we know from our Tokmakjian et al work that it is functional, but involved in CAD metabolism.
LC_W7_260519_019	2	Yeast	EV	RP5385	W7	100 µM			Lysate	LC			50229		999		999		999		999		999		disregard EV- this was the test of the ideat that if elegans POR is not engaged with a P450, the elegans POR can generate oxidized small molecule products. Hence, we pivoted to used CYP-35B3 as a negative control since we know from our Tokmakjian et al work that it is functional, but involved in CAD metabolism.
LC_W7_260519_020	2	Yeast	EV	RP5385	W7	100 µM			Buffer	LC			15684		17559		999		999		999		999		disregard EV- this was the test of the ideat that if elegans POR is not engaged with a P450, the elegans POR can generate oxidized small molecule products. Hence, we pivoted to used CYP-35B3 as a negative control since we know from our Tokmakjian et al work that it is functional, but involved in CAD metabolism.
LC_W7_260519_021	2	Yeast	EV	RP5385	W7	100 µM			Buffer	LC			48581		66169		999		999		999		999		disregard EV- this was the test of the ideat that if elegans POR is not engaged with a P450, the elegans POR can generate oxidized small molecule products. Hence, we pivoted to used CYP-35B3 as a negative control since we know from our Tokmakjian et al work that it is functional, but involved in CAD metabolism.
LC_W7_260519_022	2	Yeast	35B3	RP5371	W7	100 µM			Lysate	LC			999		999		999		999		999		999
LC_W7_260519_023	2	Yeast	35B3	RP5371	W7	100 µM			Lysate	LC			999		999		999		999		999		999
LC_W7_260519_024	2	Yeast	35B3	RP5371	W7	100 µM			Buffer	LC			999		999		999		999		999		999
LC_W7_260519_025	2	Yeast	35B3	RP5371	W7	100 µM			Buffer	LC			999		999		999		999		999		999
LC_W7_260519_027	3	Yeast	EV	RP5385	W7	100 µM			Lysate	LC			138716		999		999		999		999		999		disregard EV- this was the test of the ideat that if elegans POR is not engaged with a P450, the elegans POR can generate oxidized small molecule products. Hence, we pivoted to used CYP-35B3 as a negative control since we know from our Tokmakjian et al work that it is functional, but involved in CAD metabolism.
LC_W7_260519_028	3	Yeast	EV	RP5385	W7	100 µM			Lysate	LC			137124		999		999		999		999		999		disregard EV- this was the test of the ideat that if elegans POR is not engaged with a P450, the elegans POR can generate oxidized small molecule products. Hence, we pivoted to used CYP-35B3 as a negative control since we know from our Tokmakjian et al work that it is functional, but involved in CAD metabolism.
LC_W7_260519_029	3	Yeast	EV	RP5385	W7	100 µM			Buffer	LC			59320		65463		999		999		1496		999		disregard EV- this was the test of the ideat that if elegans POR is not engaged with a P450, the elegans POR can generate oxidized small molecule products. Hence, we pivoted to used CYP-35B3 as a negative control since we know from our Tokmakjian et al work that it is functional, but involved in CAD metabolism.
LC_W7_260519_030	3	Yeast	EV	RP5385	W7	100 µM			Buffer	LC			104085		122719		999		999		1912		999		disregard EV- this was the test of the ideat that if elegans POR is not engaged with a P450, the elegans POR can generate oxidized small molecule products. Hence, we pivoted to used CYP-35B3 as a negative control since we know from our Tokmakjian et al work that it is functional, but involved in CAD metabolism.
LC_W7_260519_031	3	Yeast	35B3	RP5371	W7	100 µM			Lysate	LC			999		999		999		999		999		999
LC_W7_260519_032	3	Yeast	35B3	RP5371	W7	100 µM			Lysate	LC			999		999		999		999		999		999
LC_W7_260519_033	3	Yeast	35B3	RP5371	W7	100 µM			Buffer	LC			999		999		999		999		999		999
LC_W7_260519_034	3	Yeast	35B3	RP5371	W7	100 µM			Buffer	LC			999		999		999		999		999		999
LC_w7_260601_003	4	Yeast	EV	RP5385	W7	100 µM			Lysate	ER, LC			27455		999		999		999		999		999		disregard EV- this was the test of the ideat that if elegans POR is not engaged with a P450, the elegans POR can generate oxidized small molecule products. Hence, we pivoted to used CYP-35B3 as a negative control since we know from our Tokmakjian et al work that it is functional, but involved in CAD metabolism.
LC_w7_260601_004	4	Yeast	EV	RP5385	W7	100 µM			Lysate	ER, LC			32539		999		999		999		999		999		disregard EV- this was the test of the ideat that if elegans POR is not engaged with a P450, the elegans POR can generate oxidized small molecule products. Hence, we pivoted to used CYP-35B3 as a negative control since we know from our Tokmakjian et al work that it is functional, but involved in CAD metabolism.
LC_w7_260601_005	4	Yeast	EV	RP5385	W7	100 µM			Buffer	ER, LC			25061		16571		999		999		999		999		disregard EV- this was the test of the ideat that if elegans POR is not engaged with a P450, the elegans POR can generate oxidized small molecule products. Hence, we pivoted to used CYP-35B3 as a negative control since we know from our Tokmakjian et al work that it is functional, but involved in CAD metabolism.
LC_w7_260601_006	4	Yeast	EV	RP5385	W7	100 µM			Buffer	ER, LC			25238		41034		999		999		999		999		disregard EV- this was the test of the ideat that if elegans POR is not engaged with a P450, the elegans POR can generate oxidized small molecule products. Hence, we pivoted to used CYP-35B3 as a negative control since we know from our Tokmakjian et al work that it is functional, but involved in CAD metabolism.
LC_w7_260601_007	4	Yeast	35B3	RP5371	W7	100 µM			Lysate	ER, LC			999		999		999		999		999		999
LC_w7_260601_008	4	Yeast	35B3	RP5371	W7	100 µM			Lysate	ER, LC			999		999		999		999		999		999
LC_w7_260601_009	4	Yeast	35B3	RP5371	W7	100 µM			Buffer	ER, LC			999		999		999		999		999		999
LC_w7_260601_010	4	Yeast	35B3	RP5371	W7	100 µM			Buffer	ER, LC			999		999		999		999		999		999
LC_w7_260601_012	5	Yeast	EV	RP5385	W7	100 µM			Lysate	ER, LC			40361		999		999		999		999		999		disregard EV- this was the test of the ideat that if elegans POR is not engaged with a P450, the elegans POR can generate oxidized small molecule products. Hence, we pivoted to used CYP-35B3 as a negative control since we know from our Tokmakjian et al work that it is functional, but involved in CAD metabolism.
LC_w7_260601_013	5	Yeast	EV	RP5385	W7	100 µM			Lysate	ER, LC			60810		999		999		999		999		999		disregard EV- this was the test of the ideat that if elegans POR is not engaged with a P450, the elegans POR can generate oxidized small molecule products. Hence, we pivoted to used CYP-35B3 as a negative control since we know from our Tokmakjian et al work that it is functional, but involved in CAD metabolism.
LC_w7_260601_014	5	Yeast	EV	RP5385	W7	100 µM			Buffer	ER, LC			20873		32098		999		999		999		999		disregard EV- this was the test of the ideat that if elegans POR is not engaged with a P450, the elegans POR can generate oxidized small molecule products. Hence, we pivoted to used CYP-35B3 as a negative control since we know from our Tokmakjian et al work that it is functional, but involved in CAD metabolism.
LC_w7_260601_015	5	Yeast	EV	RP5385	W7	100 µM			Buffer	ER, LC			21130		6146		999		999		999		999		disregard EV- this was the test of the ideat that if elegans POR is not engaged with a P450, the elegans POR can generate oxidized small molecule products. Hence, we pivoted to used CYP-35B3 as a negative control since we know from our Tokmakjian et al work that it is functional, but involved in CAD metabolism.
LC_w7_260601_016	5	Yeast	35B3	RP5371	W7	100 µM			Lysate	ER, LC			999		999		999		999		999		999
LC_w7_260601_017	5	Yeast	35B3	RP5371	W7	100 µM			Lysate	ER, LC			999		999		999		999		999		999
LC_w7_260601_018	5	Yeast	35B3	RP5371	W7	100 µM			Buffer	ER, LC			999		999		999		999		999		999
LC_w7_260601_019	5	Yeast	35B3	RP5371	W7	100 µM			Buffer	ER, LC			999		999		999		999		999		999
LC_w7_260601_021	6	Yeast	EV	RP5385	W7	100 µM			Lysate	ER, LC			20772		999		999		999		999		999		disregard EV- this was the test of the ideat that if elegans POR is not engaged with a P450, the elegans POR can generate oxidized small molecule products. Hence, we pivoted to used CYP-35B3 as a negative control since we know from our Tokmakjian et al work that it is functional, but involved in CAD metabolism.
LC_w7_260601_022	6	Yeast	EV	RP5385	W7	100 µM			Lysate	ER, LC			28582		999		999		999		999		999		disregard EV- this was the test of the ideat that if elegans POR is not engaged with a P450, the elegans POR can generate oxidized small molecule products. Hence, we pivoted to used CYP-35B3 as a negative control since we know from our Tokmakjian et al work that it is functional, but involved in CAD metabolism.
LC_w7_260601_023	6	Yeast	EV	RP5385	W7	100 µM			Buffer	ER, LC			21847		17206		999		999		999		999		disregard EV- this was the test of the ideat that if elegans POR is not engaged with a P450, the elegans POR can generate oxidized small molecule products. Hence, we pivoted to used CYP-35B3 as a negative control since we know from our Tokmakjian et al work that it is functional, but involved in CAD metabolism.
LC_w7_260601_024	6	Yeast	EV	RP5385	W7	100 µM			Buffer	ER, LC			24440		7931		999		999		999		999		disregard EV- this was the test of the ideat that if elegans POR is not engaged with a P450, the elegans POR can generate oxidized small molecule products. Hence, we pivoted to used CYP-35B3 as a negative control since we know from our Tokmakjian et al work that it is functional, but involved in CAD metabolism.
LC_w7_260601_025	6	Yeast	35B3	RP5371	W7	100 µM			Lysate	ER, LC			999		999		999		999		999		999
LC_w7_260601_026	6	Yeast	35B3	RP5371	W7	100 µM			Lysate	ER, LC			999		999		999		999		999		999
LC_w7_260601_027	6	Yeast	35B3	RP5371	W7	100 µM			Buffer	ER, LC			999		999		999		999		999		999
LC_w7_260601_028	6	Yeast	35B3	RP5371	W7	100 µM			Buffer	ER, LC			999		999		999		999		999		999
	1	Yeast	35B3	RP5371	TXZ	100 µM			SUM				999		999		999		999		999		999
	2	Yeast	35B3	RP5371	TXZ	100 µM			SUM				999		999		999		999		999		999
	3	Yeast	35B3	RP5371	TXZ	100 µM			SUM				999		999		999		999		999		999
	4	Yeast	35B3	RP5371	TXZ	100 µM			SUM				999		999		999		999		999		999
	5	Yeast	35B3	RP5371	TXZ	100 µM			SUM				999		999		999		999		999		999
	6	Yeast	35B3	RP5371	TXZ	100 µM			SUM				999		999		999		999		999		999

## Sheet: 8-Fig 1F-TXZ DRC in mutants
			wt										cyp-35d1(0)						cyp-35a5(0)						cyp-33c2(0)
	tioxazafen (uM)		trial 1	trial 2	trial 3	trial 4	trial 5	trial 6	trial 7	trial 8	trial 9		trial 1	trial 2	trial 3	trial 4	trial 5		trial 1	trial 2	trial 3	trial 4	trial 5		trial 1	trial 2	trial 3	trial 4	trial 5
	0		100	100	100	100	100	100	100	100	100		100	100	100	100	100		100	100	100	100	100		100	100	100	100	100
	0.78			99.5671	100	99.3939	100	100	98.2596	99.5465	100		100	100	100	100	100		63.4187	100	100	100	100		88.1344	100	100	100	100
	1.56			87.0747	98.9418	63.9622	98.6995	98.8405	99.7024	78.3431	98.2492		97.8903	98.0583	100	100	98.7654		51.2121	96.4981	100	100	92.6025		86.2166	100	100	98.2528	100
	3.13		8.20163	17.222	5.38537	32.8364	35.5868	44.1295	21.6945	22.6911	29.589		56.0684	54.6781	39.7222	99.005	37.2249		19.9798	44.6598	97.9592	97.2723	29.7386		39.6391	8.80503	96.3273	98.3333	49.2619
	6.25		1.14942	0	2.98196	0	2.38095	2.33918	0	8.86243	18.49		0	0	22.2222	47.6048	23.3333		0	0	0	92.9825	27.3016		0	0	0	66.6667	50.9259
	12.5		0	0	0	0	0	6.66667	0	2.65504	9.94176		0	0	0	6.35667	5.26316		0	0	0	3.0303	7.93651		0	0	0	0	0
	25		0.628931	0	0	0	0	0	4.16667	1.44928	1.96078		0	0	0	2.08333	17.4074		0	0	0	0	0		0	0	0	0	0

## Sheet: 9-Fig 1G-txz v elegans mutants
													1xO		247.053				glucosidated conjugate		GSH		diglucoside (or disaccharide) conjugate
													245.038		247.053		292.129		407.091		534.114		569.144
									RT (min)				SUM		SUM		6.201		SUM		SUM		7.482
									Predicted Formula								C14 H17 N3 O4						C24 H28 N2 O12 S
									SMILES
Sample ID	trial	Model Organism	Strain	Strain Name (RP) - only for yeast	Drug	Drug Concentration	buffer and incubation time	# of worms	Extraction	Sample Prep	Analysis
worms
mutant worm summary (here, I averaged the lysate numbers for a strain in a trial, did the same for the buffer, then added the two values (so that samples with different sample numbers can be compared)
								trial 1			33C2		1121672		201289		1418102		1093540		999		5103057
								trial 2			33C2		2.14963e+06		30986		1169610		1103164		999		4.46765e+06
								trial 4			33C2		1.49981e+06		27440		859968		431640		2294.5		6239813
								trial 5			33C2		1130147		257818		991378		185668		6408		1423503
								trial 6			33C2		1.35447e+06		271963		2004465		315300		16053.5		2.38383e+06
								trial 3			35A5		1019229		55260		679860		757278		3106.5		3.34052e+06
								trial 5			35A5		69633.5		13915		95678.5		37558		999		78920.5
								trial 6			35A5		114544		10387		84766.5		29162.5		999		75271.5
								trial 1			35D1		1394002		504198		2662013		859061		999		10451401
								trial 2			35D1		4.09386e+06		186717		4027142		1347773		999		18570231
								trial 3			35D1		1386565		22478.5		971834		393644		3259.5		5114561
								trial 4			35D1		1.51832e+06		37597		1811323		374629		4020.5		6247049
								trial 5			35D1		1423555		348290		932188		266046		7638		3019332
								trial 6			35D1		757843		81765.5		981492		159530		7137.5		1.07554e+06
								trial 1			wt		3480202		629097		4031678		2112581		999		11853228
								trial 2			wt		4259803		95365.5		3564394		1856705		999		9.12829e+06
								trial 3			wt		1.20921e+06		40187		949771		743188		2862.5		3.80277e+06
								trial 4			wt		861597		30412		1.05814e+06		650522		2113		3.80561e+06
								trial 5			wt		749858		283000		847034		681477		4659.5		2.48049e+06
								trial 6			wt		1594929		524831		1551728		129993		8381.5		4.56714e+06
										ratio	wt:33C2		1.39609		1.69189		1.5523		1.93452		0.637999		1.51382
										ratio	wt:35A5		5.0505		10.0732		6.97587		4.40805		1.54963		5.09878
										ratio	wt:35D1		1.14956		1.35718		1.05417		2.13618		0.844961		0.801237
										ratio	wt:double		1.95576		3.92744		1.267		3.60599		1.53504		1.44677
										ttest	wt:33C2		0.425753		0.410183		0.313524		0.11838		0.459991		0.303532
										ttest	wt:35A5		0.116325		0.164291		0.0862172		0.0579617		0.422453		0.0783594
										ttest	wt:35D1		0.739564		0.605413		0.896632		0.0714883		0.651673		0.632635
worms(mutants)
Trial 1
KS_251205_002		Worm	N2 (wild type)		DMSO	N/A			Lysate	MK, KS			999		999		999		999		999		999
KS_251205_003		Worm	N2 (wild type)		DMSO	N/A			Buffer	MK, KS			999		999		999		999		999		999
KS_251205_004		Worm	ECA2860 (35D1(0))		DMSO	N/A			Lysate	MK, KS			999		999		999		999		999		999
KS_251205_005		Worm	ECA2860 (35D1(0))		DMSO	N/A			Buffer	MK, KS			999		999		999		999		999		999
KS_251205_006		Worm	VC40639 (33C2(0))		DMSO	N/A			Lysate	MK, KS			999		999		999		999		999		999
KS_251205_007		Worm	VC40639 (33C2(0))		DMSO	N/A			Buffer	MK, KS			999		999		999		999		999		999
KS_251205_011		Worm	N2 (wild type)		W7	100 µM			Lysate	MK, KS			1945282		999		101237		471334		999		1025245
KS_251205_012		Worm	N2 (wild type)		W7	100 µM			Buffer	MK, KS			1534920		628098		3930441		1641247		999		10827983
KS_251205_013		Worm	ECA2860 (35D1(0))		W7	100 µM			Lysate	MK, KS			386191		999		67550		122725		999		900773
KS_251205_014		Worm	ECA2860 (35D1(0))		W7	100 µM			Buffer	MK, KS			1007811		503199		2594463		736336		999		9550628
KS_251205_015		Worm	VC40639 (33C2(0))		W7	100 µM			Lysate	MK, KS			573146		999		56828		342715		999		747048
KS_251205_016		Worm	VC40639 (33C2(0))		W7	100 µM			Buffer	MK, KS			548526		200290		1361274		750825		999		4356009
Trial 2
KS_w2_N2_ABT_251209_017		Worm	N2 (wild type)		DMSO	N/A		65000	Lysate	MK, KS			999		999		999		999		999		999
KS_w2_N2_ABT_251209_018		Worm	N2 (wild type)		DMSO	N/A		65000	Lysate	MK, KS			999		999		999		999		999		999
KS_w2_N2_ABT_251209_019		Worm	N2 (wild type)		DMSO	N/A		65000	Buffer	MK, KS			999		999		999		999		999		999
KS_w2_N2_ABT_251209_020		Worm	N2 (wild type)		DMSO	N/A		65000	Buffer	MK, KS			999		999		999		999		999		999
KS_w2_N2_ABT_251209_021		Worm	ECA2860 (35D1(0))		DMSO	N/A		65000	Lysate	MK, KS			999		999		999		999		999		999
KS_w2_N2_ABT_251209_022		Worm	ECA2860 (35D1(0))		DMSO	N/A		65000	Lysate	MK, KS			999		999		999		999		999		999
KS_w2_N2_ABT_251209_023		Worm	ECA2860 (35D1(0))		DMSO	N/A		65000	Buffer	MK, KS			999		999		999		999		999		999
KS_w2_N2_ABT_251209_024		Worm	ECA2860 (35D1(0))		DMSO	N/A		65000	Buffer	MK, KS			999		999		999		999		999		999
KS_w2_N2_ABT_251209_025		Worm	VC40639 (33C2(0))		DMSO	N/A		65000	Lysate	MK, KS			999		999		999		999		999		999
KS_w2_N2_ABT_251209_026		Worm	VC40639 (33C2(0))		DMSO	N/A		65000	Lysate	MK, KS			999		999		999		999		999		999
KS_w2_N2_ABT_251209_027		Worm	VC40639 (33C2(0))		DMSO	N/A		65000	Buffer	MK, KS			999		999		999		999		999		999
KS_w2_N2_ABT_251209_028		Worm	VC40639 (33C2(0))		DMSO	N/A		65000	Buffer	MK, KS			999		999		999		999		999		999
KS_w2_N2_ABT_251209_034		Worm	N2 (wild type)		W7	100 µM		65000	Lysate	MK, KS			2515709		11146		138411		722656		999		1522762
KS_w2_N2_ABT_251209_035		Worm	N2 (wild type)		W7	100 µM		65000	Lysate	MK, KS			2433370		12941		139186		741676		999		1559851
KS_w2_N2_ABT_251209_036		Worm	N2 (wild type)		W7	100 µM		65000	Buffer	MK, KS			1725805		73514		3249277		1111229		999		7389930
KS_w2_N2_ABT_251209_037		Worm	N2 (wild type)		W7	100 µM		65000	Buffer	MK, KS			1844722		93130		3601914		1137849		999		7784032
KS_w2_N2_ABT_251209_038		Worm	ECA2860 (35D1(0))		W7	100 µM		65000	Lysate	MK, KS			1173978		999		117872		219771		999		1756338
KS_w2_N2_ABT_251209_039		Worm	ECA2860 (35D1(0))		W7	100 µM		65000	Lysate	MK, KS			1033388		999		91829		198460		999		1500351
KS_w2_N2_ABT_251209_040		Worm	ECA2860 (35D1(0))		W7	100 µM		65000	Buffer	MK, KS			3086029		128582		3924231		1180624		999		17590579
KS_w2_N2_ABT_251209_041		Worm	ECA2860 (35D1(0))		W7	100 µM		65000	Buffer	MK, KS			2894320		242854		3920352		1096691		999		16293194
KS_w2_N2_ABT_251209_042		Worm	VC40639 (33C2(0))		W7	100 µM		65000	Lysate	MK, KS			1986671		999		76373		672466		999		981751
KS_w2_N2_ABT_251209_043		Worm	VC40639 (33C2(0))		W7	100 µM		65000	Lysate	MK, KS			977187		999		28943		350830		999		456044
KS_w2_N2_ABT_251209_044		Worm	VC40639 (33C2(0))		W7	100 µM		65000	Buffer	MK, KS			654285		37516		1193007		600279		999		4171596
KS_w2_N2_ABT_251209_045		Worm	VC40639 (33C2(0))		W7	100 µM		65000	Buffer	MK, KS			681124		22458		1040897		582753		999		3325904
Trial 3
KS_MK_MUTANTS_260122_004		Worm	N2 (wild type)		DMSO	N/A		65000	Lysate	MK, KS			999		999		999		999		999		999
KS_MK_MUTANTS_260122_005		Worm	N2 (wild type)		DMSO	N/A		65000	Lysate	MK, KS			999		999		999		999		999		999
KS_MK_MUTANTS_260122_006		Worm	N2 (wild type)		DMSO	N/A		65000	Buffer	MK, KS			999		999		999		999		999		999
KS_MK_MUTANTS_260122_007		Worm	N2 (wild type)		DMSO	N/A		65000	Buffer	MK, KS			999		999		999		999		999		999
KS_MK_MUTANTS_260122_008		Worm	ECA2860 (35D1(0))		DMSO	N/A		65000	Lysate	MK, KS			999		999		999		999		999		999
KS_MK_MUTANTS_260122_009		Worm	ECA2860 (35D1(0))		DMSO	N/A		65000	Lysate	MK, KS			999		999		999		999		999		999
KS_MK_MUTANTS_260122_010		Worm	ECA2860 (35D1(0))		DMSO	N/A		65000	Buffer	MK, KS			999		999		999		999		999		999
KS_MK_MUTANTS_260122_011		Worm	ECA2860 (35D1(0))		DMSO	N/A		65000	Buffer	MK, KS			999		999		999		999		999		999
KS_MK_MUTANTS_260122_012		Worm	RP6176 (35A5(0))		DMSO	N/A		65000	Lysate	MK, KS			999		999		999		999		999		999
KS_MK_MUTANTS_260122_013		Worm	RP6176 (35A5(0))		DMSO	N/A		65000	Lysate	MK, KS			999		999		999		999		999		999
KS_MK_MUTANTS_260122_014		Worm	RP6176 (35A5(0))		DMSO	N/A		65000	Buffer	MK, KS			999		999		999		999		999		999
KS_MK_MUTANTS_260122_015		Worm	RP6176 (35A5(0))		DMSO	N/A		65000	Buffer	MK, KS			999		999		999		999		999		999
KS_MK_MUTANTS_260122_020		Worm	N2 (wild type)		W7	100 µM		65000	Lysate	MK, KS			422678		21842		68575		272555		999		890537
KS_MK_MUTANTS_260122_021		Worm	N2 (wild type)		W7	100 µM		65000	Buffer	MK, KS			644654		11368		642475		376514		1503		2353967
KS_MK_MUTANTS_260122_022		Worm	N2 (wild type)		W7	100 µM		65000	Buffer	MK, KS			928413		25322		1119917		564753		2224		3470502
KS_MK_MUTANTS_260122_023		Worm	ECA2860 (35D1(0))		W7	100 µM		65000	Lysate	MK, KS			195857		999		48116		59012		999		902668
KS_MK_MUTANTS_260122_024		Worm	ECA2860 (35D1(0))		W7	100 µM		65000	Lysate	MK, KS			480892		999		112992		127624		999		1995912
KS_MK_MUTANTS_260122_025		Worm	ECA2860 (35D1(0))		W7	100 µM		65000	Buffer	MK, KS			909757		14964		763016		258808		2375		3264691
KS_MK_MUTANTS_260122_026		Worm	ECA2860 (35D1(0))		W7	100 µM		65000	Buffer	MK, KS			1186624		27995		1019543		341844		2146		4065851
KS_MK_MUTANTS_260122_027		Worm	RP6176 (35A5(0))		W7	100 µM		65000	Lysate	MK, KS			499112		10288		44257		349640		999		990292
KS_MK_MUTANTS_260122_028		Worm	RP6176 (35A5(0))		W7	100 µM		65000	Lysate	MK, KS			269535		19488		46101		204183		999		431078
KS_MK_MUTANTS_260122_029		Worm	RP6176 (35A5(0))		W7	100 µM		65000	Buffer	MK, KS			745186		12990		607082		558963		2789		3245589
KS_MK_MUTANTS_260122_030		Worm	RP6176 (35A5(0))		W7	100 µM		65000	Buffer	MK, KS			524625		67754		662279		401769		1426		2014076
Trial 4
KS_MK_MUTANTS_260127_002		Worm	N2 (wild type)		DMSO	N/A		65000	Lysate	MK, KS			999		999		999		999		999		999
KS_MK_MUTANTS_260127_003		Worm	N2 (wild type)		DMSO	N/A		65000	Lysate	MK, KS			999		999		999		999		999		999
KS_MK_MUTANTS_260127_004		Worm	N2 (wild type)		DMSO	N/A		65000	Buffer	MK, KS			999		999		999		999		999		999
KS_MK_MUTANTS_260127_005			N2 (wild type)		DMSO	N/A		65000	Buffer	MK, KS			999		999		999		999		999		999
KS_MK_MUTANTS_260127_006		Worm	ECA2860 (35D1(0))		DMSO	N/A		65000	Lysate	MK, KS			999		999		999		999		999		999
KS_MK_MUTANTS_260127_007		Worm	ECA2860 (35D1(0))		DMSO	N/A		65000	Lysate	MK, KS			999		999		999		999		999		999
KS_MK_MUTANTS_260127_008		Worm	ECA2860 (35D1(0))		DMSO	N/A		65000	Buffer	MK, KS			999		999		999		999		999		999
KS_MK_MUTANTS_260127_009		Worm	ECA2860 (35D1(0))		DMSO	N/A		65000	Buffer	MK, KS			999		999		999		999		999		999
KS_MK_MUTANTS_260127_012		Worm	VC40639 (33C2(0))		DMSO	N/A		65000	Lysate	MK, KS			999		999		999		999		999		999
KS_MK_MUTANTS_260127_013		Worm	VC40639 (33C2(0))		DMSO	N/A		65000	Lysate	MK, KS			999		999		999		999		999		999
KS_MK_MUTANTS_260127_014		Worm	VC40639 (33C2(0))		DMSO	N/A		65000	Buffer	MK, KS			999		999		999		999		999		999
KS_MK_MUTANTS_260127_015		Worm	VC40639 (33C2(0))		DMSO	N/A		65000	Buffer	MK, KS			999		999		999		999		999		999
KS_MK_MUTANTS_260127_017		Worm	N2 (wild type)		W7	100 µM		65000	Lysate	MK, KS			447935		18438		172413		280869		999		1150906
KS_MK_MUTANTS_260127_018		Worm	N2 (wild type)		W7	100 µM		65000	Lysate	MK, KS			259864		13425		171239		201051		999		928632
KS_MK_MUTANTS_260127_019		Worm	N2 (wild type)		W7	100 µM		65000	Buffer	MK, KS			529191		16033		950641		453502		999		2935295
KS_MK_MUTANTS_260127_020		Worm	N2 (wild type)		W7	100 µM		65000	Buffer	MK, KS			486204		12928		821992		365621		1229		2596382
KS_MK_MUTANTS_260127_021		Worm	ECA2860 (35D1(0))		W7	100 µM		65000	Lysate	MK, KS			216138		999		52123		55680		999		764236
KS_MK_MUTANTS_260127_022		Worm	ECA2860 (35D1(0))		W7	100 µM		65000	Lysate	MK, KS			264816		999		84390		82887		999		1167639
KS_MK_MUTANTS_260127_023		Worm	ECA2860 (35D1(0))		W7	100 µM		65000	Buffer	MK, KS			1035493		27434		1531708		152772		2463		4406137
KS_MK_MUTANTS_260127_024		Worm	ECA2860 (35D1(0))		W7	100 µM		65000	Buffer	MK, KS			1520196		45762		1954425		457919		3580		6156086
KS_MK_MUTANTS_260127_027		Worm	VC40639 (33C2(0))		W7	100 µM		65000	Lysate	MK, KS			543669		999		28809		139635		999		1807350
KS_MK_MUTANTS_260127_028		Worm	VC40639 (33C2(0))		W7	100 µM		65000	Lysate	MK, KS			848595		999		34055		197110		999		2321489
KS_MK_MUTANTS_260127_029		Worm	VC40639 (33C2(0))		W7	100 µM		65000	Buffer	MK, KS			1217360		41553		1270081		407536		1592		6301798
KS_MK_MUTANTS_260127_030		Worm	VC40639 (33C2(0))		W7	100 µM		65000	Buffer	MK, KS			389993		11329		386990		118998		999		2048989
Trial 5
KS_MK_Worms_260305_002		Worm	N2 (wild type)		DMSO	N/A		65000	Lysate	MK, KS			999		999		999		999		999		999
KS_MK_Worms_260305_003		Worm	N2 (wild type)		DMSO	N/A		65000	Lysate	MK, KS			999		999		999		999		999		999
KS_MK_Worms_260305_004		Worm	N2 (wild type)		DMSO	N/A		65000	Buffer	MK, KS			999		999		999		999		999		999
KS_MK_Worms_260305_005		Worm	N2 (wild type)		DMSO	N/A		65000	Buffer	MK, KS			999		999		999		999		999		999
KS_MK_Worms_260305_006		Worm	ECA2860 (35D1(0))		DMSO	N/A		65000	Lysate	MK, KS			999		999		999		999		999		999
KS_MK_Worms_260305_007		Worm	ECA2860 (35D1(0))		DMSO	N/A		65000	Lysate	MK, KS			999		999		999		999		999		999
KS_MK_Worms_260305_008		Worm	ECA2860 (35D1(0))		DMSO	N/A		65000	Buffer	MK, KS			999		999		999		999		999		999
KS_MK_Worms_260305_009		Worm	ECA2860 (35D1(0))		DMSO	N/A		65000	Buffer	MK, KS			999		999		999		999		999		999
KS_MK_Worms_260305_010		Worm	RP6176 (35A5(0))		DMSO	N/A		25000	Lysate	MK, KS			999		999		999		999		999		999
KS_MK_Worms_260305_011		Worm	RP6176 (35A5(0))		DMSO	N/A		25000	Lysate	MK, KS			999		999		999		999		999		999
KS_MK_Worms_260305_012		Worm	RP6176 (35A5(0))		DMSO	N/A		25000	Buffer	MK, KS			999		999		999		999		999		999
KS_MK_Worms_260305_013		Worm	RP6176 (35A5(0))		DMSO	N/A		25000	Buffer	MK, KS			999		999		999		999		999		999
KS_MK_Worms_260305_014		Worm	VC40639 (33C2(0))		DMSO	N/A		65000	Lysate	MK, KS			999		999		999		999		999		999
KS_MK_Worms_260305_015		Worm	VC40639 (33C2(0))		DMSO	N/A		65000	Lysate	MK, KS			999		999		999		999		999		999
KS_MK_Worms_260305_016		Worm	VC40639 (33C2(0))		DMSO	N/A		65000	Buffer	MK, KS			999		999		999		999		999		999
KS_MK_Worms_260305_017		Worm	VC40639 (33C2(0))		DMSO	N/A		65000	Buffer	MK, KS			999		999		999		999		999		999
KS_MK_Worms_260305_023		Worm	N2 (wild type)		W7	100 µM		65000	Lysate	MK, KS			151422		999		14902		98824		999		112618
KS_MK_Worms_260305_024		Worm	N2 (wild type)		W7	100 µM		65000	Lysate	MK, KS			196279		999		28566		117111		999		98150
KS_MK_Worms_260305_025		Worm	N2 (wild type)		W7	100 µM		65000	Buffer	MK, KS			511829		245168		642097		455951		3669		2118723
KS_MK_Worms_260305_026		Worm	N2 (wild type)		W7	100 µM		65000	Buffer	MK, KS			640186		318834		1008502		691068		3652		2631498
KS_MK_Worms_260305_027		Worm	ECA2860 (35D1(0))		W7	100 µM		65000	Lysate	MK, KS			528120		999		35562		44192		999		152306
KS_MK_Worms_260305_028		Worm	ECA2860 (35D1(0))		W7	100 µM		65000	Lysate	MK, KS			962414		42318		84739		106997		999		767734
KS_MK_Worms_260305_029		Worm	ECA2860 (35D1(0))		W7	100 µM		65000	Buffer	MK, KS			1002190		501110		1294535		265530		9268		3718966
KS_MK_Worms_260305_030		Worm	ECA2860 (35D1(0))		W7	100 µM		65000	Buffer	MK, KS			354386		152152		449541		115373		4010		1399658
KS_MK_Worms_260305_031		Worm	RP6176 (35A5(0))		W7	100 µM		25000	Lysate	MK, KS			23357		999		3573		9236		999		5337
KS_MK_Worms_260305_032		Worm	RP6176 (35A5(0))		W7	100 µM		25000	Lysate	MK, KS			18423		999		2305		5635		999		2653
KS_MK_Worms_260305_033		Worm	RP6176 (35A5(0))		W7	100 µM		25000	Buffer	MK, KS			26581		6561		48090		14593		999		46264
KS_MK_Worms_260305_034		Worm	RP6176 (35A5(0))		W7	100 µM		25000	Buffer	MK, KS			70906		19271		137389		45652		999		103587
KS_MK_Worms_260305_035		Worm	VC40639 (33C2(0))		W7	100 µM		65000	Lysate	MK, KS			303101		999		35807		20417		999		56431
KS_MK_Worms_260305_036		Worm	VC40639 (33C2(0))		W7	100 µM		65000	Lysate	MK, KS			1001962		999		31404		62402		999		68007
KS_MK_Worms_260305_037		Worm	VC40639 (33C2(0))		W7	100 µM		65000	Buffer	MK, KS			525295		241489		1032415		172386		4830		1745863
KS_MK_Worms_260305_038		Worm	VC40639 (33C2(0))		W7	100 µM		65000	Buffer	MK, KS			429936		272150		883131		116131		5988		976705
Trial 6
KS_MK_Worms_260305_044		Worm	N2 (wild type)		DMSO	N/A		65000	Lysate	MK, KS			999		1371		999		999		999		999
KS_MK_Worms_260305_045		Worm	N2 (wild type)		DMSO	N/A		65000	Lysate	MK, KS			999		999		999		999		999		999
KS_MK_Worms_260305_046		Worm	N2 (wild type)		DMSO	N/A		65000	Buffer	MK, KS			999		999		999		999		999		999
KS_MK_Worms_260305_047		Worm	N2 (wild type)		DMSO	N/A		65000	Buffer	MK, KS			999		999		999		999		999		999
KS_MK_Worms_260305_048		Worm	ECA2860 (35D1(0))		DMSO	N/A		65000	Lysate	MK, KS			999		999		999		999		999		999
KS_MK_Worms_260305_049		Worm	ECA2860 (35D1(0))		DMSO	N/A		65000	Lysate	MK, KS			999		999		999		999		999		999
KS_MK_Worms_260305_050		Worm	ECA2860 (35D1(0))		DMSO	N/A		65000	Buffer	MK, KS			999		999		999		999		999		999
KS_MK_Worms_260305_051		Worm	ECA2860 (35D1(0))		DMSO	N/A		65000	Buffer	MK, KS			999		999		999		999		999		999
KS_MK_Worms_260305_052		Worm	RP6176 (35A5(0))		DMSO	N/A		65000	Lysate	MK, KS			999		999		999		999		999		999
KS_MK_Worms_260305_053		Worm	RP6176 (35A5(0))		DMSO	N/A		65000	Lysate	MK, KS			999		999		999		999		999		999
KS_MK_Worms_260305_054		Worm	RP6176 (35A5(0))		DMSO	N/A		65000	Buffer	MK, KS			999		999		999		999		999		999
KS_MK_Worms_260305_055		Worm	RP6176 (35A5(0))		DMSO	N/A		65000	Buffer	MK, KS			999		999		999		999		999		999
KS_MK_Worms_260305_056		Worm	VC40639 (33C2(0))		DMSO	N/A		65000	Lysate	MK, KS			999		999		999		999		999		999
KS_MK_Worms_260305_057		Worm	VC40639 (33C2(0))		DMSO	N/A		65000	Lysate	MK, KS			999		999		999		999		999		999
KS_MK_Worms_260305_058		Worm	VC40639 (33C2(0))		DMSO	N/A		65000	Buffer	MK, KS			999		999		999		999		999		999
KS_MK_Worms_260305_059		Worm	VC40639 (33C2(0))		DMSO	N/A		65000	Buffer	MK, KS			999		999		999		999		999		999
KS_MK_Worms_260305_061		Worm	N2 (wild type)		W7	100 µM		65000	Lysate	MK, KS			888691		999		41421		319962		999		458549
KS_MK_Worms_260305_062		Worm	N2 (wild type)		W7	100 µM		65000	Lysate	MK, KS			652565		999		23717		231187		999		296799
KS_MK_Worms_260305_063		Worm	N2 (wild type)		W7	100 µM		65000	Buffer	MK, KS			897487		574762		1686610		1116971		8126		4638873
KS_MK_Worms_260305_064		Worm	N2 (wild type)		W7	100 µM		65000	Buffer	MK, KS			751115		472902		1351708		771846		6639		3740056
KS_MK_Worms_260305_065		Worm	ECA2860 (35D1(0))		W7	100 µM		65000	Lysate	MK, KS			313286		999		43494		34203		999		74472
KS_MK_Worms_260305_066		Worm	ECA2860 (35D1(0))		W7	100 µM		65000	Lysate	MK, KS			410661		999		36903		40917		999		78544
KS_MK_Worms_260305_067		Worm	ECA2860 (35D1(0))		W7	100 µM		65000	Buffer	MK, KS			266627		51300		644343		83002		3631		680256
KS_MK_Worms_260305_068		Worm	ECA2860 (35D1(0))		W7	100 µM		65000	Buffer	MK, KS			525112		110233		1238243		160937		8646		1317809
KS_MK_Worms_260305_069		Worm	RP6176 (35A5(0))		W7	100 µM		65000	Lysate	MK, KS			66865		999		2551		11739		999		4072
KS_MK_Worms_260305_070		Worm	RP6176 (35A5(0))		W7	100 µM		65000	Lysate	MK, KS			83491		999		3144		16253		999		3030
KS_MK_Worms_260305_071		Worm	RP6176 (35A5(0))		W7	100 µM		65000	Buffer	MK, KS			20044		6255		59689		9222		999		47951
KS_MK_Worms_260305_072		Worm	RP6176 (35A5(0))		W7	100 µM		65000	Buffer	MK, KS			58687		12521		104149		21111		999		95490
KS_MK_Worms_260305_073		Worm	VC40639 (33C2(0))		W7	100 µM		65000	Lysate	MK, KS			481373		999		34006		61725		999		77119
KS_MK_Worms_260305_074		Worm	VC40639 (33C2(0))		W7	100 µM		65000	Lysate	MK, KS			545249		999		36539		62735		999		84270
KS_MK_Worms_260305_075		Worm	VC40639 (33C2(0))		W7	100 µM		65000	Buffer	MK, KS			799376		282613		2016934		241379		15920		2147909
KS_MK_Worms_260305_076		Worm	VC40639 (33C2(0))		W7	100 µM		65000	Buffer	MK, KS			882939		259315		1921451		264760		14189		2458361

## Sheet: 10-Fig 2A&B-SGA
1																	1st repeat	1st repeat	1st repeat	1st repeat	1st repeat	1st repeat	1st repeat	1st repeat		2nd repeat	2nd repeat	2nd repeat	2nd repeat	2nd repeat	2nd repeat	2nd repeat	2nd repeat		3rd repeat	3rd repeat	3rd repeat	3rd repeat	3rd repeat	3rd repeat	3rd repeat	3rd repeat		AVG tiox		1st repeat	1st repeat	1st repeat	1st repeat
2	selectivin (32 uM) +gal-CYP-35C1 vs (selectivin (32 uM) +gal-EV)	selectivin (32 uM) +gal-CYP-35C1 vs (selectivin (32 uM) +gal-EV)	selectivin (32 uM) +gal-CYP-35C1 vs (selectivin (32 uM) +gal-EV)		selectivin (32 uM) +gal-CYP-35C1 vs (selectivin (32 uM) +gal-EV)	selectivin (32 uM) +gal-CYP-35C1 vs (selectivin (32 uM) +gal-EV)	SET		tioxazafen enhancer hits (Score <-0.150 and p<0.05 in each of the three repeats)	unique tioxazafen enhancer hits (Score <-0.150 and p<0.05 in each of the three repeats)		selectivin enhancer hits (Score <-0.150 and p<0.01 in the three repeats)	unique selectivin enhancer hits (Score <-0.150 and p<0.01 in the three repeats)		common hits (Score <0.15 and p<0.05 in the two repeats plus the one control)(high confidence- hits in both first and second trials)		tioxazafen (15 uM) +gal-CYP-35D1 vs (tioxazafen (15 uM) +gal-EV)	tioxazafen (15 uM) +gal-CYP-35D1 vs (tioxazafen (15 uM) +gal-EV)	tioxazafen (15 uM) +gal-CYP-35D1 vs (tioxazafen (15 uM) +gal-EV)	tioxazafen (15 uM) +gal-CYP-35D1 vs (tioxazafen (15 uM) +gal-EV)	tioxazafen (15 uM) +gal-CYP-35D1 vs (tioxazafen (15 uM) +gal-EV)	tioxazafen (15 uM) +gal-CYP-35D1 vs (tioxazafen (15 uM) +gal-EV)	tioxazafen (15 uM) +gal-CYP-35D1 vs (tioxazafen (15 uM) +gal-EV)	tioxazafen (15 uM) +gal-CYP-35D1 vs (tioxazafen (15 uM) +gal-EV)		tioxazafen (15 uM) +gal-CYP-35D1 vs (tioxazafen (15 uM) +gal-EV)	tioxazafen (15 uM) +gal-CYP-35D1 vs (tioxazafen (15 uM) +gal-EV)	tioxazafen (15 uM) +gal-CYP-35D1 vs (tioxazafen (15 uM) +gal-EV)	tioxazafen (15 uM) +gal-CYP-35D1 vs (tioxazafen (15 uM) +gal-EV)	tioxazafen (15 uM) +gal-CYP-35D1 vs (tioxazafen (15 uM) +gal-EV)	tioxazafen (15 uM) +gal-CYP-35D1 vs (tioxazafen (15 uM) +gal-EV)	tioxazafen (15 uM) +gal-CYP-35D1 vs (tioxazafen (15 uM) +gal-EV)	tioxazafen (15 uM) +gal-CYP-35D1 vs (tioxazafen (15 uM) +gal-EV)		tioxazafen (15 uM) +gal-CYP-35D1 vs (DMSO +gal-CYP-35D1)	tioxazafen (15 uM) +gal-CYP-35D1 vs (DMSO +gal-CYP-35D1)	tioxazafen (15 uM) +gal-CYP-35D1 vs (DMSO +gal-CYP-35D1)	tioxazafen (15 uM) +gal-CYP-35D1 vs (DMSO +gal-CYP-35D1)	tioxazafen (15 uM) +gal-CYP-35D1 vs (DMSO +gal-CYP-35D1)	tioxazafen (15 uM) +gal-CYP-35D1 vs (DMSO +gal-CYP-35D1)	tioxazafen (15 uM) +gal-CYP-35D1 vs (DMSO +gal-CYP-35D1)	tioxazafen (15 uM) +gal-CYP-35D1 vs (DMSO +gal-CYP-35D1)		SGA score		selectivin (32 uM) +gal-CYP-35C1 vs (selectivin (32 uM) +gal-EV)	selectivin (32 uM) +gal-CYP-35C1 vs (selectivin (32 uM) +gal-EV)	selectivin (32 uM) +gal-CYP-35C1 vs (selectivin (32 uM) +gal-EV)	selectivin (32 uM) +gal-CYP-35C1 vs (selectivin (32 uM) +gal-EV)
3	Gene (Systematic)	Gene (Trivial)	Allele Name	Alias Allele Name	Array annotation	Plate id / file name	SET										Raw avg. colony size	Raw avg. colony size std. dev.	Normalized colony size	Normalized colony size std. dev.	Score	Score std. dev.	p-Value	JK (potential Jack Knife where 3/4 colonies differ from the other 1/4)?		Raw avg. colony size	Raw avg. colony size std. dev.	Normalized colony size	Normalized colony size std. dev.	Score	Score std. dev.	p-Value	JK (potential Jack Knife where 3/4 colonies differ from the other 1/4)?		Raw avg. colony size	Raw avg. colony size std. dev.	Normalized colony size	Normalized colony size std. dev.	Score	Score std. dev.	p-Value	JK (potential Jack Knife where 3/4 colonies differ from the other 1/4)?				Raw avg. colony size	Raw avg. colony size std. dev.	Normalized colony size	Normalized colony size std. dev.
4137	YMR298W	LIP1	lip1-5001	lip1-ph	TSA1059	4	ts		5			188			1		856.75	43.2155	0.43574	0.0222301	-0.3098	0.0221681	3.6519e-05			1270.75	276.052	0.56504	0.128295	-0.4568	0.128072	0.00308312			1270.75	276.052	0.56504	0.128295	-0.37053	0.128197	0.00308312			-0.379043		697.5	90.3124	0.3419	0.0465321
4138	YOR260W	GCD1	gcd1-502	gcd1-502	TSA850	4	ts		8			110			2		713	88.8707	0.43462	0.0538623	-0.34482	0.0537122	0.000517514			972.25	78.0657	0.56658	0.0163391	-0.17937	0.0163106	6.60621e-06			972.25	78.0657	0.56658	0.0163391	-0.31289	0.0163266	6.60621e-06			-0.279027		783	40.398	0.50514	0.0172771
4126	YKL052C	ASK1	ask1-2	ask1-2	TSA1003	3	ts		10			170			3		1883	188.819	0.94811	0.10927	-0.26702	0.108965	0.000417001			2187.25	485.105	0.9666	0.0729116	-0.3253	0.0727656	0.00189125	JK		2187.25	485.105	0.9666	0.0729116	-0.30458	0.072808	0.00189125	JK		-0.298967		2141.75	287.296	1.05649	0.159739
27	YML048W	GSF2	gsf2	gsf2	DMA3543	10	fg		11			173			4		544	82.5712	0.28114	0.0393967	-0.39912	0.0393491	0.000745367			608.75	78.7332	0.24905	0.00899222	-0.24195	0.00897779	0.000434261	JK		608.75	78.7332	0.24905	0.00899222	-0.29501	0.00897774	0.000434261	JK		-0.312027		611.75	136.649	0.27763	0.070354
4139	YOL081W	IRA2	ira2	ira2	DMA4362	4	ts		12			157			5		585	114.324	0.3098	0.053849	-0.41639	0.0536989	0.00140926			1287.25	258.084	0.61703	0.107656	-0.29661	0.107468	0.00142494			1287.25	258.084	0.61703	0.107656	-0.28789	0.107574	0.00142494			-0.33363		507	140.672	0.27139	0.0739618
4141	YJL173C	RFA3	rfa3-313	rfa3-313	TSA653	4	ts		15			158			7		334	146.212	0.14474	0.0233131	-0.43176	0.0232481	0.00853738	JK		835.25	36.8635	0.42662	0.0420244	-0.1743	0.0419511	0.000261211			835.25	36.8635	0.42662	0.0420244	-0.28206	0.0419923	0.000261211			-0.29604		417.5	66.1589	0.2111	0.0383164
4127	YLR087C	CSF1	csf1	csf1	DMA3192	3	ts		16			135			8		1986.75	87.3055	1.09744	0.105141	-0.31932	0.104848	0.000240426			2500.5	55.0182	0.91847	0.0502641	-0.21883	0.0501635	4.50599e-05			2500.5	55.0182	0.91847	0.0502641	-0.2789	0.0501927	4.50599e-05			-0.27235		1423.5	85.6757	0.69671	0.0935385
4162	YJL001W	PRE3	pre3-2	pre3-2	TSA292	2	ts		17			12			9		1941.75	37.0619	1.06128	0.0346235	-0.24845	0.034527	9.56276e-06			2452.25	103.722	0.89669	0.0342591	-0.30985	0.0341905	1.53535e-05			2452.25	103.722	0.89669	0.0342591	-0.27437	0.0342104	1.53535e-05			-0.277557		2293.75	51.5518	0.98999	0.0253698
14	YJL120W	YJL120W	yjl120w	yjl120w	DMA5179	14	fg		19			55			10		1613	176.579	0.73363	0.0578813	-0.2643	0.0578113	0.000134629			1985.5	74.7819	0.6894	0.00653286	-0.26203	0.00652238	2.99309e-05	JK		1985.5	74.7819	0.6894	0.00653286	-0.25779	0.00652235	2.99309e-05	JK		-0.261373		756.5	18.0831	0.285	0.0163974
21	YLR087C	CSF1	csf1	csf1	DMA3192	9	fg		22			113			11		2023.5	143.044	1.013	0.0159876	-0.29621	0.0159683	8.30182e-05	JK		2237.25	317.277	0.75179	0.0144919	-0.34983	0.0144687	0.000123839	JK		2237.25	317.277	0.75179	0.0144919	-0.23841	0.0144686	0.000123839	JK		-0.294817		1267.25	22.6035	0.64694	0.0205591
26	YBR030W	RKM3	rkm3	rkm3	DMA193	1	fg		23			120			12		1235.5	267.02	0.89629	0.0184124	-0.25672	0.0183902	0.000140641	JK		1789.5	241.604	0.69864	0.0797254	-0.24875	0.0795975	0.000404895			1789.5	241.604	0.69864	0.0797254	-0.23571	0.079597	0.000404895			-0.24706		945.75	219.327	0.53285	0.0647274
4119	YNL163C	RIA1	ria1-ts	ria1-ts	TSA1019	1	ts		25			23			13		718	68.0147	0.44602	0.0435438	-0.30556	0.0434224	0.000254326			1661	154.253	0.63098	0.0668308	-0.15638	0.066697	0.000324267			1661	154.253	0.63098	0.0668308	-0.22496	0.0667358	0.000324267			-0.228967		626.5	140.234	0.29308	0.0655988
4144	YFL039C	ACT1	act1-129	act1-129	TSA223	4	ts		29			123			14		705	253.846	0.49505	0.168849	-0.31609	0.168378	0.00989074			1565	153.734	0.88702	0.0201137	-0.27918	0.0200786	0.000171351	status=JK		1565	153.734	0.88702	0.0201137	-0.21551	0.0200984	0.000171351	status=JK		-0.27026		977.5	261.845	0.68385	0.0472603
15	YLR428C	YLR428C	ylr428c	ylr428c	DMA3469	10	fg		30			45			15		1742.75	195.813	0.76692	0.0746468	-0.23034	0.0745565	0.000252041			2292.25	92.7663	0.79368	0.0428231	-0.2554	0.0427544	4.31859e-05			2292.25	92.7663	0.79368	0.0428231	-0.21542	0.0427542	4.31859e-05			-0.23372		2002	150.641	0.81352	0.0544408
28	YPL244C	HUT1	hut1	hut1	DMA4959	13	fg		31			76			16		1362.75	137.493	0.72912	0.0669201	-0.3298	0.0668392	0.000211528			2276.25	250.163	0.81461	0.0954227	-0.16952	0.0952696	0.000437681			2276.25	250.163	0.81461	0.0954227	-0.21262	0.0952691	0.000437681			-0.237313		1899.75	42.2956	0.75028	0.0118717
7	YPR030W	CSR2	csr2	csr2	DMA5050	14	fg		35			56			17		1916.25	94.9961	0.886	0.0426939	-0.18907	0.0426423	3.07803e-05			2254.5	30.4467	0.80374	0.00230335	-0.22059	0.00229965	2.73757e-06	JK		2254.5	30.4467	0.80374	0.00230335	-0.20545	0.00229964	2.73757e-06	JK		-0.205037		2427.75	89.7603	0.86419	0.00710385
4146	YDL020C	RPN4	rpn4	rpn4	DMA613	4	ts		36			19			18		1345	238.835	0.71993	0.132439	-0.29628	0.132069	0.00166525			1608.75	195.265	0.82604	0.0962242	-0.23108	0.0960564	0.000430481			1608.75	195.265	0.82604	0.0962242	-0.20225	0.0961507	0.000430481			-0.243203		2072.5	91.1793	0.89752	0.0412205
10	YDR233C	RTN1	rtn1	rtn1	DMA985	3	fg		40			28			19		1730.5	47.7109	0.79102	0.0188511	-0.18203	0.0188283	3.72918e-06			2187.5	78.5939	0.75587	0.021832	-0.21604	0.0217969	6.63723e-06			2187.5	78.5939	0.75587	0.021832	-0.19417	0.0217968	6.63723e-06			-0.197413		1418	95.9826	0.57805	0.03372
4130	YGR113W	DAM1	dam1-9	dam1-9	TSA243	3	ts		41			35			20		1496.25	430.272	0.85658	0.0681258	-0.16528	0.0679359	0.00210183	JK		2376	174.404	0.88715	0.0767694	-0.26414	0.0766156	0.000177433			2376	174.404	0.88715	0.0767694	-0.1937	0.0766602	0.000177433			-0.207707		1857.25	394.364	0.84813	0.0124156
4123	YDR236C	FMN1	fmn1-5001	ydr236c-ph	TSA1245	1	ts		42			125			21		795.5	125.572	0.43227	0.0710191	-0.32009	0.0708212	0.00119343			1934	190.926	0.66312	0.0655272	-0.16581	0.065396	0.000263673			1934	190.926	0.66312	0.0655272	-0.19229	0.0654341	0.000263673			-0.226063		622	37.8153	0.26908	0.0175151
18	YDL223C	HBT1	hbt1	hbt1	DMA812	3	fg		45			20			22		1861.5	38.8029	0.87661	0.0196675	-0.17979	0.0196437	3.11181e-06			2134.75	123.208	0.78979	0.0459046	-0.16208	0.0458309	5.39633e-05			2134.75	123.208	0.78979	0.0459046	-0.19	0.0458306	5.39633e-05			-0.17729		1515.75	40.2606	0.6499	0.019393
4128	YML023C	NSE5	nse5-ts4	nse5-ts4	TSA1007	2	ts		47			73			23		1306.75	81.1146	0.74929	0.043726	-0.2063	0.0436041	5.46154e-05			2034.25	81.6879	0.76965	0.017034	-0.24947	0.0169999	2.98721e-06			2034.25	81.6879	0.76965	0.017034	-0.18789	0.0170098	2.98721e-06			-0.214553		1705	69.6754	0.74686	0.0211014
5	YJL121C	RPE1	rpe1	rpe1	DMA2516	7	fg		49			165			24		1841.5	22.4277	0.70085	0.00885686	-0.23948	0.00884615	5.56268e-07			1714.5	64.6297	0.58448	0.000840497	-0.26306	0.000839148	6.89309e-07	JK		1714.5	64.6297	0.58448	0.000840497	-0.17831	0.000839144	6.89309e-07	JK		-0.22695		554.25	17.3085	0.21961	0.00573277
25	YDR358W	GGA1	gga1	gga1	DMA1103	3	fg		51			47			25		1629.5	74.0293	0.77564	0.00764221	-0.17825	0.00763297	3.23579e-05	JK		1960.25	210.021	0.73814	0.0813967	-0.26585	0.081266	0.000365642			1960.25	210.021	0.73814	0.0813967	-0.17298	0.0812656	0.000365642			-0.205693		1267.25	44.6047	0.53692	0.011683
4124	YDL105W	NSE4	nse4-ts3	nse4-ts3	TSA992	2	ts		52			127			26		1530	110.227	0.69611	0.0506452	-0.24578	0.050504	0.000105657			2152	93.0125	0.70251	0.0389874	-0.21203	0.0389093	4.69888e-05			2152	93.0125	0.70251	0.0389874	-0.17165	0.038932	4.69888e-05			-0.20982		1770.75	82.1599	0.69652	0.03802
23	YGL196W	DSD1	dsd1	dsd1	DMA1721	5	fg		55			98			27		1520.5	174.918	0.73048	0.0901884	-0.20223	0.0900793	0.000511767			2120.5	146.115	0.75946	0.0213621	-0.17062	0.0213279	0.000263622	JK		2120.5	146.115	0.75946	0.0213621	-0.16372	0.0213277	0.000263622	JK		-0.178857		1449.75	139.96	0.5877	0.0624605
20	YDL243C	AAD4	aad4	aad4	DMA818	3	fg		59			11			28		1875	46.2457	0.80785	0.0272896	-0.19178	0.0272566	1.06152e-05			2241.25	176.441	0.78281	0.0589733	-0.15645	0.0588787	0.000117265			2241.25	176.441	0.78281	0.0589733	-0.15401	0.0588784	0.000117265			-0.167413		1129.5	128.925	0.4268	0.0490969
2991	YDR260C	SWM1	swm1	swm1	DMA1012	3	fg					1	14				1954	39.6821	0.85694	0.0331285	-0.10938	0.0330884	1.59055e-05			2341.75	66.4599	0.88618	0.0202945	-0.00415	0.0202619	3.30935e-06			2341.75	66.4599	0.88618	0.0202945	-0.0676	0.0202618	3.30935e-06			-0.0603767		1504	13.9762	0.60375	0.0119352
68	YDR248C	YDR248C	ydr248c	ydr248c	DMA1001	3	fg					2	15				2043.75	102.52	0.85571	0.0454931	-0.11731	0.045438	4.13181e-05			2171.5	151.729	0.79445	0.013973	-0.15884	0.0139506	0.000103099	JK		2171.5	151.729	0.79445	0.013973	-0.14201	0.0139505	0.000103099	JK		-0.139387		1793.75	32.3045	0.6988	0.00468185
124	YMR100W	MUB1	mub1	mub1	DMA3688	10	fg					3	16				1822.5	70.51	0.69836	0.0215634	-0.18686	0.0215373	8.10798e-06			2225	100.01	0.77871	0.0330415	-0.12188	0.0329884	2.10244e-05			2225	100.01	0.77871	0.0330415	-0.11234	0.0329883	2.10244e-05			-0.14036		1463.5	144.334	0.50528	0.0576796
126	YIR033W	MGA2	mga2	mga2	DMA2426	7	fg					4	17				2016.5	32.0468	0.76007	0.00448244	-0.18479	0.00447702	1.1593e-05	JK		2179.75	248.391	0.78461	0.0197768	-0.11893	0.019745	0.000211711	JK		2179.75	248.391	0.78461	0.0197768	-0.01167	0.0197449	0.000211711	JK		-0.10513		1658.25	20.5811	0.63719	0.00258296
1174	YPL103C	FMP30	fmp30	fmp30	DMA4841	13	fg					5	18				2104.75	27.5847	0.95987	0.0120171	-0.09689	0.0120026	5.40867e-07			2958.75	65.393	0.95597	0.0228263	-0.07563	0.0227897	3.75092e-06			2958.75	65.393	0.95597	0.0228263	-0.051	0.0227895	3.75092e-06			-0.0745067		2594.75	79.4161	0.89641	0.0264529
5021	YFL038C	YPT1	ypt1-3	ypt1-3	TSA591	3	ts					6	19				2151	105.17	1.33299	0.0357502	0.21275	0.0356505	0.000239675	JK		2819	106.141	1.138	0.0604477	-0.00983	0.0603267	4.12094e-05			2819	106.141	1.138	0.0604477	0.07941	0.0603618	4.12094e-05			0.09411		1569.5	50.5338	0.92288	0.0456386
4431	YBR058C-A	TSC3	tsc3-2	tsc3-2	TSA571	3	ts					7	20				1424.25	301.573	0.98855	0.0638804	0.04415	0.0637024	0.00138904	JK		2464.75	89.1679	1.02201	0.0280978	0.07463	0.0280416	5.72446e-06			2464.75	89.1679	1.02201	0.0280978	0.06694	0.0280579	5.72446e-06			0.0619067		652.25	71.402	0.38699	0.0369851
4241	YGL055W	OLE1	ole1-m2	ole1-m2	TSA506	2	ts					8	21				416.5	230.664	0.33747	0.179442	-0.75006	0.178942	0.0328597			1797.5	69.4958	0.75519	0.0352201	-0.0272	0.0351496	2.79078e-05			1797.5	69.4958	0.75519	0.0352201	-0.02742	0.03517	2.79078e-05			-0.268227		455.75	38.9989	0.28198	0.0201108
58	YKL066W	YKL066W	ykl066w	ykl066w	DMA2805	8	fg					9	22				2134.5	19.8746	0.88098	0.0055373	-0.14426	0.00553061	6.84475e-08			2115.5	96.6316	0.81165	0.00842803	-0.18845	0.0084145	3.59389e-05	JK		2115.5	96.6316	0.81165	0.00842803	-0.21136	0.00841446	3.59389e-05	JK		-0.181357		2072.75	57.4536	0.83306	0.0282069
2691	YMR263W	SAP30	sap30	sap30	DMA3870	11	fg					10	23				2645.5	200.402	0.91872	0.0704496	-0.12788	0.0703644	0.000123644			2858.5	159.396	0.90812	0.0147298	-0.08492	0.0147062	8.7685e-05	JK		2858.5	159.396	0.90812	0.0147298	-0.19178	0.0147061	8.7685e-05	JK		-0.13486		2235	80.0292	0.8078	0.0279709
4315	YIL144W	NDC80	tid3-1	tid3-1	TSA246	4	ts					13	24				1813	35.1283	1.04426	0.0288206	-0.04045	0.0287403	5.79115e-06			1860.5	65.4344	0.93869	0.00868735	-0.09137	0.0086722	2.85491e-05	status=JK		1860.5	65.4344	0.93869	0.00868735	-0.08433	0.00868072	2.85491e-05	status=JK		-0.07205		1646	100.313	0.84838	0.0505612
59	YEL031W	SPF1	spf1	spf1	DMA1274	4	fg					14	25				1963.25	91.3359	0.8688	0.0566091	-0.14005	0.0565406	7.59665e-05			2567.25	95.7231	0.86672	0.0342324	-0.15751	0.0341775	1.69607e-05			2567.25	95.7231	0.86672	0.0342324	-0.12167	0.0341773	1.69607e-05			-0.139743		1515.75	64.835	0.59845	0.0315476
3677	YJL007C	YJL007C	yjl007c	yjl007c	DMA2438	7	fg					15	26				2227.25	43.8967	0.8793	0.026448	-0.10462	0.0264161	7.49533e-06			2435	42.2453	0.86239	0.0146356	-0.12693	0.0146121	1.34709e-06			2435	42.2453	0.86239	0.0146356	-0.14041	0.014612	1.34709e-06			-0.123987		2041	30.6268	0.83144	0.0223569
517	YMR116C	ASC1	asc1	asc1	DMA3698	10	fg					16	27				1342.75	85.4298	0.57892	0.0105308	-0.05488	0.0105181	0.000110281	JK		1871.75	179.674	0.66139	0.0609825	-0.00128	0.0608846	0.00021444			1871.75	179.674	0.66139	0.0609825	-0.0134	0.0608843	0.00021444			-0.0231867		749	113.305	0.24608	0.0046582
217	YNL064C	YDJ1	ydj1	ydj1	DMA3979	11	fg					17	28				2208.75	91.9687	0.75178	0.0126353	-0.15158	0.01262	9.41475e-05	JK		1946.5	47.2264	0.6237	0.0176736	0.12663	0.0176452	6.26766e-06			1946.5	47.2264	0.6237	0.0176736	-0.02867	0.0176451	6.26766e-06			-0.0178733		1428.25	165.595	0.53815	0.0603521
1092	YMR015C	ERG5	erg5	erg5	DMA3629	10	fg					18	29				1919.25	95.7545	0.84583	0.0366825	-0.00514	0.0366381	2.2448e-05			2431.5	181.513	0.9064	0.0667011	-0.05762	0.0665941	0.000109322			2431.5	181.513	0.9064	0.0667011	0.08556	0.0665937	0.000109322			0.0076		1519.25	70.6794	0.59953	0.0318877
3219	YGR072W	UPF3	upf3	upf3	DMA1839	5	fg					21	30				2146.25	75.1149	1.01842	0.0359197	0.01981	0.0358763	1.20814e-05			2664.75	98.2866	0.95296	0.0364725	-0.05059	0.036414	1.54339e-05			2664.75	98.2866	0.95296	0.0364725	0.00596	0.0364138	1.54339e-05			-0.00827333		1993.5	97.4252	0.86204	0.0249999
4277	YLR459W	GAB1	gab1-3	gab1-3	TSA202	3	ts					22	31				2419.75	61.462	1.50508	0.00840526	0.17225	0.00838183	1.03957e-05	JK		3096	387.958	1.28304	0.0421917	-0.1506	0.0421072	0.00036026	JK		3096	387.958	1.28304	0.0421917	-0.11539	0.0421317	0.00036026	JK		-0.0312467		1871.5	120.625	1.26314	0.0932122
4255	YBR160W	CDC28	cdc28-1	cdc28-1	TSA174	4	ts					24	32				2591.75	101.651	1.28963	0.029995	0.07534	0.0299114	3.4667e-06			2586	36.0832	1.12547	0.0411871	-0.12154	0.0411153	1.34938e-05			2586	36.0832	1.12547	0.0411871	0.00389	0.0411557	1.34938e-05			-0.0141033		2201	54.7114	1.21246	0.0558905
2533	YBR229C	ROT2	rot2	rot2	DMA402	2	fg					25	33				2205.25	83.3242	0.94983	0.00745926	0.03717	0.00745024	2.05573e-05	JK		2699.75	50.0491	1.01645	0.00510507	0.01967	0.00509688	8.40821e-06	JK		2699.75	50.0491	1.01645	0.00510507	0.031	0.00509685	8.40821e-06	JK		0.02928		1275	113.578	0.53124	0.0445736
662	YFL025C	BST1	bst1	bst1	DMA1500	4	fg					26	34				1443.5	181.788	0.85965	0.114186	-0.14817	0.114048	0.000635915			2835.75	195.589	0.95881	0.0477875	-0.107	0.0477108	3.40525e-05			2835.75	195.589	0.95881	0.0477875	-0.10164	0.0477105	3.40525e-05			-0.118937		1371.25	49.7887	0.53104	0.0220434
74	YMR004W	MVP1	mvp1	mvp1	DMA3614	10	fg					27	35				1853.25	66.9596	0.86648	0.0161508	-0.10186	0.0161312	1.78466e-06			2095	63.2561	0.80559	0.00377431	-0.15005	0.00376825	7.31682e-06	JK		2095	63.2561	0.80559	0.00377431	-0.05529	0.00376823	7.31682e-06	JK		-0.1024		1314	135.585	0.51347	0.0466041
1821	YNL076W	MKS1	mks1-supp1	mks1	DMA3991	11	fg					29	36				1944.75	164.068	0.726	0.0566485	-0.05158	0.05658	0.000130245			2959.25	105.815	0.98095	0.0430033	-0.01482	0.0429343	2.31844e-05			2959.25	105.815	0.98095	0.0430033	0.01025	0.0429341	2.31844e-05			-0.0187167		1568.75	108.853	0.62115	0.0432317
3078	YOL018C	TLG2	tlg2	tlg2	DMA4304	12	fg					30	37				1241.5	110.552	0.56987	0.051752	-0.00293	0.0516894	0.000204937			1781	121.565	0.63051	0.0393946	0.06662	0.0393314	6.70033e-05			1781	121.565	0.63051	0.0393946	0.12068	0.0393312	6.70033e-05			0.0614567		472.5	39.8372	0.17289	0.0155729
2623	YIL153W	RRD1	rrd1	rrd1	DMA2384	7	fg					31	38				2105	30.4302	0.83971	0.0244505	0.00924	0.024421	6.80021e-06			2478	100.386	0.86625	0.0320467	0.00955	0.0319952	1.39401e-05			2478	100.386	0.86625	0.0320467	0.04309	0.0319951	1.39401e-05			0.0206267		1637	57.3934	0.6634	0.0362007
4876	YBL034C	STU1	stu1-12	stu1-12	TSA822	1	ts					32	39				1999	276.987	1.02972	0.117392	0.07544	0.117065	0.000403728			3015.5	114.095	1.04114	0.0364852	0.04743	0.0364122	1.18502e-05			3015.5	114.095	1.04114	0.0364852	0.02319	0.0364334	1.18502e-05			0.0486867		1668.75	127.194	0.74047	0.0419424
1046	YDR385W	EFT2	eft2	eft2	DMA1108	3	fg					33	40				2212	163.929	0.98332	0.0568433	0.00456	0.0567745	5.30921e-05			2488.5	199.022	0.9291	0.0853074	-0.05769	0.0851705	0.000211773			2488.5	199.022	0.9291	0.0853074	-0.10468	0.08517	0.000211773			-0.0526033		1618	36.9594	0.67546	0.0161575
67	YMR214W	SCJ1	scj1	scj1	DMA3813	10	fg					34	41				2473	92.7398	0.97866	0.0382725	-0.12289	0.0382262	1.64646e-05			2715.5	85.3327	0.95096	0.00886594	-0.15143	0.00885171	2.89723e-05	JK		2715.5	85.3327	0.95096	0.00886594	-0.10804	0.00885166	2.89723e-05	JK		-0.127453		1766.25	27.5484	0.64649	0.00305411
4395	YML130C	ERO1	ero1-1	ero1-1	TSA203	3	ts					36	42				1642.25	76.1681	1.09733	0.0134136	-0.04768	0.0133762	4.98039e-05	JK		2359.25	95.0732	0.99952	0.046552	-0.13034	0.0464588	2.77956e-05			2359.25	95.0732	0.99952	0.046552	-0.09404	0.0464859	2.77956e-05			-0.0906867		874.75	160.431	0.55757	0.075061
146	YPL041C	MRX11	mrx11	ypl041c	DMA4791	13	fg					37	43				1026.5	135.362	0.65891	0.0743139	-0.30808	0.074224	0.000390981			1867	412.526	0.75698	0.0146775	-0.08121	0.0146539	0.000125294	JK		1867	412.526	0.75698	0.0146775	-0.09115	0.0146538	0.000125294	JK		-0.160147		593.25	48.7673	0.26704	0.0145434
782	YNL051W	COG5	cog5	cog5	DMA3963	11	fg					38	44				2278.75	89.9125	0.92878	0.0055793	-0.02827	0.00557255	1.20283e-05	JK		2616.5	89.5824	0.92512	0.0321781	-0.00271	0.0321265	1.15877e-05			2616.5	89.5824	0.92512	0.0321781	0.07188	0.0321263	1.15877e-05			0.0136333		834.25	36.4909	0.33722	0.0154865
4366	YHR036W	BRL1	brl1-k405i	brl1-k405i	TSA1043	4	ts					39	45				1554.25	309.582	0.83095	0.0257487	-0.12343	0.0256769	0.00031991	JK		1831	204.038	0.84798	0.119151	-0.06432	0.118943	0.000751374			1831	204.038	0.84798	0.119151	0.01399	0.11906	0.000751374			-0.05792		1400.75	113.732	0.66057	0.0230149
4287	YGR218W	CRM1	crm1-1	crm1-1	TSA460	4	ts					40	46				1876	287.142	1.00009	0.126408	-0.01607	0.126056	0.000548756			1519.5	151.729	0.78561	0.0909147	-0.11148	0.0907561	0.000422137			1519.5	151.729	0.78561	0.0909147	-0.15805	0.0908453	0.000422137			-0.0952		1275	175.664	0.73752	0.0202589
154	YMR052C-A	YMR052C-A	ymr052c-a	ymr052c-a	DMA3670	10	fg					41	47				1728	158.306	0.81124	0.0718885	-0.15452	0.0718016	0.000190478			1950.25	282.298	0.78768	0.0373583	-0.07277	0.0372983	0.000748979	JK		1950.25	282.298	0.78768	0.0373583	0.01079	0.0372982	0.000748979	JK		-0.0721667		1643	108.775	0.68878	0.0519808
34	YDR440W	DOT1	dot1	dot1	DMA1187	4	fg					42	3				1039.25	104.892	0.60621	0.0731066	-0.26106	0.0730182	0.000477217			1926	103.801	0.72605	0.038832	-0.15765	0.0387696	4.20667e-05			1926	103.801	0.72605	0.038832	-0.11882	0.0387694	4.20667e-05			-0.179177		734.5	26.1598	0.31642	0.0153658
4209	YOR254C	SEC63	sec63-1	sec63-1	TSA231	2	ts					43	48				2119	124.228	1.02343	0.0747627	-0.07836	0.0745543	0.00010695			2679.25	233.591	0.92421	0.0888191	-0.24645	0.0886412	0.000242658			2679.25	233.591	0.92421	0.0888191	-0.12599	0.0886928	0.000242658			-0.150267		2027	75.1044	0.88499	0.0337225
1985	YKL040C	NFU1	nfu1	nfu1	DMA2764	8	fg					44	49				2417.75	59.7627	0.93678	0.0278968	-0.03003	0.0278631	7.2741e-06			2742.5	116.099	1.02501	0.01528	0.03279	0.0152555	7.40665e-05	JK		2742.5	116.099	1.02501	0.01528	0.02825	0.0152554	7.40665e-05	JK		0.0103367		1831	104.508	0.67577	0.0480042
4153	YDR302W	GPI11	gpi11-5001	gpi11-ph	TSA1177	1	ts					46	8				1484.75	188.661	0.73055	0.0884217	-0.22918	0.0881753	0.000482407			2022.75	149.927	0.67594	0.0459261	-0.13351	0.0458341	8.61078e-05			2022.75	149.927	0.67594	0.0459261	-0.24066	0.0458608	8.61078e-05			-0.201117		1356.75	319.756	0.52215	0.128828
4049	YPR096C	YPR096C	ypr096c	ypr096c	DMA5112	14	fg					48	50				1707	96.8951	0.90105	0.0571658	-0.14608	0.0570966	7.01406e-05			2457.25	111.276	0.88822	0.0322353	-0.10808	0.0321835	1.31611e-05			2457.25	111.276	0.88822	0.0322353	-0.08192	0.0321834	1.31611e-05			-0.112027		1840.75	85.6091	0.71558	0.0259763
2734	YIL084C	SDS3	sds3	sds3	DMA2337	7	fg					49	51				2537.25	88.9058	0.95531	0.03055	-0.08943	0.0305131	9.00695e-06			2734.75	71.7885	0.95101	0.0226203	-0.13746	0.022584	3.70773e-06			2734.75	71.7885	0.95101	0.0226203	-0.15384	0.0225839	3.70773e-06			-0.12691		1682.5	184.894	0.68436	0.0657834
3006	YJL004C	SYS1	sys1	sys1	DMA2439	7	fg					50	52				2155.75	83.8148	0.82026	0.0314023	-0.04917	0.0313643	1.54467e-05			2347	76.9805	0.83408	0.0256822	-0.01355	0.025641	8.04058e-06			2347	76.9805	0.83408	0.0256822	0.05142	0.0256409	8.04058e-06			-0.00376667		1238	181.474	0.48142	0.0683873
4458	YHR036W	BRL1	brl1-c371s	brl1-c371s	TSA1042	1	ts					51	53				2008.25	192.297	1.07931	0.103407	-0.00205	0.103119	0.000240441			3063	194.002	1.06964	0.0706044	-0.00653	0.0704631	7.89707e-05			3063	194.002	1.06964	0.0706044	-0.09078	0.0705041	7.89707e-05			-0.03312		1764.25	102.562	0.83836	0.0606866
739	YPL241C	CIN2	cin2	cin2	DMA4960	13	fg					52	54				1908.75	182.107	0.93912	0.0696351	0.02975	0.0695509	0.000111831			2741	143.497	0.96352	0.0116788	-0.00837	0.0116601	4.89689e-05	JK		2741	143.497	0.96352	0.0116788	0.00594	0.01166	4.89689e-05	JK		0.00910667		1567.25	143.056	0.57966	0.0459316
4307	YOR336W	KRE5	kre5-ts2	kre5-ts2	TSA139	1	ts					53	55				1731.5	108.657	0.88289	0.0199029	-0.12178	0.0198474	0.000169353	JK		2841.75	88.9995	0.95703	0.0366312	0.01873	0.0365579	1.54377e-05			2841.75	88.9995	0.95703	0.0366312	0.01876	0.0365791	1.54377e-05			-0.0280967		1940.75	106.531	0.80901	0.0927952
4702	YGR185C	TYS1	tys1-1	tys1-1	TSA290	3	ts					54	56				1609	145.81	0.94267	0.0877472	0.0355	0.0875027	0.000220608			2608.75	97.7083	0.99734	0.0261121	0.00595	0.0260598	4.94442e-06			2608.75	97.7083	0.99734	0.0261121	0.03212	0.026075	4.94442e-06			0.0245233		1281.5	420.674	0.77256	0.265095
4330	YOR181W	LAS17	las17-14	las17-14	TSA230	3	ts					57	57				2432	160.81	1.16022	0.0344951	-0.10908	0.0343989	0.000294526	JK		3051.25	36.782	1.03875	0.000658641	-0.16611	0.000657322	1.34015e-07	JK		3051.25	36.782	1.03875	0.000658641	-0.08781	0.000657705	1.34015e-07	JK		-0.121		2506.75	116.248	0.99274	0.0629652
64	YNL087W	TCB2	tcb2	tcb2	DMA4005	11	fg					58	58				2133	163.095	0.87185	0.016828	-0.12582	0.0168076	0.00012416	JK		2216.5	78.0961	0.78483	0.0250099	-0.1724	0.0249698	8.91237e-06			2216.5	78.0961	0.78483	0.0250099	-0.16458	0.0249696	8.91237e-06			-0.154267		1480.5	97.2642	0.62821	0.0378657
4368	YBR164C	ARL1	arl1	arl1	DMA318	3	ts					59	59				1894.75	171.859	1.0533	0.0159394	-0.05114	0.015895	7.6325e-05	JK		2573.75	121.908	0.96808	0.0262912	-0.06779	0.0262386	5.51813e-06			2573.75	121.908	0.96808	0.0262912	-0.02581	0.0262538	5.51813e-06			-0.0482467		1439.25	265.967	0.70922	0.112644
3359	YBR216C	YBP1	ybp1	ybp1	DMA369	1	fg					60	60				2187.25	87.3322	1.02352	0.0440346	-0.01044	0.0439814	2.19156e-05			2605.25	266.237	1.00246	0.0972444	-0.03756	0.0970883	0.000249519			2605.25	266.237	1.00246	0.0972444	0.03407	0.0970878	0.000249519			-0.00464333		1817.25	76.4084	0.76265	0.0314207
4499	YBR160W	CDC28	cdc28-13	cdc28-13	TSA175	1	ts					61	61				2109.25	48.9787	1.21082	0.0149543	0.04816	0.0149126	5.08414e-05	JK		2829.5	25.4231	1.01315	0.00108603	-0.03174	0.00108386	3.83017e-07	JK		2829.5	25.4231	1.01315	0.00108603	-0.03495	0.00108449	3.83017e-07	JK		-0.00617667		1333.25	163.753	0.87678	0.0831891
2277	YDR276C	PMP3	pmp3	pmp3	DMA1024	3	fg					62	62				1531.25	42.9137	0.70587	0.006714	-0.10304	0.00670588	3.01559e-05	JK		2116	61.3569	0.8098	0.00930286	-0.03989	0.00928793	4.39868e-05	JK		2116	61.3569	0.8098	0.00930286	0.02257	0.00928788	4.39868e-05	JK		-0.04012		848.25	131.887	0.34968	0.0539829
4213	YER093C	TSC11	tsc11-1	tsc11-1	TSA658	3	ts					63	63				1622.75	142.584	1.16486	0.120612	-0.09445	0.120276	0.00030308			2412.25	49.5	0.98201	0.0121866	-0.19104	0.0121622	5.1331e-05	JK		2412.25	49.5	0.98201	0.0121866	-0.20134	0.0121692	5.1331e-05	JK		-0.162277		1699.25	82.3868	1.04554	0.116397
785	YML071C	COG8	cog8	cog8	DMA3583	10	fg					64	64				2365.5	58.9491	0.88405	0.0178404	-0.0848	0.0178189	2.26469e-06			2642.25	94.831	0.90352	0.0279803	0.00367	0.0279354	8.17995e-06			2642.25	94.831	0.90352	0.0279803	0.11791	0.0279353	8.17995e-06			0.01226		1368.5	40.6817	0.48473	0.013961
485	YLR370C	ARC18	arc18-supp1	arc18	DMA3400	9	fg					65	65				2519.75	123.449	0.97284	0.0398404	0.04639	0.0397922	1.89048e-05			2891.75	216.589	0.9617	0.0647104	0.03848	0.0646065	8.36418e-05			2891.75	216.589	0.9617	0.0647104	-0.01402	0.0646062	8.36418e-05			0.0236167		1739.75	78.2491	0.62724	0.0250104
4227	YHR191C	CTF8	ctf8-162	ctf8-162	TSA322	3	ts					66	66				1228.75	285.787	0.52677	0.128291	-0.23275	0.127933	0.00377914			1865.5	81.7007	0.64688	0.026726	-0.01017	0.0266725	1.94109e-05			1865.5	81.7007	0.64688	0.026726	-0.0046	0.026688	1.94109e-05			-0.0825067		830.25	29.0675	0.32524	0.0166792
737	YOR349W	CIN1	cin1	cin1	DMA4752	13	fg					67	67				1815.5	182.761	1.09675	0.0428246	0.07902	0.0427728	0.000507826	JK		2892.5	307.364	1.02788	0.0163731	-0.00057	0.0163468	8.45664e-05	JK		2892.5	307.364	1.02788	0.0163731	0.01882	0.0163467	8.45664e-05	JK		0.0324233		1316.25	113.238	0.523	0.00312212
4733	YPL169C	MEX67	mex67-ts5	mex67-ts5	TSA816	1	ts					68	68				1945.75	56.6473	0.96853	0.00893836	-0.04215	0.00891345	2.83892e-05	JK		2662.25	24.7167	0.86254	0.0130547	-0.24489	0.0130286	9.55571e-07			2662.25	24.7167	0.86254	0.0130547	-0.09116	0.0130362	9.55571e-07			-0.126067		1671	47.2229	0.67416	0.0212455
3556	YGL042C	YGL042C	ygl042c	ygl042c	DMA5186	14	fg					69	69				1449.25	134.646	0.74541	0.0367597	-0.08382	0.0367152	3.29885e-05			2262.5	51.1501	0.84304	0.0238855	-0.02542	0.0238472	6.26512e-06			2262.5	51.1501	0.84304	0.0238855	-0.04794	0.0238471	6.26512e-06			-0.0523933		957.25	256.777	0.39023	0.0817807
117	YCR089W	FIG2	fig2	fig2	DMA589	2	fg					70	70				1709	77.7303	0.81661	0.0344656	-0.16767	0.0344239	2.06919e-05			2276	88.6303	0.82318	0.0398645	-0.13408	0.0398006	3.1242e-05			2276	88.6303	0.82318	0.0398645	-0.11596	0.0398004	3.1242e-05			-0.139237		1263	128.107	0.55258	0.050489
4266	YMR061W	RNA14	rna14-5001	rna14-ph	TSA1106	1	ts					71	71				1660.75	76.648	0.86037	0.0363112	-0.04821	0.03621	2.06896e-05			2412	93.8083	0.84601	0.0183828	-0.06825	0.018346	2.8268e-06			2412	93.8083	0.84601	0.0183828	-0.06308	0.0183566	2.8268e-06			-0.0598467		1526.25	72.4862	0.64817	0.0208097
2846	YOR327C	SNC2	snc2	snc2	DMA4718	13	fg					72	72				1982	116.413	1.03125	0.086069	0.10677	0.0859649	0.000159263			2767.25	50.5066	0.96024	0.00944123	0.03755	0.00942608	3.22221e-05	JK		2767.25	50.5066	0.96024	0.00944123	0.05638	0.00942603	3.22221e-05	JK		0.0669		1899.75	271.694	0.6813	0.030424
5189	YDR531W	CAB1	cab1-5001	cab1-ph	TSA1225	3	ts					74	73				2747.5	206.495	1.24175	0.0235803	0.20229	0.0235145	0.00012018	JK		3479	121.202	1.24957	0.0637134	0.17268	0.0635858	3.64567e-05			3479	121.202	1.24957	0.0637134	0.10905	0.0636228	3.64567e-05			0.16134		2166.25	149.754	0.86405	0.0517473
2854	YDR011W	SNQ2	snq2	snq2	DMA831	3	fg					75	74				2208.25	56.7179	0.99203	0.0217958	-0.03787	0.0217695	2.92235e-06			2692.5	193.526	1.01912	0.0752427	0.00917	0.0751219	0.000110401			2692.5	193.526	1.01912	0.0752427	0.05135	0.0751215	0.000110401			0.00755		1738	95.551	0.74391	0.0415491
4322	YDL147W	RPN5	rpn5-5001	rpn5-ph	TSA1080	2	ts					77	75				715.25	89.6897	0.501	0.0122066	-0.06669	0.0121726	0.000197822	JK		2377.25	55.7756	0.91478	0.0344206	-0.03825	0.0343517	1.46666e-05			2377.25	55.7756	0.91478	0.0344206	-0.02869	0.0343717	1.46666e-05			-0.0445433		362.25	41.9871	0.19264	0.0185079
4899	YPR016C	TIF6	tif6-ts1	tif6-ts4	TSA1008	4	ts					78	76				1388.5	167.496	0.70124	0.0862391	-0.05677	0.0859988	0.000505851			1738.25	222.19	0.8003	0.117347	0.06966	0.117142	0.000852499			1738.25	222.19	0.8003	0.117347	-0.03693	0.117257	0.000852499			-0.00801333		866.5	67.55	0.47427	0.0263215
709	YJR060W	CBF1	cbf1	cbf1	DMA2646	7	fg					79	77				2289.5	84.4926	0.87149	0.0295519	0.00572	0.0295161	1.07375e-05			2444.75	79.818	0.87712	0.00965755	-0.04738	0.00964205	4.04079e-05	JK		2444.75	79.818	0.87712	0.00965755	0.1114	0.009642	4.04079e-05	JK		0.0232467		1539	76.7984	0.6149	0.0270769
4157	YJR076C	CDC11	cdc11-2	cdc11-2	TSA82	1	ts					80	9				746.5	157.325	0.51603	0.0240039	-0.49722	0.023937	0.000720473	JK		2026	97.2008	0.78236	0.0426585	-0.13204	0.0425731	4.45682e-05			2026	97.2008	0.78236	0.0426585	-0.16298	0.0425979	4.45682e-05			-0.26408		406.5	32.2232	0.33783	0.00227304
2745	YDR363W-A	SEM1	sem1	sem1	DMA1099	3	fg					81	78				2603	102.914	1.08688	0.0570939	0.06003	0.0570248	3.98591e-05			2756.25	322.946	0.99643	0.108309	-0.02553	0.108135	0.000350294			2756.25	322.946	0.99643	0.108309	-0.04161	0.108135	0.000350294			-0.00237		2220	150.269	0.882	0.0723116
186	YMR202W	ERG2	erg2	erg2	DMA3797	10	fg					82	79				2076.5	69.2363	0.79643	0.0134992	-0.17893	0.0134829	1.34198e-06			2297.5	154.951	0.80024	0.0491478	-0.00552	0.0490689	6.36435e-05			2297.5	154.951	0.80024	0.0491478	0.02748	0.0490687	6.36435e-05			-0.0523233		1762.5	85.36	0.62124	0.0230609
4971	YLR440C	SEC39	sec39-5001	sec39-ph	TSA1214	3	ts					83	80				2158.25	144.901	1.14997	0.120115	0.2908	0.11978	0.000311072			2781	53.7215	1.03844	0.0474031	0.26027	0.0473082	2.61722e-05			2781	53.7215	1.03844	0.0474031	-0.00962	0.0473358	2.61722e-05			0.180483		1415.5	104.277	0.6711	0.0558028
199	YOL081W	IRA2	ira2	ira2	DMA4362	12	fg					84	81				1333.25	24.0468	0.53974	0.0087053	-0.23751	0.00869478	1.15632e-06			1916.5	50.0033	0.61673	0.0212513	0.03609	0.0212172	1.12664e-05			1916.5	50.0033	0.61673	0.0212513	-0.058	0.0212171	1.12664e-05			-0.0864733		575.25	86.9574	0.21923	0.00674206
4172	YHR036W	BRL1	brl1-3231	brl1-3231	TSA1039	2	ts					85	6				1759.25	45.9447	0.84938	0.0209018	-0.23314	0.0208436	4.10578e-06			2337.75	73.3593	0.82921	0.0292476	-0.30136	0.029189	1.20828e-05			2337.75	73.3593	0.82921	0.0292476	-0.08052	0.029206	1.20828e-05			-0.205007		1648.5	42.1466	0.70659	0.0250537
3282	YLR360W	VPS38	vps38	vps38	DMA3386	9	fg					86	82				2005	116.605	0.82627	0.0473716	-0.06555	0.0473144	5.17955e-05			2170.5	100.138	0.75155	0.0141069	-0.04558	0.0140842	0.000117422	JK		2170.5	100.138	0.75155	0.0141069	0.01145	0.0140842	0.000117422	JK		-0.0332267		1556.25	43.7521	0.54426	0.0171454
1435	YIL110W	HPM1	hpm1	hpm1	DMA2341	7	fg					87	83				2017.75	98.29	0.82215	0.0394441	-0.01161	0.0393964	3.03795e-05			2157.25	242.677	0.74661	0.0745064	0.01097	0.0743868	0.000271518			2157.25	242.677	0.74661	0.0745064	-0.02054	0.0743865	0.000271518			-0.00706		878	52.2111	0.36799	0.022249
4082	YOR162C	YRR1	yrr1	yrr1	DMA4565	12	fg					88	84				2211.25	80.1473	0.94189	0.0222834	0.01844	0.0222564	3.64842e-06			2787	141.188	0.92367	0.0103243	-0.09685	0.0103078	4.16429e-05	JK		2787	141.188	0.92367	0.0103243	-0.0727	0.0103077	4.16429e-05	JK		-0.05037		1663.25	83.2281	0.60224	0.0294951
898	YGR092W	DBF2	dbf2	dbf2	DMA1850	5	fg					89	85				2092.25	96.1678	0.93906	0.0476106	0.04193	0.047553	3.58434e-05			2631.25	222.804	0.9224	0.0817545	0.08497	0.0816233	0.000190589			2631.25	222.804	0.9224	0.0817545	0.04122	0.0816229	0.000190589			0.05604		1412.25	74.0782	0.57587	0.0324168
784	YGL005C	COG7	cog7	cog7	DMA1587	5	fg					90	86				2179.25	50.4538	0.98561	0.0302451	0.00507	0.0302085	7.9591e-06			2659.75	162.549	0.96555	0.0614078	0.04718	0.0613093	7.06559e-05			2659.75	162.549	0.96555	0.0614078	0.06396	0.0613089	7.06559e-05			0.0387367		1473.5	65.169	0.57478	0.0060876
2568	YDL184C	RPL41A	rpl41a	rpl41a	DMA746	2	fg					91	87				1815.75	66.5401	0.96948	0.0455916	-0.06225	0.0455365	2.86126e-05			1803.25	716.097	0.86071	0.0303865	-0.14386	0.0303377	0.000415203	JK		1803.25	716.097	0.86071	0.0303865	-0.0269	0.0303376	0.000415203	JK		-0.07767		1731.25	34.8078	0.80756	0.0183678
500	YGL148W	ARO2	aro2	aro2	DMA1682	5	fg					92	88				1594.25	65.561	0.67431	0.00874318	-0.10413	0.00873261	5.60351e-05	JK		1943	51.788	0.67524	0.0278541	-0.0518	0.0278094	1.93203e-05			1943	51.788	0.67524	0.0278541	-0.09836	0.0278093	1.93203e-05			-0.0847633		1039.5	107.386	0.37285	0.0066276
4448	YNL041C	COG6	cog6	cog6	DMA3970	1	ts					93	89				1640	200.534	1.00815	0.0864735	-0.03371	0.0862325	0.000172819			2680	36.1294	0.94342	0.0199611	-0.01458	0.0199211	2.60998e-06			2680	36.1294	0.94342	0.0199611	-0.03392	0.0199327	2.60998e-06			-0.0274033		859	182.406	0.50407	0.094491
2098	YFR039C	OSW7	osw7	yfr039c	DMA1581	5	fg					94	90				2035.75	22.6477	0.95518	0.00918157	0.00759	0.00917046	3.07977e-05	JK		2543.5	136.197	0.94249	0.0145354	-0.05907	0.014512	7.92735e-05	JK		2543.5	136.197	0.94249	0.0145354	0.01395	0.014512	7.92735e-05	JK		-0.01251		1831.25	39.4662	0.75624	0.00606943
4785	YNL064C	YDJ1	ydj1	ydj1	DMA3979	3	ts					95	91				1691.25	77.1249	1.16292	0.166078	0.06792	0.165615	0.000788408			2332	61.1283	0.8871	0.0501471	-0.17736	0.0500467	4.96533e-05			2332	61.1283	0.8871	0.0501471	-0.06852	0.0500758	4.96533e-05			-0.05932		1732.5	60.9727	0.98302	0.0935728
1642	YJL062W	LAS21	las21	las21	DMA2476	7	fg					96	92				2490.25	420.945	1.01269	0.15575	-0.07317	0.155562	0.000981912			3071.75	219.523	1.1215	0.0843201	-0.0376	0.0841848	0.000116567			3071.75	219.523	1.1215	0.0843201	-0.08339	0.0841843	0.000116567			-0.06472		1797	216.504	0.79055	0.108492
1242	YMR307W	GAS1	gas1	gas1	DMA3905	11	fg					97	93				2739	220.241	1.07071	0.0126837	-0.08485	0.0126683	4.67734e-05	JK		2961	101.407	1.02037	0.0314945	0.05576	0.0314439	8.09911e-06			2961	101.407	1.02037	0.0314945	0.00402	0.0314438	8.09911e-06			-0.00835667		1671.25	116.869	0.67168	0.0472898
2661	YOR014W	RTS1	rts1	rts1	DMA4431	12	fg					99	94				1574	157.463	0.81226	0.0120041	0.01718	0.0119896	7.27946e-05	JK		1829	115.92	0.6261	0.044737	-0.04211	0.0446652	0.000100105			1829	115.92	0.6261	0.044737	-0.01597	0.044665	0.000100105			-0.0136333		1047.75	96.2337	0.41138	0.0315569
4807	YKL196C	YKT6	ykt6-5001	ykt6-ph	TSA1089	3	ts					100	95				1930.5	165.244	1.08753	0.109338	0.10587	0.109033	0.000277609			2812	148.232	1.03939	0.00866664	-0.01524	0.00864929	2.31743e-05	JK		2812	148.232	1.03939	0.00866664	0.04682	0.00865432	2.31743e-05	JK		0.0458167		1816.75	152.253	0.93463	0.0870991
2987	YDR126W	SWF1	swf1	swf1	DMA917	3	fg					101	96				1854.75	44.3274	0.77021	0.0246757	-0.03479	0.0246459	9.05645e-06			1940.25	139.273	0.67165	0.0384009	-0.06439	0.0383393	5.13681e-05			1940.25	139.273	0.67165	0.0384009	0.04857	0.0383391	5.13681e-05			-0.01687		995.75	109.88	0.36895	0.040806
1924	YDR335W	MSN5	msn5	msn5	DMA1070	3	fg					102	97				2019.75	139.662	0.90259	0.0698695	-0.12182	0.069785	0.000127187			2539.5	233.835	0.92448	0.0789058	-0.00693	0.0787791	0.000170282			2539.5	233.835	0.92448	0.0789058	-0.02469	0.0787787	0.000170282			-0.0511467		1342.5	126.398	0.54997	0.0524745
4273	YDR228C	PCF11	pcf11-ts2	pcf11-ts2	TSA686	4	ts					103	98				1069.5	160.923	0.60218	0.0229148	-0.03736	0.0228509	0.000482336	JK		1399.75	117.978	0.71658	0.0543191	-0.12604	0.0542244	0.000119453			1399.75	117.978	0.71658	0.0543191	-0.09647	0.0542777	0.000119453			-0.0866233		745.5	121.206	0.36896	0.0494269
2943	YMR183C	SSO2	sso2	sso2	DMA3789	10	fg					104	99				1934	80.2039	0.78273	0.0232177	-0.03683	0.0231896	7.18878e-06			2613	103.082	0.92453	0.0318968	0.10745	0.0318456	1.13081e-05			2613	103.082	0.92453	0.0318968	0.01713	0.0318454	1.13081e-05			0.02925		752.25	201.134	0.28485	0.0734775
4996	YOR262W	GPN2	gpn2-5001	yor262w-ph	TSA1215	4	ts					105	100				1303.5	149.154	0.82952	0.0886339	0.01635	0.0883869	0.000332851			1845.25	66.3947	1.03562	0.0372473	0.10662	0.0371824	1.28102e-05			1845.25	66.3947	1.03562	0.0372473	0.03413	0.0372189	1.28102e-05			0.0523667		838.75	163.783	0.42796	0.0210903
115	YGL054C	ERV14	erv14	erv14	DMA1625	5	fg					106	101				1868.25	92.3485	0.8983	0.0245333	-0.16594	0.0245036	5.61173e-06			2427	67.6018	0.90739	0.0284859	-0.13637	0.0284402	8.52135e-06			2427	67.6018	0.90739	0.0284859	-0.04776	0.0284401	8.52135e-06			-0.11669		1691.75	31.9726	0.69467	0.0143018
3334	YML007W	YAP1	yap1	yap1	DMA3505	10	fg					107	102				2259.25	117.562	0.9491	0.0394875	0.03704	0.0394397	1.98216e-05			2670.5	136.949	0.90225	0.00923326	0.05925	0.00921844	3.49069e-05	JK		2670.5	136.949	0.90225	0.00923326	-0.02602	0.00921839	3.49069e-05	JK		0.0234233		857.75	147.45	0.31128	0.0534636
4190	YHR036W	BRL1	brl1-c371r	brl1-c371r	TSA1041	2	ts					108	12				1880	166.217	0.98015	0.0614665	-0.18778	0.0612952	6.77462e-05			2771.25	124.767	1.01931	0.0290693	-0.17242	0.0290111	6.38927e-06			2771.25	124.767	1.01931	0.0290693	0.04843	0.029028	6.38927e-06			-0.103923		1752.5	115.518	0.7965	0.0329895
60	YLR329W	REC102	rec102	rec102	DMA3363	9	fg					109	103				1521.25	195.374	0.79845	0.0539584	-0.13838	0.0538931	8.47294e-05			2051.5	79.8436	0.74892	0.0216128	-0.19867	0.0215781	6.62043e-06			2051.5	79.8436	0.74892	0.0216128	-0.16637	0.021578	6.62043e-06			-0.167807		699.75	122.02	0.34878	0.0279893
4693	YLR215C	CDC123	cdc123-4	cdc123-4	TSA946	4	ts					111	104				1273.75	88.7144	0.73753	0.0160214	0.08414	0.0159767	0.000157259	JK		1750.75	41.9871	0.92504	0.0425455	0.02308	0.0424713	2.67694e-05			1750.75	41.9871	0.92504	0.0425455	-0.01822	0.0425131	2.67694e-05			0.0296667		834	380.359	0.36131	0.035367
159	YDL232W	OST4	ost4-supp2	ost4	DMA805	3	fg					112	105				628	151.365	0.29193	0.0734414	-0.26439	0.0733526	0.0041511			1709.75	170.805	0.617	0.00955145	-0.06316	0.00953612	7.98715e-05	JK		1709.75	170.805	0.617	0.00955145	-0.09069	0.00953607	7.98715e-05	JK		-0.139413		333	24.2899	0.13632	0.00957448
4794	YGR120C	COG2	cog2-1	cog2-1	TSA187	4	ts					114	106				1910.5	167.289	1.11788	0.0904858	0.12808	0.0902336	0.00014534			2237.75	181.351	1.14259	0.0837347	0.04616	0.0835886	0.000107977			2237.75	181.351	1.14259	0.0837347	0.10049	0.0836708	0.000107977			0.0915767		1184	58.5207	0.61735	0.0288276
3523	YER119C-A	YER119C-A	yer119c-a	yer119c-a	DMA1409	4	fg					115	107				1359.25	333.873	0.72143	0.0268004	-0.11392	0.026768	0.0004597	JK		2041.25	121.478	0.71335	0.0413892	-0.06021	0.0413228	5.36799e-05			2041.25	121.478	0.71335	0.0413892	-0.03978	0.0413226	5.36799e-05			-0.0713033		1053.25	79.7595	0.39841	0.00929963
4401	YPR016C	TIF6	tif6-5001	tif6-ts1	TSA1272	4	ts					116	108				1420.5	86.6929	0.86683	0.0787916	-0.17225	0.078572	0.000205492			1712.5	73.7044	1.02294	0.00494394	-0.05174	0.00493532	7.78611e-06	status=JK		1712.5	73.7044	1.02294	0.00494394	-0.01116	0.00494017	7.78611e-06	status=JK		-0.0783833		1007.25	79.3321	0.57105	0.0349713
35	YGL110C	CUE3	cue3	cue3	DMA1680	5	fg					117	1				1445.25	55.1445	0.69736	0.0298884	-0.24484	0.0298523	2.1667e-05			2064.75	69.1201	0.72691	0.0392447	-0.2106	0.0391817	4.3265e-05			2064.75	69.1201	0.72691	0.0392447	-0.14587	0.0391815	4.3265e-05			-0.200437		740.25	36.7185	0.3015	0.0190736
51	YBR171W	SEC66	sec66	sec66	DMA335	1	fg					118	109				1478.25	96.5414	0.69265	0.0108322	-0.24969	0.0108191	8.15127e-05	JK		1814	93.3916	0.72204	0.0391688	-0.42028	0.039106	4.38912e-05			1814	93.3916	0.72204	0.0391688	-0.0575	0.0391058	4.38912e-05			-0.24249		776.25	95.5244	0.32356	0.038144
4371	YOL018C	TLG2	tlg2	tlg2	DMA4304	1	ts					119	110				952.5	92.3418	0.56164	0.0555542	-0.06487	0.0553994	0.00026445			1806.5	100.427	0.632	0.00840208	0.1017	0.00838526	5.89089e-05	JK		1806.5	100.427	0.632	0.00840208	0.07026	0.00839014	5.89089e-05	JK		0.0356967		463.25	67.7219	0.25102	0.0108426
196	YDR245W	MNN10	mnn10-supp1	mnn10	DMA1003	3	fg					121	111				1707	172.207	0.74903	0.0830264	-0.16024	0.082926	0.00037132			2033.25	150.662	0.74149	0.0557534	0.0173	0.055664	0.000116592			2033.25	150.662	0.74149	0.0557534	-0.04634	0.0556637	0.000116592			-0.0630933		1279	277.731	0.46162	0.0331097
4617	YLR459W	GAB1	gab1-2	gab1-2	TSA201	2	ts					122	112				1669.25	146.979	0.74753	0.0277189	-0.00827	0.0276416	0.000458003	JK		2978.5	49.4335	1.00163	0.0151739	0.09564	0.0151435	9.582e-07			2978.5	49.4335	1.00163	0.0151739	-0.04198	0.0151523	9.582e-07			0.01513		807.5	287.426	0.26404	0.0188341
4151	YFL034C-B	MOB2	mob2-38	mob2-38	TSA788	4	ts					124	4				701.75	24.985	0.52451	0.0346627	-0.48643	0.0345661	7.92508e-05			1593	141.162	1.02455	0.0509642	-0.25367	0.0508753	3.38537e-05			1593	141.162	1.02455	0.0509642	-0.10418	0.0509253	3.38537e-05			-0.281427		560.5	202.851	0.36575	0.0978168
127	YGL084C	GUP1	gup1	gup1	DMA1668	5	fg					126	113				1265.5	552.599	0.63731	0.2828	-0.15176	0.282458	0.020403			1971.75	505.224	0.61835	0.00890996	-0.11574	0.00889566	6.9201e-05	JK		1971.75	505.224	0.61835	0.00890996	-0.1038	0.00889561	6.9201e-05	JK		-0.123767		967.25	232.003	0.37508	0.0152938
4281	YLR200W	YKE2	yke2	yke2	DMA3275	4	ts					128	114				1271.5	58.6657	0.77872	0.0369053	-0.02892	0.0368024	2.92832e-05			1184.25	134.207	0.64584	0.0611738	-0.13942	0.0610671	0.000232379			1184.25	134.207	0.64584	0.0611738	-0.20619	0.0611271	0.000232379			-0.124843		715.25	32.9987	0.41912	0.000929305
4576	YBR080C	SEC18	sec18-1	sec18-1	TSA54	1	ts					129	115				1560	16.0831	0.88729	0.011851	0.00464	0.011818	6.56733e-07			2497.5	107.022	0.8836	0.0168193	-1e-05	0.0167856	0.000120754	JK		2497.5	107.022	0.8836	0.0168193	-0.04701	0.0167954	0.000120754	JK		-0.0141267		953	172.145	0.50322	0.0904265
2951	YHR178W	STB5	stb5	stb5	DMA2213	6	fg					130	116				1464.5	366.667	0.67236	0.185629	-0.13165	0.185404	0.00542604			1675.75	59.4383	0.61283	0.0220463	0.08477	0.0220109	1.28192e-05			1675.75	59.4383	0.61283	0.0220463	0.06631	0.0220108	1.28192e-05			0.00647667		467	94.6397	0.2105	0.0362318
69	YLR200W	YKE2	yke2	yke2	DMA3275	9	fg					131	117				1057.25	98.7231	0.60267	0.0328693	-0.1109	0.0328295	4.46015e-05			1126.75	347.828	0.41984	0.129047	-0.22764	0.12884	0.00737269			1126.75	347.828	0.41984	0.129047	-0.05735	0.128839	0.00737269			-0.131963		617	125.052	0.36815	0.0321281
204	YKR020W	VPS51	vps51	vps51	DMA2932	8	fg					132	118				1341.25	190.477	0.48767	0.0710694	-0.15296	0.0709834	0.000837152			1771	93.7479	0.62573	0.0337478	0.04578	0.0336937	4.31347e-05			1771	93.7479	0.62573	0.0337478	0.11458	0.0336935	4.31347e-05			0.00246667		704.75	100.268	0.2324	0.00836621
3280	YPL120W	VPS30	vps30	vps30	DMA4850	13	fg					133	119				1378	23.4236	0.68846	0.00459747	0.01236	0.00459191	1.48644e-05	JK		2506.75	185.36	0.89089	0.0599333	-0.01282	0.0598371	8.35875e-05			2506.75	185.36	0.89089	0.0599333	-0.00638	0.0598368	8.35875e-05			-0.00228		927.5	116.351	0.35208	0.0412261
2081	YJL212C	OPT1	opt1	opt1	DMA2597	7	fg					134	120				2058.5	403.439	0.87849	0.102706	-0.0361	0.102582	0.000435152			2598.25	86.8269	0.96134	0.0242461	0.00385	0.0242072	4.42009e-06			2598.25	86.8269	0.96134	0.0242461	-0.04331	0.0242071	4.42009e-06			-0.0251867		1692.25	505.018	0.77018	0.166335
183	YMR224C	MRE11	mre11	mre11	DMA3806	10	fg					136	121				629.5	27.0863	0.28683	0.00457273	-0.23848	0.0045672	8.47067e-05	JK		1366	43.4127	0.51941	0.00374203	-0.01152	0.00373603	1.73006e-05	JK		1366	43.4127	0.51941	0.00374203	0.07719	0.00373601	1.73006e-05	JK		-0.0576033		473.5	12.7148	0.1818	0.00585483
4185	YKR008W	RSC4	rsc4-2	rsc4-2	TSA498	4	ts					137	7				693.75	21.6545	0.47118	0.0323741	-0.27577	0.0322839	8.90375e-05			1172	102.453	0.67868	0.0811725	-0.1028	0.0810309	0.000465631			1172	102.453	0.67868	0.0811725	-0.15022	0.0811105	0.000465631			-0.176263		712.75	114.398	0.44261	0.046997
783	YNL041C	COG6	cog6	cog6	DMA3970	11	fg					138	122				2271.75	100.231	0.9046	0.0317326	-0.03131	0.0316943	1.18864e-05			2396.25	60.4007	0.87491	0.000833539	0.00418	0.000832201	3.02553e-07	JK		2396.25	60.4007	0.87491	0.000833539	0.05847	0.000832196	3.02553e-07	JK		0.0104467		807	130.376	0.33966	0.0513033
494	YBR164C	ARL1	arl1	arl1	DMA318	1	fg					139	123				1984	66.458	0.90217	0.0260912	-0.04902	0.0260596	6.66307e-06			2171.5	110.564	0.81297	0.012921	-0.07919	0.0129002	8.41915e-05	JK		2171.5	110.564	0.81297	0.012921	-0.009	0.0129001	8.41915e-05	JK		-0.0457367		1435.25	54.738	0.60567	0.0292031
4465	YPR033C	HTS1	hts1-1	hts1-1	TSA945	1	ts					140	124				1388	111.669	0.88824	0.0568334	0.00553	0.056675	7.19446e-05			2341.25	220.343	0.93748	0.0199571	0.04135	0.0199172	0.000151026	JK		2341.25	220.343	0.93748	0.0199571	-0.00514	0.0199288	0.000151026	JK		0.0139133		609.25	76.5087	0.33606	0.0397756
4506	YGL043W	DST1	dst1	dst1	DMA1631	1	ts					141	125				1406.25	201.467	0.94979	0.0431654	0.09827	0.0430451	0.000687777	JK		2372	120.795	0.89006	0.0486777	-0.02553	0.0485802	4.49728e-05			2372	120.795	0.89006	0.0486777	0.05179	0.0486085	4.49728e-05			0.04151		909.75	108.899	0.54791	0.0034055
4224	YOR020C	HSP10	hsp10-ts	hsp10-ts	TSA681	1	ts					142	126				865.25	75.2656	0.43238	0.0408111	-0.31119	0.0406973	0.000229958			2047.75	42.8904	0.68507	0.0110278	0.0013	0.0110057	1.14957e-06			2047.75	42.8904	0.68507	0.0110278	-0.03421	0.0110121	1.14957e-06			-0.1147		448.25	36.773	0.22647	0.0210101
46	YMR003W	AIM34	aim34	aim34	DMA3615	10	fg					143	13				1856	85.2526	0.84291	0.0284281	-0.16061	0.0283937	1.05643e-05			2028.5	92.3418	0.76735	0.0356691	-0.19929	0.0356119	2.76335e-05			2028.5	92.3418	0.76735	0.0356691	-0.08478	0.0356117	2.76335e-05			-0.148227		980.25	161.453	0.4169	0.01994
2043	YJL208C	NUC1	nuc1	nuc1	DMA2600	7	fg					144	127				1733.5	135.444	0.76835	0.0761813	-0.04352	0.0760892	0.000266335			2665.75	404.328	0.90508	0.051957	-0.0902	0.0518736	0.00109667	JK		2665.75	404.328	0.90508	0.051957	-0.03465	0.0518733	0.00109667	JK		-0.0561233		868.25	185.277	0.39271	0.100657
5155	YPR161C	SGV1	sgv1-35	sgv1-35	TSA1029	4	ts					145	128				2615	153.071	1.5557	0.0863077	0.2983	0.0860672	4.69404e-05			2398.5	164.652	1.40502	0.0977778	0.29013	0.0976073	9.25049e-05			2398.5	164.652	1.40502	0.0977778	0.34528	0.0977032	9.25049e-05			0.311237		2194	213.849	1.23708	0.140175
495	YPL051W	ARL3	arl3	arl3	DMA4809	13	fg					146	129				1383.5	127.641	0.81872	0.0216469	-0.02842	0.0216207	0.000232942	JK		2462.75	250.677	0.86926	0.0918278	-0.03714	0.0916804	0.00032174			2462.75	250.677	0.86926	0.0918278	0.01654	0.0916799	0.00032174			-0.01634		1302.25	72.7524	0.51464	0.00998984
4831	YJR057W	CDC8	cdc8-1	cdc8-1	TSA407	3	ts					147	130				572	30.474	0.34642	0.0222011	-0.23554	0.0221392	7.22904e-05			1359.25	582.154	0.68124	0.0826573	0.14785	0.0824918	0.00487145	JK		1359.25	582.154	0.68124	0.0826573	-0.01782	0.0825398	0.00487145	JK		-0.03517		451.5	37.705	0.21976	0.0159105
4183	YFR051C	RET2	ret2-1	ret2-1	TSA823	4	ts					148	11				1906.5	110.714	0.99413	0.030075	-0.14106	0.0299911	0.000304935	JK		1917.5	130.523	0.83911	0.00917748	-0.21076	0.00916148	3.98717e-05	status=JK		1917.5	130.523	0.83911	0.00917748	-0.17582	0.00917048	3.98717e-05	status=JK		-0.17588		2040.75	17.6328	0.87938	0.0505668
4282	YDR162C	NBP2	nbp2	nbp2	DMA958	1	ts					149	131				1079.25	131.419	0.61551	0.0770118	-0.00037	0.0767972	0.000532443			1703.25	71.9508	0.57461	0.0239933	0.14582	0.0239452	2.00374e-05			1703.25	71.9508	0.57461	0.0239933	0.09186	0.0239592	2.00374e-05			0.0791033		512	75.4321	0.23299	0.0340155
1486	YIL090W	ICE2	ice2	ice2	DMA2332	7	fg					150	132				1478.25	85.1719	0.51057	0.00250486	-0.10527	0.00250183	8.02298e-06	JK		1519.25	92.1353	0.50676	0.0279492	-0.06284	0.0279043	4.61216e-05			1519.25	92.1353	0.50676	0.0279492	0.0022	0.0279042	4.61216e-05			-0.0553033		929.25	200.493	0.34417	0.0736744
4171	YBR198C	TAF5	taf5-20	taf5-20	TSA513	3	ts					151	5				1060.25	218.489	0.64695	0.152091	-0.27164	0.151667	0.00341101			1929	62.4233	0.76474	0.0244534	-0.16456	0.0244044	9.00458e-06			1929	62.4233	0.76474	0.0244534	-0.08919	0.0244186	9.00458e-06			-0.17513		699.5	71.6915	0.42462	0.0882186
4220	YGL048C	RPT6	rpt6-25	rpt6-25	TSA186	3	ts					152	133				1414.5	168.409	0.88537	0.036024	-0.17884	0.0359236	0.000551384	JK		1821.75	238.187	0.79428	0.0311583	0.04057	0.0310959	0.000512557	JK		1821.75	238.187	0.79428	0.0311583	-0.16592	0.031114	0.000512557	JK		-0.101397		934.5	242.885	0.50034	0.112069
4216	YLR459W	GAB1	gab1-1	gab1-1	TSA200	4	ts					153	134				2053.75	114.901	1.13901	0.0498402	-0.07832	0.0497013	2.30565e-05			2329.5	156.87	1.12279	0.0913802	-0.17496	0.0912208	0.000147725			2329.5	156.87	1.12279	0.0913802	-0.0806	0.0913105	0.000147725			-0.111293		1075.25	104.707	0.50955	0.0465683
4291	YLR056W	ERG3	erg3	erg3	DMA3153	1	ts					154	135				1312	86.6526	0.78569	0.0206408	-0.06719	0.0205833	0.000229972	JK		1978.25	77.2976	0.71277	0.025143	0.16827	0.0250926	1.20864e-05			1978.25	77.2976	0.71277	0.025143	-0.01171	0.0251072	1.20864e-05			0.02979		518.25	59.5	0.22168	0.0230383
4300	YMR093W	UTP15	utp15-5001	ymr093w-ph	TSA1246	3	ts					155	136				736.75	68.1976	0.46259	0.0353439	-0.35011	0.0352453	0.000122308			1459.5	329.356	0.70926	0.0338987	-0.04869	0.0338309	0.00076058	JK		1459.5	329.356	0.70926	0.0338987	0.01065	0.0338505	0.00076058	JK		-0.129383		534.25	73.2592	0.284	0.0279137
132	YAL013W	DEP1	dep1	dep1	DMA16	1	fg					156	137				1176.5	123.484	0.57925	0.0635603	-0.25525	0.0634834	0.000360291			1715.25	94.0864	0.67545	0.00514498	-0.1055	0.00513673	1.93394e-05	JK		1715.25	94.0864	0.67545	0.00514498	-0.13463	0.0051367	1.93394e-05	JK		-0.165127		719.25	148.12	0.2737	0.0109645
4482	YPR181C	SEC23	sec23-1	sec23-1	TSA900	2	ts					159	138				1748.75	156.836	0.97256	0.143883	-0.0652	0.143482	0.000875322			1544.75	248.901	0.59648	0.0977644	-0.23546	0.0975686	0.00118507			1544.75	248.901	0.59648	0.0977644	-0.08356	0.0976254	0.00118507			-0.128073		1219.25	421.261	0.59997	0.17155
983	YGL043W	DST1	dst1	dst1	DMA1631	5	fg					160	139				909.75	312.615	0.43156	0.132039	-0.03185	0.13188	0.00727657			1735.25	73.5272	0.60615	0.0218073	0.10874	0.0217723	1.28213e-05			1735.25	73.5272	0.60615	0.0218073	0.07472	0.0217722	1.28213e-05			0.0505367		346	58.2237	0.13108	0.00705296
129	YPL256C	CLN2	cln2	cln2	DMA4974	13	fg					161	140				1436	101.041	0.80257	0.0620256	-0.25088	0.0619506	0.000126565			2194.25	70.3438	0.83861	0.00865785	-0.11425	0.00864395	3.55265e-05	JK		2194.25	70.3438	0.83861	0.00865785	-0.1104	0.00864391	3.55265e-05	JK		-0.15851		1253	275.283	0.55813	0.0363961
5188	YGL142C	GPI10	gpi10-5001	gpi10-ph	TSA1133	3	ts					162	141													3561.5	319.498	1.37574	0.137353	0.13087	0.137078	0.000271896			3561.5	319.498	1.37574	0.137353	-0.03168	0.137157	0.000271896			0.049595		2308.5	751.822	1.69729	0.306062
4232	YDR060W	MAK21	mak21-3	mak21-3	TSA250	2	ts					163	142				1357.75	142.759	1.01073	0.081649	-0.09871	0.0814214	0.000144471			2079.25	32.7249	0.80422	0.00138058	-0.08096	0.00137782	9.82316e-07	JK		2079.25	32.7249	0.80422	0.00138058	-0.09295	0.00137862	9.82316e-07	JK		-0.0908733		727.75	158.529	0.44429	0.0760523
4206	YGL044C	RNA15	rna15-58	rna15-58	TSA652	2	ts					164	143				1122.25	181.783	0.6373	0.0244895	-0.20467	0.0244213	0.000491842	JK		2227.5	123.592	0.82787	0.0545934	0.03119	0.0544841	7.87448e-05			2227.5	123.592	0.82787	0.0545934	0.1325	0.0545158	7.87448e-05			-0.01366		685.75	39.4324	0.31506	0.0222047
3171	YPR066W	UBA3	uba3	uba3	DMA5071	14	fg					166	144				1584.5	201.96	0.65821	0.0845437	-0.03573	0.0844415	0.000575607			2590	39.8748	0.88803	0.0192083	-0.02214	0.0191775	2.78854e-06			2590	39.8748	0.88803	0.0192083	0.01328	0.0191774	2.78854e-06			-0.0148633		477.25	38.187	0.16461	0.00433671
4296	YOL123W	HRP1	hrp1-1	hrp1-1	TSA960	3	ts					167	145				625.25	44.0937	0.31561	0.0366312	-0.20609	0.0365292	0.000425822			1331.75	268.798	0.45401	0.107165	0.06302	0.10695	0.00345132			1331.75	268.798	0.45401	0.107165	0.01436	0.107013	0.00345132			-0.0429033		373.5	148.568	0.1174	0.0176257
116	YGL081W	YGL081W	ygl081w	ygl081w	DMA1648	5	fg					168	146				1623.5	98.7573	0.75624	0.0451904	-0.17435	0.0451358	5.86343e-05			2145.75	92.7555	0.75863	0.0263597	-0.13504	0.0263174	1.15513e-05			2145.75	92.7555	0.75863	0.0263597	-0.09283	0.0263172	1.15513e-05			-0.134073		661.5	68.884	0.28874	0.0290294
1506	YJR118C	ILM1	ilm1	ilm1	DMA2723	8	fg					169	147				1403.5	120.716	0.56763	0.0502151	-0.05642	0.0501543	0.000189512			1721.75	348.118	0.58844	0.0282269	-0.14727	0.0281816	0.000766122	JK		1721.75	348.118	0.58844	0.0282269	-0.13418	0.0281814	0.000766122	JK		-0.112623		447.25	43.2078	0.17553	0.016405
4412	YPR086W	SUA7	sua7-c149r	ypr086w-ph	TSA832	2	ts					171	148				1411.25	267.187	0.82224	0.159687	-0.17366	0.159241	0.00195274			2124.75	178.869	0.79281	0.0599976	-0.07703	0.0598775	0.000118861			2124.75	178.869	0.79281	0.0599976	-0.14197	0.0599123	0.000118861			-0.130887		1505.75	128.741	0.65666	0.027267
4026	YPL261C	YPL261C	ypl261c	ypl261c	DMA5015	14	fg					172	149				1250.75	114.483	0.63498	0.00611106	-0.07529	0.00610367	3.08727e-05	JK		1658.5	68.627	0.60467	0.023619	0.0295	0.0235811	1.64067e-05			1658.5	68.627	0.60467	0.023619	-0.03385	0.0235809	1.64067e-05			-0.0265467		727.75	76.2556	0.27138	0.030744
57	YBR111C	YSA1	ysa1	ysa1	DMA271	1	fg					174	150				1686.5	111.111	0.82583	0.0140762	-0.149	0.0140592	9.68289e-05	JK		1928	32.3831	0.73735	0.0116538	-0.16489	0.0116351	1.08808e-06			1928	32.3831	0.73735	0.0116538	-0.19378	0.011635	1.08808e-06			-0.169223		1012.5	104.417	0.42748	0.0443255
141	YDR162C	NBP2	nbp2	nbp2	DMA958	3	fg					175	151				521.5	85.0118	0.25979	0.0423915	-0.25888	0.0423402	0.00116958			494.5	193.228	0.22612	0.0106466	-0.09105	0.0106295	0.000738138	JK		494.5	193.228	0.22612	0.0106466	-0.0283	0.0106295	0.000738138	JK		-0.126077		447.25	140.86	0.15499	0.0114495
4509	YBR160W	CDC28	cdc28-4	cdc28-4	TSA150	4	ts					176	152				1921.75	96.2302	0.98682	0.0582507	-0.11203	0.0580883	5.6521e-05			2061.75	342.003	0.92555	0.0447403	-0.02135	0.0446623	0.000777984	status=JK		2061.75	342.003	0.92555	0.0447403	-0.11233	0.0447061	0.000777984	status=JK		-0.0819033		944	91.546	0.53151	0.0472187
4228	YNL118C	DCP2	dcp2-7d	dcp2-7d	TSA754	3	ts					177	153				676.75	126.445	0.29689	0.0478439	-0.35243	0.0477105	0.00112728			1502.25	182.569	0.52982	0.0629365	-0.02491	0.0628105	0.00045627			1502.25	182.569	0.52982	0.0629365	-0.08929	0.062847	0.00045627			-0.155543		451	84.2496	0.17693	0.0392982
4628	YOL135C	MED7	med7-141	med7-141	TSA740	4	ts					178	154				1384.25	72.1728	0.69799	0.00984544	0.03603	0.009818	6.63144e-05	JK		1687.5	120.677	0.76746	0.0565264	0.00379	0.0564278	0.000109609			1687.5	120.677	0.76746	0.0565264	-0.06662	0.0564832	0.000109609			-0.00893333		556	56.3028	0.27312	0.0284136
5045	YOR048C	RAT1	rat1-1	rat1-1	TSA914	3	ts					179	155				1211.25	219.62	0.86489	0.0252751	0.24789	0.0252047	0.000284548	JK		1813.25	337.362	0.71716	0.13484	-0.04064	0.13457	0.00177559			1813.25	337.362	0.71716	0.13484	0.09722	0.134648	0.00177559			0.10149		616.5	288.886	0.28115	0.0378673
190	YCR044C	PER1	per1-supp1	per1	DMA575	2	fg					180	156				1879	28.6007	0.99364	0.0548478	-0.15354	0.0547814	4.62355e-05			2695.5	157.079	1.08099	0.058554	0.00166	0.05846	4.36953e-05			2695.5	157.079	1.08099	0.058554	-0.08994	0.0584597	4.36953e-05			-0.0806067		1060	164.641	0.48702	0.0215035
4215	YOR174W	MED4	med4-6	med4-6	TSA738	1	ts					181	157				338	178.486	0.26089	0.139877	-0.21079	0.139487	0.0335685			632.5	212.894	0.27531	0.0932	-0.08727	0.0930134	0.00968503			632.5	212.894	0.27531	0.0932	0.00248	0.0930676	0.00968503			-0.0985267		598.5	752.623	0.14536	0.037791
4179	YDR182W	CDC1	cdc1-4	cdc1-4	TSA807	4	ts					182	10				1010.25	138.295	0.58482	0.0948239	-0.13461	0.0945596	0.00114787			1269.5	305.003	0.64051	0.167131	-0.18236	0.166839	0.00461292			1269.5	305.003	0.64051	0.167131	-0.27241	0.167003	0.00461292			-0.19646		1080.75	211.284	0.51438	0.132336
4240	YHR024C	MAS2	mas2-10	mas2-10	TSA526	2	ts					183	158				1065.75	119.751	0.50611	0.0590051	-0.31851	0.0588407	0.000431534			2061.5	103.217	0.73158	0.0362573	0.00108	0.0361847	3.34833e-05			2061.5	103.217	0.73158	0.0362573	-0.16809	0.0362058	3.34833e-05			-0.16184		922.5	121.966	0.34912	0.0461542
2669	YOR216C	RUD3	rud3	rud3	DMA4623	13	fg					184	159				1691.75	165.046	0.87021	0.0689004	-0.04798	0.0688171	0.00013606			3080.5	201.22	1.0135	0.0575395	0.11434	0.0574471	5.02979e-05			3080.5	201.22	1.0135	0.0575395	0.06069	0.0574468	5.02979e-05			0.04235		1573.25	174.339	0.58184	0.0627712
4348	YHR178W	STB5	stb5	stb5	DMA2213	2	ts					185	160				2114.25	326.842	0.95757	0.157779	0.11435	0.157339	0.00120365			1896.5	372.779	0.65953	0.130418	0.00593	0.130157	0.0020588			1896.5	372.779	0.65953	0.130418	0.11209	0.130233	0.0020588			0.0774567		1092	278.924	0.46558	0.119068
4647	YHR188C	GPI16	gpi16-5001	gpi16-ph	TSA1166	2	ts					186	161				2602	136.614	1.35276	0.0637438	0.01117	0.0635662	2.87853e-05			3320.5	106.334	1.18181	0.025343	-0.09955	0.0252923	2.71729e-06			3320.5	106.334	1.18181	0.025343	-0.07062	0.025307	2.71729e-06			-0.053		1145.75	256.174	0.52713	0.106841
549	YNL242W	ATG2	atg2	atg2	DMA4108	11	fg					187	162				2443.25	143.586	1.04647	0.0634367	0.08101	0.06336	6.12045e-05			3072.5	174.315	1.13396	0.0615147	0.06985	0.061416	4.38912e-05			3072.5	174.315	1.13396	0.0615147	0.02229	0.0614157	4.38912e-05			0.0577167		1675.5	105.013	0.80153	0.0426627
5158	YGL116W	CDC20	cdc20-1	cdc20-1	TSA898	4	ts					189	163				1990.25	195.902	1.19163	0.171494	0.02364	0.171016	0.000806627			2213.75	203.737	1.20986	0.037058	0.29943	0.0369934	0.000312583	status=JK		2213.75	203.737	1.20986	0.037058	0.15518	0.0370297	0.000312583	status=JK		0.159417		990.5	213.239	0.747	0.14076
44	YLR056W	ERG3	erg3	erg3	DMA3153	9	fg					190	2				937.75	143.381	0.37151	0.00360794	-0.29569	0.00360358	3.14365e-05	JK		1087.75	503.352	0.37175	0.17262	-0.15025	0.172343	0.0230381			1087.75	503.352	0.37175	0.17262	-0.11957	0.172342	0.0230381			-0.188503		266	89.2674	0.09823	0.0328288
4140	YJL091C	GWT1	gwt1-20	gwt1-20	TSA655	4	ts		14			191			6		1502.75	108.574	1.0029	0.0585682	-0.22341	0.0584049	5.47345e-05			1655	201.218	0.89946	0.0459596	-0.26032	0.0458794	3.66899e-05			1655	201.218	0.89946	0.0459596	-0.28424	0.0459245	3.66899e-05			-0.25599		540.25	125.869	0.34378	0.0528711
4168	YFL034C-B	MOB2	mob2-22	mob2-22	TSA610	2	ts		1	14							1116	181.113	0.60782	0.09811	-0.19538	0.0978366	0.00113268			2152	447.901	0.80971	0.154028	-0.37	0.153719	0.00183752			2152	447.901	0.80971	0.154028	-0.52152	0.153809	0.00183752			-0.3623		1157.5	272.036	0.50883	0.1111
11	YML008C	ERG6	erg6	erg6	DMA3527	10	fg		2	9							2455	82.7164	1.03244	0.0358861	-0.28094	0.0358427	1.15635e-05			2582.25	101.329	0.94017	0.031477	-0.2277	0.0314265	1.0335e-05			2582.25	101.329	0.94017	0.031477	-0.4531	0.0314263	1.0335e-05			-0.32058
4136	YFL045C	SEC53	sec53-6	sec53-6	TSA48	4	ts		3	25							574.5	181.006	0.28362	0.094111	-0.24992	0.0938487	0.00915462			1456	976.324	0.44558	0.0394284	-0.29576	0.0393597	0.00259988	status=JK		1456	976.324	0.44558	0.0394284	-0.40665	0.0393983	0.00259988	status=JK		-0.317443		635.75	193.041	0.2838	0.0995042
4167	YFL034C-B	MOB2	mob2-19	mob2-19	TSA939	2	ts		4	duplicate hit							818.75	27.2075	0.58421	0.0392301	-0.17219	0.0391207	8.31342e-05			2223.75	397.746	0.85913	0.159761	-0.35404	0.159441	0.00171897			2223.75	397.746	0.85913	0.159761	-0.38902	0.159534	0.00171897			-0.305083		673.75	28.5467	0.40299	0.0266174
17	YBR036C	CSG2	csg2	csg2	DMA211	1	fg		6	8							1245	133.232	0.58093	0.0592865	-0.18052	0.0592148	0.000290289			1617	94.0567	0.62036	0.0349671	-0.28666	0.034911	4.92242e-05			1617	94.0567	0.62036	0.0349671	-0.34116	0.0349108	4.92242e-05			-0.269447		1192.75	91.3177	0.50673	0.0348351
4165	YGL011C	SCL1	scl1-5001	scl1-ph	TSA1084	3	ts		7	24							2268	103.283	1.26749	0.0290499	-0.36121	0.028969	3.31727e-06			2803.5	40.4846	1.07336	0.021684	-0.47477	0.0216406	2.27197e-06			2803.5	40.4846	1.07336	0.021684	-0.34116	0.0216532	2.27197e-06			-0.39238
30	YBR141C	BMT2	bmt2	ybr141c	DMA311	1	fg		9	5							1961	235.78	1.03119	0.130412	-0.19116	0.130254	0.00054967			1591.25	711.995	0.66858	0.305454	-0.25963	0.304964	0.0220623			1591.25	711.995	0.66858	0.305454	-0.30881	0.304963	0.0220623			-0.2532		2249.75	315.25	1.17453	0.0241268
24	YLR373C	VID22	vid22	vid22	DMA3420	9	fg		13	32							1626	125.621	0.69931	0.0084917	-0.21874	0.00848143	4.91473e-05	JK		2182.5	219.667	0.74788	0.0739118	-0.23174	0.0737931	0.000263766			2182.5	219.667	0.74788	0.0739118	-0.2845	0.0737928	0.000263766			-0.244993		2161.5	60.2744	0.83213	0.0393007
8	YPL144W	POC4	poc4	poc4	DMA4881	13	fg		18	18							1764.75	120.627	0.93907	0.0614192	-0.19264	0.061345	7.6829e-05			2335.5	74.59	0.8443	0.0194408	-0.21117	0.0194096	3.36378e-06			2335.5	74.59	0.8443	0.0194408	-0.26595	0.0194095	3.36378e-06			-0.223253		2678.5	40.6653	1.01732	0.0213091
4121	YFL039C	ACT1	act1-155	act1-155	TSA220	1	ts		20	1							1415	100.853	0.75237	0.0403403	-0.36243	0.0402279	4.23814e-05			2269	95.4673	0.80716	0.0470588	-0.22854	0.0469646	5.4462e-05			2269	95.4673	0.80716	0.0470588	-0.25225	0.0469919	5.4462e-05			-0.281073		1864.75	172.571	0.76096	0.0781823
4164	YOR157C	PUP1	pup1-1	pup1-1	TSA268	2	ts		21	22							1934	25.7941	1.04205	0.0499493	-0.32498	0.0498101	3.02972e-05			2497.25	82.1193	0.96095	0.0162249	-0.25954	0.0161924	9.50128e-05	JK		2497.25	82.1193	0.96095	0.0162249	-0.24685	0.0162018	9.50128e-05	JK		-0.277123
16	YDR477W	SNF1	snf1-supp1	snf1	DMA5262	14	fg		24	29							1957.75	17.8582	0.84928	0.00535893	-0.16734	0.00535245	6.92553e-08			2081.25	122.926	0.73488	0.0413704	-0.23433	0.041304	4.90411e-05			2081.25	122.926	0.73488	0.0413704	-0.23483	0.0413038	4.90411e-05			-0.212167		2436.5	71.5052	0.86059	0.0314072
4120	YDL105W	NSE4	nse4-ts4	nse4-ts4	TSA993	2	ts		26	17							830.75	131.094	0.54755	0.0258084	-0.2719	0.0257365	0.000739721	JK		1632.75	88.5715	0.59047	0.0281641	-0.2526	0.0281077	2.98536e-05			1632.75	88.5715	0.59047	0.0281641	-0.2245	0.0281241	2.98536e-05			-0.249667		1524	121.4	0.75731	0.047796
4142	YGR006W	PRP18	prp18-1202	prp18-1202	TSA430	4	ts		27	21							1150	212.419	0.6012	0.0997414	-0.17244	0.0994634	0.0012283			1315.75	181.153	0.57453	0.09293	-0.22878	0.0927679	0.00113967			1315.75	181.153	0.57453	0.09293	-0.2245	0.092859	0.00113967			-0.208573		1210	184.398	0.65774	0.0923921
4143	YBR109C	CMD1	cmd1-3	cmd1-3	TSA155	4	ts		28	7							808.25	217.261	0.47722	0.111328	-0.23098	0.111018	0.00333565			1265.75	228.047	0.67804	0.107958	-0.25927	0.107769	0.00108783			1265.75	228.047	0.67804	0.107958	-0.21844	0.107875	0.00108783			-0.23623		1674	384.859	0.8011	0.156473
4163	YOL038W	PRE6	pre6-5001	pre6-ph	TSA1153	1	ts		32	20							2139.75	95.2554	1.20218	0.0855008	-0.18151	0.0852625	9.87198e-05			2860.25	216.227	1.0527	0.099723	-0.23471	0.0995233	0.000232464			2860.25	216.227	1.0527	0.099723	-0.2117	0.0995813	0.000232464			-0.209307		2995.25	181.685	1.40932	0.122841
4145	YNL138W	SRV2	srv2-ts	srv2-ts	TSA675	4	ts		33	30							1551.5	67.8159	0.96178	0.0376342	-0.33449	0.0375294	1.64932e-05			1728.75	193.923	0.95296	0.078036	-0.2721	0.0778999	0.000150463			1728.75	193.923	0.95296	0.078036	-0.21047	0.0779765	0.000150463			-0.272353		2546.25	91.2191	1.23797	0.0770888
12	YJL095W	BCK1	bck1	bck1	DMA2504	7	fg		34	4							1476.5	274.348	0.7057	0.0160424	-0.25003	0.016023	0.000172211	JK		2173	95.6696	0.79968	0.033021	-0.2285	0.032968	1.93794e-05			2173	95.6696	0.79968	0.033021	-0.20812	0.0329678	1.93794e-05			-0.228883		1715.25	154.866	0.79454	0.0356369
22	YPR060C	ARO7	aro7	aro7	DMA5054	14	fg		37	3							1685	41.2149	0.74966	0.00117581	-0.22969	0.00117439	8.20025e-07	JK		1894.5	130.957	0.68817	0.0193027	-0.20794	0.0192717	0.000262149	JK		1894.5	130.957	0.68817	0.0193027	-0.1997	0.0192716	0.000262149	JK		-0.212443		1324.25	185.36	0.43474	0.019052
4147	YMR100W	MUB1	mub1	mub1	DMA3688	4	ts		38	16							1343.5	123.506	0.65677	0.0196927	-0.20139	0.0196378	0.000299545	JK		1584.75	152.686	0.70058	0.0676511	-0.18615	0.0675331	0.00024615			1584.75	152.686	0.70058	0.0676511	-0.19902	0.0675995	0.00024615			-0.19552		1603.5	41.0569	0.68323	0.0331664
4148	YLL031C	GPI13	gpi13-3-supp1	gpi13-3	TSA196	4	ts		39	11							1951	269.707	1.14705	0.0173218	-0.35669	0.0172735	7.60057e-05	JK		1860.25	271.193	0.96947	0.152665	-0.35523	0.152398	0.0010529			1860.25	271.193	0.96947	0.152665	-0.19872	0.152548	0.0010529			-0.303547		2173	596.599	1.23577	0.331522
29	YCR053W	THR4	thr4	thr4	DMA569	2	fg		43	31							940	112.928	0.50035	0.0579798	-0.19276	0.0579096	0.000423811			1197.25	490.694	0.37356	0.0662152	-0.36252	0.0661089	0.0103116	JK		1197.25	490.694	0.37356	0.0662152	-0.19226	0.0661086	0.0103116	JK		-0.24918		1311.5	212.378	0.64182	0.0266399
4	YDR005C	MAF1	maf1	maf1	DMA837	3	fg		44	12							1281.25	43.1615	0.5896	0.0169646	-0.19849	0.0169441	6.56154e-06			2026.25	4.57347	0.78473	0.0056663	-0.16734	0.0056572	1.03777e-07			2026.25	4.57347	0.78473	0.0056663	-0.19033	0.00565717	1.03777e-07			-0.185387		724.75	49.2231	0.29874	0.0171628
4166	YMR197C	VTI1	vti1-11-supp1	vti1-11	TSA635	1	ts		46	33							988.75	176.406	0.73835	0.122196	-0.29535	0.121855	0.00121945			1728.25	146.272	0.74058	0.0667876	-0.17247	0.0666538	0.000200716			1728.25	146.272	0.74058	0.0667876	-0.18952	0.0666926	0.000200716			-0.219113		1009	167.41	0.61806	0.102852
9	YNL307C	MCK1	mck1	mck1	DMA4172	11	fg		48	13							2129.75	91.5692	0.7965	0.026101	-0.24223	0.0260694	9.69103e-06			2302.25	46.378	0.77808	0.0222696	-0.21807	0.0222338	6.45829e-06			2302.25	46.378	0.77808	0.0222696	-0.17874	0.0222337	6.45829e-06			-0.213013		2451.25	128.508	0.97207	0.00407738
13	YNL168C	FMP41	fmp41	fmp41	DMA4067	11	fg		50	10							2717.25	58.0596	1.12469	0.0210407	-0.16547	0.0210153	1.80439e-06			2977.75	107.754	1.09611	0.0484249	-0.15352	0.0483472	2.37283e-05			2977.75	107.754	1.09611	0.0484249	-0.17417	0.048347	2.37283e-05			-0.164387		2699	183.821	1.17055	0.0769787
4131	YPR103W	PRE2	pre2-2	pre2-2	TSA917	2	ts		53	19							1662.25	140.246	0.9289	0.072982	-0.3162	0.0727786	0.000132958			2628.25	14.0564	1.03475	0.0233504	-0.25925	0.0233036	3.16636e-06			2628.25	14.0564	1.03475	0.0233504	-0.16974	0.0233172	3.16636e-06			-0.248397		2875.5	116.46	1.2173	0.0774961
19	YHR030C	SLT2	slt2	slt2	DMA2112	6	fg		54	26							1243	230.661	0.5943	0.0951139	-0.28857	0.0949989	0.00110453			2015.75	160.055	0.78121	0.0570064	-0.19633	0.0569149	0.000106603			2015.75	160.055	0.78121	0.0570064	-0.16945	0.0569146	0.000106603			-0.218117		1727.5	134.958	0.76135	0.0730363
4125	YDL140C	RPO21	rpo21-1	rpo21-1	TSA804	3	ts		56	23							361	44.1286	0.19402	0.0206507	-0.15681	0.0205932	0.000329026			1252.25	89.0557	0.47715	0.0278931	-0.1675	0.0278372	5.49014e-05			1252.25	89.0557	0.47715	0.0278931	-0.16172	0.0278534	5.49014e-05			-0.16201		376.5	171.356	0.20315	0.00870022
4122	YHR030C	SLT2	slt2	slt2	DMA2112	2	ts		57	duplicate hit							661.25	146.988	0.44685	0.0683363	-0.46838	0.0681458	0.000965551			2039.5	149.253	0.77898	0.0487765	-0.24093	0.0486789	6.74369e-05			2039.5	149.253	0.77898	0.0487765	-0.15848	0.0487072	6.74369e-05			-0.289263		1720.5	151.086	0.92515	0.0359115
4129	YHR030C	SLT2	slt2	slt2	DMA2112	3	ts		58	28							1416.75	68.1338	0.74722	0.0575451	-0.22742	0.0573847	2.88328e-09			2428.75	133.566	0.88415	0.0340014	-0.16653	0.0339333	6.34443e-10	JK		2428.75	133.566	0.88415	0.0340014	-0.15425	0.033953	6.34443e-10	JK		-0.182733		2476.75	123.738	1.10137	0.0756483
6	YFL054C	AQY3	aqy3	yfl054c	DMA1522	4	fg		60	2							1630.5	132.739	0.82144	0.0548838	-0.1729	0.0548174	8.18928e-05			2127.5	65.169	0.75047	0.0148972	-0.20738	0.0148733	2.15542e-06			2127.5	65.169	0.75047	0.0148972	-0.15394	0.0148732	2.15542e-06			-0.178073		1661.25	59.8742	0.67747	0.0213918
4149	YCR093W	CDC39	cdc39-1	cdc39-1	TSA93	4	ts		61	6							1669	98.1122	0.82593	0.0424337	-0.15478	0.0423154	3.72955e-05			2006.25	120.878	0.79973	0.0140177	-0.19312	0.0139933	0.000102396	status=JK		2006.25	120.878	0.79973	0.0140177	-0.15378	0.014007	0.000102396	status=JK		-0.167227		2154.25	128.388	0.76288	0.0338373
4135	YFL039C	ACT1	act1-159	act1-159	TSA910	3	ts										1520	35.242	0.6956	0.035944	-0.21668	0.0358438	3.79435e-05			2243	46.7547	0.74817	0.0043887	-0.1525	0.00437991	1.14695e-05	JK		2243	46.7547	0.74817	0.0043887	-0.11501	0.00438246	1.14695e-05	JK		-0.161397		2298.5	28.3843	0.82179	0.0279712
4133	YFL039C	ACT1	act1-124	act1-124	TSA72	2	ts										961.25	168.363	0.67523	0.0346575	-0.38018	0.0345609	0.000876989	JK		2351.75	193.94	0.92022	0.0605648	-0.26371	0.0604436	7.82846e-05			2351.75	193.94	0.92022	0.0605648	-0.12352	0.0604787	7.82846e-05			-0.255803		1557	57.2305	1.00328	0.0836664
38	YOR002W	ALG6	alg6	alg6	DMA4420	12	fg										1307.25	192.699	0.74285	0.0916418	-0.22616	0.091531	0.000510556			2503.25	208.383	0.90687	0.0682642	-0.16858	0.0681546	0.000116983			2503.25	208.383	0.90687	0.0682642	-0.14627	0.0681543	0.000116983			-0.180337		1738	227.445	0.75607	0.0765155
4161	YPR060C	ARO7	aro7	aro7	DMA5054	3	ts										1433.75	173.55	0.77338	0.121171	-0.2244	0.120833	0.00103725			1948.5	99.9383	0.70182	0.0137603	-0.17812	0.0137328	0.000128117	JK		1948.5	99.9383	0.70182	0.0137603	-0.12158	0.0137408	0.000128117	JK		-0.1747		1536.25	337.762	0.65966	0.128156
4390	YLR310C	CDC25	cdc25-2-supp1	cdc25-2	TSA29	3	ts										2125.75	8.61684	1.11789	0.0107034	-0.15362	0.0106736	2.41946e-07			2913	101.407	1.034	0.0371691	-0.18023	0.0370947	1.27898e-05			2913	101.407	1.034	0.0371691	-0.11799	0.0371163	1.27898e-05			-0.150613		3185.25	41.3874	1.50324	0.00794237
37	YMR126C	DLT1	dlt1	dlt1	DMA3713	10	fg										2408	128.315	0.97736	0.0392285	-0.16051	0.039181	1.7799e-05			2525	181.194	0.90836	0.066233	-0.24225	0.0661267	0.000106356			2525	181.194	0.90836	0.066233	-0.14866	0.0661264	0.000106356			-0.183807		2515.25	84.8307	0.95768	0.0273943
31	YJL124C	LSM1	lsm1	lsm1	DMA2513	7	fg										2506.5	105.466	0.91641	0.0376218	-0.15044	0.0375763	1.90448e-05			2396	46.6405	0.81319	0.0169409	-0.20878	0.0169137	2.49145e-06			2396	46.6405	0.81319	0.0169409	-0.14265	0.0169137	2.49145e-06			-0.16729		2531.25	123.584	0.94819	0.0161808
4134	YMR224C	MRE11	mre11	mre11	DMA3806	3	ts										1076.75	121.514	0.52052	0.0321241	-0.24925	0.0320345	6.4576e-05			1807.75	69.9637	0.65282	0.0260387	-0.16895	0.0259866	1.74677e-05			1807.75	69.9637	0.65282	0.0260387	-0.11328	0.0260017	1.74677e-05			-0.17716		1726.5	145.154	0.77594	0.0203678
4758	YJL039C	NUP192	nup192-15	nup192-15	TSA496	1	ts										1738.25	197.426	0.97448	0.106825	-0.19221	0.106528	0.000359263			2550.5	309.029	1.00369	0.113259	-0.22536	0.113032	0.000391605			2550.5	309.029	1.00369	0.113259	-0.28259	0.113098	0.000391605			-0.233387		2294	166.841	1.15936	0.0750111
33	YBR169C	SSE2	sse2	sse2	DMA314	1	fg										1728.75	178.283	0.78683	0.0200872	-0.26704	0.0200629	0.000217176	JK		2311.5	34.6939	0.86417	0.0232598	-0.1757	0.0232224	5.37177e-06			2311.5	34.6939	0.86417	0.0232598	-0.11519	0.0232223	5.37177e-06			-0.185977		1753.75	101.477	0.81291	0.0121586
4132	YGL093W	SPC105	spc105-15	spc105-15	TSA446	3	ts										1804.5	113.987	0.8178	0.0576214	-0.21455	0.0574608	9.59954e-05			2329.5	142.086	0.86474	0.00885647	-0.20737	0.00883873	3.49626e-05	JK		2329.5	142.086	0.86474	0.00885647	-0.12299	0.00884388	3.49626e-05	JK		-0.181637		2594.25	171.056	1.02878	0.0264412
36	YAR044W	SWH1	yar044w	yar044w	DMA74	1	fg										1711	327.606	0.80911	0.0515108	-0.18752	0.0514485	0.00134827	JK		2276.5	123.338	0.89156	0.0487958	-0.16038	0.0487174	4.50724e-05			2276.5	123.338	0.89156	0.0487958	-0.1074	0.0487172	4.50724e-05			-0.151767		2234.25	176.536	0.95508	0.0822213
4574	YOR089C	VPS21	vps21	vps21	DMA4520	3	ts										2186.5	63.2166	0.9834	0.0285697	0.00226	0.0284901	6.75419e-06			2929.25	93.6638	1.00862	0.0230388	-0.02714	0.0229927	3.28377e-06			2929.25	93.6638	1.00862	0.0230388	0.079	0.0230061	3.28377e-06			0.01804		1976.5	108.5	0.73856	0.0249756
143	YDR508C	GNP1	gnp1	gnp1	DMA1216	4	fg										1428.5	169.38	0.66452	0.077991	-0.20491	0.0778967	0.00044018			2215	41.0447	0.77298	0.0139975	-0.08837	0.0139751	1.63646e-06			2215	41.0447	0.77298	0.0139975	-0.11442	0.013975	1.63646e-06			-0.1359		1456	21.7102	0.56648	0.00398831
181	YHR008C	SOD2	sod2	sod2	DMA5164	14	fg										1939.25	125.683	0.8948	0.0574266	-0.16468	0.0573572	7.26003e-05			2846.5	70.05	1.01576	0.031652	-0.01973	0.0316012	8.33361e-06			2846.5	70.05	1.01576	0.031652	-0.01999	0.031601	8.33361e-06			-0.0681333		1684.5	520.974	0.64851	0.196369
113	YNR071C	YNR071C	ynr071c	ynr071c	DMA4279	12	fg										1853.5	146.054	0.81361	0.0720764	-0.23465	0.0719892	0.000190307			2558	111.633	0.84665	0.0312378	-0.13816	0.0311876	1.38287e-05			2558	111.633	0.84665	0.0312378	-0.15161	0.0311875	1.38287e-05			-0.174807		2171	109.857	0.79624	0.041191
675	YFL023W	BUD27	bud27-supp1	bud27	DMA1478	4	fg										2106.25	292.999	1.02704	0.0318466	0.13639	0.031808	0.000320349	JK		2768.75	98.1236	0.96531	0.0229669	0.07186	0.0229301	3.71083e-06			2768.75	98.1236	0.96531	0.0229669	0.01283	0.0229299	3.71083e-06			0.0736933		1446	270.875	0.63037	0.019128
4173	YHR036W	BRL1	brl1-2221	brl1-2221	TSA1038	3	ts										1573.25	41.5241	0.8264	0.0123611	-0.22832	0.0123266	7.45699e-05	JK		2376.75	151.97	0.85383	0.0529028	-0.20471	0.0527969	6.5344e-05			2376.75	151.97	0.85383	0.0529028	-0.07431	0.0528276	6.5344e-05			-0.169113		1651.5	102.312	0.76139	0.0693337
88	YGR135W	PRE9	pre9	pre9	DMA1892	5	fg										2554	39.0811	1.02352	0.0153138	-0.05972	0.0152953	9.23116e-07			2835.5	155.911	0.92632	0.0127011	-0.15757	0.0126807	6.26612e-05	JK		2835.5	155.911	0.92632	0.0127011	-0.15293	0.0126806	6.26612e-05	JK		-0.123407		2624	21.1187	0.95791	0.012727
1023	YLR436C	ECM30	ecm30	ecm30	DMA3485	10	fg										2406.75	137.977	0.9023	0.00985127	-0.10446	0.00983935	3.97317e-05	JK		2918.25	164.382	0.9897	0.00325585	-0.02627	0.00325062	3.60744e-06	JK		2918.25	164.382	0.9897	0.00325585	-0.05	0.00325061	3.60744e-06	JK		-0.0602433		2139.5	88.4289	0.77572	0.0133149
39	YLR024C	UBR2	ubr2	ubr2	DMA3131	9	fg										1606.75	70.6464	0.65505	0.0299389	-0.15051	0.0299027	2.62697e-05			2157.5	193.915	0.72559	0.0622897	-0.14953	0.0621898	0.000173252			2157.5	193.915	0.72559	0.0622897	-0.14467	0.0621894	0.000173252			-0.148237		1097.75	117.738	0.41225	0.042497
331	YLR418C	CDC73	cdc73	cdc73	DMA3477	10	fg										1837	63.671	0.78496	0.0199893	0.14775	0.0199652	4.54973e-06			2375.25	364.056	0.91945	0.0519249	0.2504	0.0518416	0.00106141	JK		2375.25	364.056	0.91945	0.0519249	0.29792	0.0518413	0.00106141	JK		0.232023		977.5	62.1691	0.37827	0.0218785
869	YGL027C	CWH41	cwh41	cwh41	DMA1617	5	fg										2005	90.3696	0.89038	0.0386694	-0.03531	0.0386226	2.25437e-05			2488.25	56.5708	0.87869	0.0352739	-0.01524	0.0352173	1.78074e-05			2488.25	56.5708	0.87869	0.0352739	-0.01067	0.0352171	1.78074e-05			-0.0204067		1771	134.521	0.678	0.060006
4169	YLR347C	KAP95	kap95-l63a	kap95-l63a	TSA226	1	ts										1445.5	115.633	0.85104	0.0508065	-0.23208	0.0506649	5.84644e-05			2107.25	92.0702	0.71921	0.0360041	-0.22424	0.035932	3.45056e-05			2107.25	92.0702	0.71921	0.0360041	-0.12856	0.0359529	3.45056e-05			-0.19496		1454.5	355.579	0.7244	0.194522
4265	YDR126W	SWF1	swf1	swf1	DMA917	3	ts										1638.25	192.604	0.92739	0.103861	0.00372	0.103572	0.000382889			2296.25	58.7332	0.95774	0.0124275	-0.07519	0.0124026	5.61192e-05	JK		2296.25	58.7332	0.95774	0.0124275	0.10578	0.0124098	5.61192e-05	JK		0.0114367		706.25	52.3283	0.38207	0.0254045
4620	YLR115W	CFT2	cft2-1	cft2-1	TSA801	4	ts										1346.5	192.794	0.68573	0.090977	-0.15004	0.0907234	0.000633705			1620	98.3972	0.74872	0.0586734	0.00264	0.058571	0.000131931			1620	98.3972	0.74872	0.0586734	-0.09543	0.0586286	0.000131931			-0.0809433		1469.75	161.803	0.62579	0.058103
4790	YKR068C	BET3	bet3-5001	bet3-ph	TSA1090	3	ts										711	104.782	0.43961	0.0795027	-0.10268	0.0792811	0.0015838			1745.25	101.296	0.7424	0.042792	-0.06861	0.0427063	5.26333e-05			1745.25	101.296	0.7424	0.042792	-0.04393	0.0427312	5.26333e-05			-0.07174		404.75	20.5163	0.2358	0.0154764
4230	YJL081C	ARP4	arp4-g161d	arp4-g161d	TSA618	1	ts										545.5	73.0046	0.26229	0.0347723	-0.24989	0.0346754	0.000632277			1963.5	126.629	0.62896	0.00303387	0.04899	0.0030278	7.75574e-06	JK		1963.5	126.629	0.62896	0.00303387	0.06377	0.00302956	7.75574e-06	JK		-0.04571		641.75	115.318	0.25332	0.0458763
498	YDR127W	ARO1	aro1	aro1	DMA916	3	fg										1126	175.189	0.48342	0.0718994	-0.11618	0.0718125	0.000889196			1564	188.002	0.54839	0.0645169	-0.0161	0.0644134	0.000443344			1564	188.002	0.54839	0.0645169	-0.08061	0.064413	0.000443344			-0.0709633		491.5	142.596	0.19323	0.0571132
4289	YDR246W	TRS23	trs23-5001	trs23-ph	TSA1220	1	ts										1075	475.801	0.67022	0.290741	0.2124	0.28993	0.0191948			1821.25	352.292	0.68067	0.0518724	0.10447	0.0517685	0.00193027	JK		1821.25	352.292	0.68067	0.0518724	0.08313	0.0517986	0.00193027	JK		0.133333		627.75	212.142	0.28864	0.0373167
43	YLR065C	SND2	snd2	env10	DMA3145	9	fg										866.5	254.431	0.4363	0.12757	-0.18163	0.127416	0.00639465			1534.5	560.25	0.53833	0.19477	-0.25958	0.194458	0.0116647			1534.5	560.25	0.53833	0.19477	-0.11957	0.194457	0.0116647			-0.186927		1325.5	194.306	0.55209	0.0677415
32	YLR046C	YLR046C	ylr046c	ylr046c	DMA3138	9	fg										2182.25	41.8121	0.86795	0.00231864	-0.15398	0.00231584	2.37877e-06	JK		2461.75	66.0524	0.84681	0.0214447	-0.17783	0.0214103	4.47445e-06			2461.75	66.0524	0.84681	0.0214447	-0.13899	0.0214102	4.47445e-06			-0.156933		2280.25	34.9416	0.83207	0.0216918
42	YGR078C	PAC10	pac10-supp1	pac10	DMA1860	5	fg										682.75	70.7313	0.3299	0.0138657	-0.23465	0.013849	0.000588312	JK		926.25	307.225	0.33877	0.112837	-0.1615	0.112656	0.00925311			926.25	307.225	0.33877	0.112837	-0.13873	0.112655	0.00925311			-0.178293		551.25	24.6221	0.24621	0.00272618
40	YPR074C	TKL1	tkl1	tkl1	DMA5065	14	fg										1624	162.725	0.80027	0.0809049	-0.16412	0.080807	0.000282237			2338	185.086	0.83037	0.0779764	-0.15227	0.0778512	0.000226471			2338	185.086	0.83037	0.0779764	-0.13199	0.0778508	0.000226471			-0.14946		2203.75	103	0.81192	0.0376295
41	YBR076W	ECM8	ecm8	ecm8	DMA247	1	fg										1507.5	213.4	0.6382	0.0283189	-0.21885	0.0282846	0.000655669	JK		1423.75	227.683	0.55474	0.0942593	-0.23482	0.094108	0.00131802			1423.75	227.683	0.55474	0.0942593	-0.13164	0.0941076	0.00131802			-0.195103		1779.25	74.5313	0.69717	0.0113166
4150	YJL136C	RPS21B	rps21b	rps21b	DMA2527	4	ts										831.25	131.7	0.56379	0.0141851	-0.2258	0.0141456	0.000210944	JK		1115.25	83.2641	0.69155	0.0786498	-0.15348	0.0785126	0.000400833			1115.25	83.2641	0.69155	0.0786498	-0.10428	0.0785898	0.000400833			-0.161187		1308	173.176	0.86834	0.0626222
[truncated: 4,933 more rows]
[truncated: 22 more columns]

[truncated: 27 more sheets: 11-Fig 2C-2H-Gene Lists, 12-Fig 2-GO Analyses, 13-Fig 3A-GFP Reporters, 14-Fig 3A-SUM, 15-Fig 3B-RPTB3 Values, 16-Fig 3I-UIM2-Zs, 17-Fig 4A-B-RNAseq-primary data, 18-Fig 4A-B-gene list summary, 19-Fig 4C-Wormcat, 20-Fig 5A-SKN-1A reporter, 21-Fig 5O-skn-1a-dependence, 22-Fig 5P-in vitro assay, 23-Fig 5R-SKN-1A GF, 24-Fig 5Q elegans dose response, 25-Fig 6A-human P450 survey, 26-Fig 6B&C-HEK viability, 27a-Fig 6D-I & Sup Fig 11-DEGs, 27b-Fig 6D-I & Sup Fig 11-Enric, 28-Fig 6J-K-PIXY Rat-Rabbit, 29-Sup Fig 2-MS-MS Analyses …]
